# Supplementary material for: Mapping the sex determination locus in the hāpuku (Polyprion oxygeneios) using ddRAD sequencing
Source: BMC Genomics. 2016 Jun 10;17:448. doi: 10.1186/s12864-016-2773-4 (PMC4902995; doi:10.1186/s12864-016-2773-4)
Supplement: Additional file 2: Table S1. — Detailed information for each sample used. Sample ID, Barcodes, Read recovered etc. (CSV 12 kb) [file 12864_2016_2773_MOESM2_ESM.csv]

#Barcode	Library	Filename (IndividualID_FileID)	Total	No RadTag	Low Quality	Retained Reads	Per individual
TCAGA-TAGCA	SbfI-SphI	Fem_1	235496	1132	947	233417
TCAGA-AGTCA	SbfI-SphI	Fem_2	115402	456	471	114475
CTCTTCA-GAGATGT	SbfI-SphI	Fem_3	209914	1100	828	207986
ACGTA-GAGATGT	SbfI-SphI	Fem_4	236052	959	830	234263
ACGTA-CATCTGT	SbfI-SphI	Fem_5	361046	1393	1610	358043
GCATT-ATACGGT	SbfI-SphI	Fem_6	297012	1616	1464	293932	1442116
GATCG-TAGCA	SbfI-SphI	Mal_1	169204	1211	726	167267
GATCG-AGTCA	SbfI-SphI	Mal_2	144052	1139	629	142284
CTAGGAC-GAGATGT	SbfI-SphI	Mal_3	203876	1690	962	201224
AGAGT-GAGATGT	SbfI-SphI	Mal_4	174966	1242	958	172766
AGAGT-CATCTGT	SbfI-SphI	Mal_5	261952	1785	1803	258364
CGATA-ATACGGT	SbfI-SphI	Mal_6	221368	1551	1290	218527	1160432
CATGA-TAGCA	SbfI-SphI	001_1	190142	1076	868	188198
ATGCT-GAGATGT	SbfI-SphI	001_2	218794	1162	1163	216469	404667
ATCGA-TAGCA	SbfI-SphI	007_1	255900	1134	1146	253620
GACTA-GAGATGT	SbfI-SphI	007_2	265404	1155	1361	262888	516508
TCGAG-TAGCA	SbfI-SphI	009_1	214142	918	942	212282
CAGTCAC-GAGATGT	SbfI-SphI	009_2	194536	788	1080	192668	404950
GTCAC-TAGCA	SbfI-SphI	011_1	176294	892	650	174752
GCTAACA-GAGATGT	SbfI-SphI	011_2	300870	1626	1237	298007	472759
GCATT-TAGCA	SbfI-SphI	015_1	259878	1773	1080	257025
ACACGAG-GAGATGT	SbfI-SphI	015_2	208862	1116	945	206801	463826
CGATA-TAGCA	SbfI-SphI	017_1	337254	1517	1352	334385
AGGACAC-GAGATGT	SbfI-SphI	017_2	212204	762	952	210490	544875
TGCAACA-TAGCA	SbfI-SphI	018_1	233460	1309	880	231271
TCAGA-CGATC	SbfI-SphI	018_2	168224	806	721	166697	397968
CGTATCA-TAGCA	SbfI-SphI	022_1	344344	2569	1447	340328
GATCG-CGATC	SbfI-SphI	022_2	184134	769	611	182754	523082
CACAGAC-TAGCA	SbfI-SphI	023_1	232660	916	877	230867
CATGA-CGATC	SbfI-SphI	023_2	233044	1073	862	231109	461976
ACTGCAC-TAGCA	SbfI-SphI	026_1	201074	800	704	199570
ATCGA-CGATC	SbfI-SphI	026_2	221222	1026	883	219313	418883
TCTCTCA-AGCTGTC	SbfI-SphI	033_1	143596	1107	519	141970
TCGAG-CGATC	SbfI-SphI	033_2	233422	962	928	231532	373502
GTACACA-AGCTGTC	SbfI-SphI	036_1	168414	2372	1009	165033
GTCAC-CGATC	SbfI-SphI	036_2	126732	569	639	125524	290557
CTCTTCA-AGCTGTC	SbfI-SphI	039_1	156972	1625	664	154683
GCATT-CGATC	SbfI-SphI	039_2	219024	1432	1036	216556	371239
CTAGGAC-AGCTGTC	SbfI-SphI	043_1	179316	1445	782	177089
CGATA-CGATC	SbfI-SphI	043_2	236928	1295	991	234642	411731
ACGTA-AGCTGTC	SbfI-SphI	047_1	275958	2330	1104	272524
TGCAACA-CGATC	SbfI-SphI	047_2	190296	1291	724	188281	460805
AGAGT-AGCTGTC	SbfI-SphI	048_1	206050	1538	944	203568
CGTATCA-CGATC	SbfI-SphI	048_2	188782	1521	748	186513	390081
ATGCT-AGCTGTC	SbfI-SphI	052_1	151212	1221	579	149412
CACAGAC-CGATC	SbfI-SphI	052_2	208672	1058	735	206879	356291
GACTA-AGCTGTC	SbfI-SphI	053_1	223430	1865	865	220700
ACTGCAC-CGATC	SbfI-SphI	053_2	215530	1082	726	213722	434422
CAGTCAC-AGCTGTC	SbfI-SphI	055_1	215458	1792	915	212751
TCTCTCA-CATCTGT	SbfI-SphI	055_2	303268	1556	1329	300383	513134
GCTAACA-AGCTGTC	SbfI-SphI	056_1	247338	2386	791	244161
GTACACA-CATCTGT	SbfI-SphI	056_2	290828	2142	1327	287359	531520
ACACGAG-AGCTGTC	SbfI-SphI	059_1	239558	2114	807	236637
CTCTTCA-CATCTGT	SbfI-SphI	059_2	316716	1675	1300	313741	550378
AGGACAC-AGCTGTC	SbfI-SphI	062_1	217590	1533	786	215271
CTAGGAC-CATCTGT	SbfI-SphI	062_2	401344	1560	1612	398172	613443
CATGA-AGTCA	SbfI-SphI	063_1	179924	844	703	178377
ATGCT-CATCTGT	SbfI-SphI	063_2	396442	1611	1961	392870	571247
ATCGA-AGTCA	SbfI-SphI	066_1	205810	1032	772	204006
GACTA-CATCTGT	SbfI-SphI	066_2	331220	1406	1627	328187	532193
TCGAG-AGTCA	SbfI-SphI	067_1	225250	936	752	223562
CAGTCAC-CATCTGT	SbfI-SphI	067_2	453778	1710	2140	449928	673490
GTCAC-AGTCA	SbfI-SphI	068_1	214008	1087	755	212166
GCTAACA-CATCTGT	SbfI-SphI	068_2	322256	1489	1518	319249	531415
GCATT-AGTCA	SbfI-SphI	069_1	221508	1506	827	219175
ACACGAG-CATCTGT	SbfI-SphI	069_2	370938	1707	1568	367663	586838
CGATA-AGTCA	SbfI-SphI	071_1	293722	1472	1187	291063
AGGACAC-CATCTGT	SbfI-SphI	071_2	395622	2002	2218	391402	682465
TGCAACA-AGTCA	SbfI-SphI	072_1	220470	1485	861	218124
TCAGA-CTGGT	SbfI-SphI	072_2	134352	820	585	132947	351071
CGTATCA-AGTCA	SbfI-SphI	073_1	229640	1495	894	227251
GATCG-CTGGT	SbfI-SphI	073_2	123308	556	444	122308	349559
CACAGAC-AGTCA	SbfI-SphI	074_1	220426	1011	800	218615
CATGA-CTGGT	SbfI-SphI	074_2	233140	1365	838	230937	449552
ACTGCAC-AGTCA	SbfI-SphI	076_1	230666	914	799	228953
ATCGA-CTGGT	SbfI-SphI	076_2	293862	1497	1264	291101	520054
TCTCTCA-TACGTGT	SbfI-SphI	081_1	171552	982	668	169902
TCGAG-CTGGT	SbfI-SphI	081_2	278592	1463	990	276139	446041
GTACACA-TACGTGT	SbfI-SphI	084_1	261236	1851	1094	258291
GTCAC-CTGGT	SbfI-SphI	084_2	253332	1218	947	251167	509458
CTCTTCA-TACGTGT	SbfI-SphI	085_1	199896	1043	839	198014
GCATT-CTGGT	SbfI-SphI	085_2	243632	1619	968	241045	439059
CTAGGAC-TACGTGT	SbfI-SphI	086_1	21296	94	636	20566
CGATA-CTGGT	SbfI-SphI	086_2	21500	132	639	20729	41295
ACGTA-TACGTGT	SbfI-SphI	087_1	281074	1056	1104	278914
TGCAACA-CTGGT	SbfI-SphI	087_2	188262	1271	740	186251	465165
AGAGT-TACGTGT	SbfI-SphI	088_1	362382	1397	1837	359148
CGTATCA-CTGGT	SbfI-SphI	088_2	208726	1571	829	206326	565474
ATGCT-TACGTGT	SbfI-SphI	090_1	237970	935	1135	235900
CACAGAC-CTGGT	SbfI-SphI	090_2	253730	1179	968	251583	487483
GACTA-TACGTGT	SbfI-SphI	092_1	229846	882	1057	227907
ACTGCAC-CTGGT	SbfI-SphI	092_2	203424	975	722	201727	429634
CAGTCAC-TACGTGT	SbfI-SphI	101_1	260524	1045	1174	258305
TCTCTCA-GTCAAGT	SbfI-SphI	101_2	248168	1490	1155	245523	503828
GCTAACA-TACGTGT	SbfI-SphI	103_1	373400	1925	1491	369984
GTACACA-GTCAAGT	SbfI-SphI	103_2	337176	3245	1843	332088	702072
ACACGAG-TACGTGT	SbfI-SphI	108_1	333896	1569	1233	331094
CTCTTCA-GTCAAGT	SbfI-SphI	108_2	323092	2005	1468	319619	650713
AGGACAC-TACGTGT	SbfI-SphI	111_1	227064	903	1055	225106
CTAGGAC-GTCAAGT	SbfI-SphI	111_2	255872	1022	1194	253656	478762
TCAGA-GCATA	SbfI-SphI	115_1	223080	1580	822	220678
ACGTA-GTCAAGT	SbfI-SphI	115_2	391676	1503	1943	388230	608908
GATCG-GCATA	SbfI-SphI	116_1	226202	1119	657	224426
AGAGT-GTCAAGT	SbfI-SphI	116_2	405818	1716	2357	401745	626171
CATGA-GCATA	SbfI-SphI	117_1	266462	1453	968	264041
ATGCT-GTCAAGT	SbfI-SphI	117_2	399078	1655	2285	395138	659179
ATCGA-GCATA	SbfI-SphI	120_1	256906	1532	1011	254363
GACTA-GTCAAGT	SbfI-SphI	120_2	386202	1644	2408	382150	636513
TCGAG-GCATA	SbfI-SphI	124_1	249750	1354	856	247540
CAGTCAC-GTCAAGT	SbfI-SphI	124_2	344500	1508	1894	341098	588638
GTCAC-GCATA	SbfI-SphI	126_1	175256	790	657	173809
GCTAACA-GTCAAGT	SbfI-SphI	126_2	276418	1238	1273	273907	447716
GCATT-GCATA	SbfI-SphI	127_1	198104	1341	692	196071
ACACGAG-GTCAAGT	SbfI-SphI	127_2	207212	815	995	205402	401473
CGATA-GCATA	SbfI-SphI	134_1	303842	1584	1132	301126
AGGACAC-GTCAAGT	SbfI-SphI	134_2	352772	1441	2007	349324	650450
TGCAACA-GCATA	SbfI-SphI	136_1	234234	1484	827	231923
TCAGA-ATACGGT	SbfI-SphI	136_2	172936	968	876	171092	403015
CGTATCA-GCATA	SbfI-SphI	137_1	248922	1827	951	246144
GATCG-ATACGGT	SbfI-SphI	137_2	191472	713	808	189951	436095
CACAGAC-GCATA	SbfI-SphI	142_1	290448	1443	1097	287908
CATGA-ATACGGT	SbfI-SphI	142_2	149860	671	731	148458	436366
ACTGCAC-GCATA	SbfI-SphI	145_1	285304	1537	902	282865
ATCGA-ATACGGT	SbfI-SphI	145_2	165108	761	725	163622	446487
TCTCTCA-GAGATGT	SbfI-SphI	146_1	121056	793	603	119660
TCGAG-ATACGGT	SbfI-SphI	146_2	171106	722	970	169414	289074
GTACACA-GAGATGT	SbfI-SphI	147_1	194534	1717	915	191902
GTCAC-ATACGGT	SbfI-SphI	147_2	127732	583	570	126579	318481
CGATA-TCAGTA	SbfI-NcoI	Fem_3	277826	1484	5175	271167
AGAGT-TCAGTA	SbfI-NcoI	Fem_4	222482	1062	5175	216245
TCAGA-GATCG	SbfI-NcoI	Fem_P	435432	2246	7104	426082
TCAGA-TCAGTA	SbfI-NcoI	Fem_P	474834	2153	8771	463910	1377404
CTAGGAC-AGCTATG	SbfI-NcoI	Mal_3	139110	1418	3812	133880
GCTAACA-AGCTATG	SbfI-NcoI	Mal_4	179718	1677	4417	173624
TGCAACA-TCAGTA	SbfI-NcoI	Mal_P	334470	3145	8083	323242
TGCAACA-AGCTATG	SbfI-NcoI	Mal_P	417592	3850	10724	403018	1033764
GATCG-AGCTATG	SbfI-NcoI	001_P	289636	1979	6761	280896	280896
CGTATCA-CTGACGT	SbfI-NcoI	007_P	400594	2227	9084	389283	389283
CATGA-GATCG	SbfI-NcoI	009_P	410050	2171	7627	400252	400252
CACAGAC-TCAGTA	SbfI-NcoI	011_P	388424	2113	8146	378165	378165
ATCGA-AGCTATG	SbfI-NcoI	015_P	342660	2271	7901	332488	332488
ACTGCAC-CTGACGT	SbfI-NcoI	017_P	469908	2535	9212	458161	458161
TCGAG-GATCG	SbfI-NcoI	018_P	455558	2399	6983	446176	446176
TCTCTCA-TCAGTA	SbfI-NcoI	022_P	437470	2044	8364	427062	427062
GTCAC-AGCTATG	SbfI-NcoI	023_P	369968	2282	7497	360189	360189
GTACACA-CTGACGT	SbfI-NcoI	026_P	515156	2807	11631	500718	500718
GCATT-GATCG	SbfI-NcoI	033_P	432298	3142	6944	422212	422212
CTCTTCA-TCAGTA	SbfI-NcoI	036_P	317518	1426	8367	307725	307725
CGATA-AGCTATG	SbfI-NcoI	039_P	524706	3348	12055	509303	509303
CTAGGAC-CTGACGT	SbfI-NcoI	043_P	404608	2430	9340	392838	392838
ACGTA-GATCG	SbfI-NcoI	047_P	595450	2910	10836	581704	581704
CAGTCAC-TCAGTA	SbfI-NcoI	048_P	531334	2289	12737	516308	516308
AGAGT-AGCTATG	SbfI-NcoI	052_P	509362	2930	12166	494266	494266
GCTAACA-CTGACGT	SbfI-NcoI	053_P	738314	4493	14818	719003	719003
ATGCT-GATCG	SbfI-NcoI	055_P	687632	3520	12237	671875	671875
ACACGAG-TCAGTA	SbfI-NcoI	056_P	715154	3713	12773	698668	698668
GACTA-AGCTATG	SbfI-NcoI	059_P	574274	2891	12772	558611	558611
AGGACAC-CTGACGT	SbfI-NcoI	062_P	647132	3294	13499	630339	630339
GATCG-CTGACGT	SbfI-NcoI	063_P	608832	3915	10608	594309	594309
CGTATCA-GATCG	SbfI-NcoI	066_P	456884	2434	7022	447428	447428
CATGA-TCAGTA	SbfI-NcoI	067_P	530774	2395	9149	519230	519230
CACAGAC-AGCTATG	SbfI-NcoI	068_P	440306	2495	8970	428841	428841
ATCGA-CTGACGT	SbfI-NcoI	069_P	597396	3881	11156	582359	582359
ACTGCAC-GATCG	SbfI-NcoI	071_P	477312	2702	7581	467029	467029
TCGAG-TCAGTA	SbfI-NcoI	072_P	593034	3579	9894	579561	579561
TCTCTCA-AGCTATG	SbfI-NcoI	073_P	461348	2648	9189	449511	449511
GTCAC-CTGACGT	SbfI-NcoI	074_P	451758	3607	8205	439946	439946
GTACACA-GATCG	SbfI-NcoI	076_P	514128	2633	8221	503274	503274
GCATT-TCAGTA	SbfI-NcoI	081_1	233448	1894	4344	227210
GCATT-AGCTATG	SbfI-NcoI	081_2	282356	2289	5449	274618	501828
CTCTTCA-AGCTATG	SbfI-NcoI	084_1	225256	1281	4525	219450
CTCTTCA-CTGACGT	SbfI-NcoI	084_2	223300	1375	4310	217615	437065
CGATA-CTGACGT	SbfI-NcoI	085_1	325382	1911	6282	317189
CGATA-GATCG	SbfI-NcoI	085_2	365790	2096	5590	358104	675293
CTAGGAC-GATCG	SbfI-NcoI	086_1	53256	368	4190	48698
CTAGGAC-TCAGTA	SbfI-NcoI	086_2	39392	236	3875	35281	83979
ACGTA-TCAGTA	SbfI-NcoI	087_1	277124	1331	5154	270639
ACGTA-AGCTATG	SbfI-NcoI	087_2	276514	1529	5520	269465	540104
CAGTCAC-AGCTATG	SbfI-NcoI	088_1	235818	1281	5835	228702
CAGTCAC-CTGACGT	SbfI-NcoI	088_2	254440	1494	5975	246971	475673
AGAGT-CTGACGT	SbfI-NcoI	090_1	293034	1719	7555	283760
AGAGT-GATCG	SbfI-NcoI	090_2	239540	1248	4756	233536	517296
GCTAACA-GATCG	SbfI-NcoI	092_1	344456	1913	5331	337212
GCTAACA-TCAGTA	SbfI-NcoI	092_2	297294	1560	5364	290370	627582
ATGCT-TCAGTA	SbfI-NcoI	101_1	267176	1426	5724	260026
ATGCT-AGCTATG	SbfI-NcoI	101_2	258316	1505	5618	251193	511219
ACACGAG-AGCTATG	SbfI-NcoI	103_1	305628	1968	6246	297414
ACACGAG-CTGACGT	SbfI-NcoI	103_2	308150	2113	5757	300280	597694
GACTA-CTGACGT	SbfI-NcoI	108_1	307622	1921	6565	299136
GACTA-GATCG	SbfI-NcoI	108_2	251842	1417	4243	246182	545318
AGGACAC-GATCG	SbfI-NcoI	111_1	279618	1527	5496	272595
AGGACAC-TCAGTA	SbfI-NcoI	111_2	252850	1223	5708	245919	518514
TCAGA-AGCTATG	SbfI-NcoI	115_1	218754	1224	4440	213090
TCAGA-CTGACGT	SbfI-NcoI	115_2	242434	1587	4800	236047	449137
TGCAACA-CTGACGT	SbfI-NcoI	116_1	332138	1970	6310	323858
TGCAACA-GATCG	SbfI-NcoI	116_2	274702	1505	3985	269212	593070
GATCG-GATCG	SbfI-NcoI	117_1	235884	1419	2858	231607
GATCG-TCAGTA	SbfI-NcoI	117_2	249378	1461	4004	243913	475520
CGTATCA-TCAGTA	SbfI-NcoI	120_1	209310	1115	4462	203733
CGTATCA-AGCTATG	SbfI-NcoI	120_2	196652	1246	4357	191049	394782
CATGA-AGCTATG	SbfI-NcoI	124_1	202030	1292	4123	196615
CATGA-CTGACGT	SbfI-NcoI	124_2	262918	1842	5059	256017	452632
CACAGAC-CTGACGT	SbfI-NcoI	126_1	205818	1179	4511	200128
CACAGAC-GATCG	SbfI-NcoI	126_2	199992	1030	3620	195342	395470
ATCGA-GATCG	SbfI-NcoI	127_1	216836	1226	3610	212000
ATCGA-TCAGTA	SbfI-NcoI	127_2	235464	1250	4559	229655	441655
ACTGCAC-TCAGTA	SbfI-NcoI	134_1	257168	1313	5004	250851
ACTGCAC-AGCTATG	SbfI-NcoI	134_2	181116	1110	3848	176158	427009
TCGAG-AGCTATG	SbfI-NcoI	136_1	226188	1287	4567	220334
TCGAG-CTGACGT	SbfI-NcoI	136_2	255226	1728	4773	248725	469059
TCTCTCA-CTGACGT	SbfI-NcoI	137_1	183818	1151	3952	178715
TCTCTCA-GATCG	SbfI-NcoI	137_2	207012	1127	3344	202541	381256
GTCAC-GATCG	SbfI-NcoI	142_1	174202	1492	2503	170207
GTCAC-TCAGTA	SbfI-NcoI	142_2	177266	1190	3059	173017	343224
GTACACA-TCAGTA	SbfI-NcoI	145_1	229628	1217	4548	223863
GTACACA-AGCTATG	SbfI-NcoI	145_2	253858	1593	5111	247154	471017
GCATT-CTGACGT	SbfI-NcoI	146_1	208090	1652	5225	201213
ACGTA-CTGACGT	SbfI-NcoI	146_2	235964	1463	6016	228485	429698
CTCTTCA-GATCG	SbfI-NcoI	147_1	178552	1074	3315	174163
CAGTCAC-GATCG	SbfI-NcoI	147_2	217706	1127	4653	211926	386089
