# Supplementary material for: Mapping the sex determination locus in the hāpuku (Polyprion oxygeneios) using ddRAD sequencing
Source: BMC Genomics. 2016 Jun 10;17:448. doi: 10.1186/s12864-016-2773-4 (PMC4902995; doi:10.1186/s12864-016-2773-4)
Supplement: Additional file 3: Table S2. — Full genotypes for mapping family. (CSV 301 kb) [file 12864_2016_2773_MOESM3_ESM.csv]

#Family	ID	MP	FP	Sex	#	MSEX	FSEX	SphI24	SphI83	SphI109	SphI137	SphI153	SphI173	SphI200	SphI202	SphI207	SphI221	SphI233	SphI336	SphI339	SphI356	SphI357	SphI369	SphI410	SphI444	SphI533	SphI565	SphI598	SphI645	SphI724	SphI725	SphI742	SphI749	SphI754	SphI797	SphI808	SphI828	SphI873	SphI1045	SphI1092	SphI1137	SphI1164	SphI1174	SphI1243	SphI1322	SphI1331	SphI1354	SphI1367	SphI1368
F1	PAR_M	0	0	1	0	12	11	11	11	11	11	11	11	11	11	11	11	11	11	11	11	11	11	11	11	11	11	11	11	11	11	11	11	11	11	11	11	11	11	11	11	11	11	11	11	11	11	11	11
F1	PAR_F	0	0	2	0	11	12	12	12	12	12	12	12	12	12	12	12	12	12	12	12	12	12	12	12	12	12	12	12	12	12	12	12	12	12	12	12	12	12	12	12	12	12	12	12	12	12	12	12
F1	P1	PAR_M	PAR_F	1	0	12	11	11	12	12	12	12	11	12	12	11	12	11	11	11	11	11	12	11	11	12	12	11	12	12	11	11	11	11	11	11	11	12	12	11	12	12	12	12	11	11	11	12	12
F1	P7	PAR_M	PAR_F	1	0	12	11	11	12	11	12	11	12	12	11	11	12	11	11	11	12	12	0	11	12	11	12	12	11	11	11	11	12	11	12	11	12	12	12	12	12	12	12	12	12	12	11	11	12
F1	P9	PAR_M	PAR_F	2	0	11	12	11	12	12	12	12	11	11	12	12	12	11	11	12	12	11	11	12	12	11	11	12	12	11	11	12	12	12	12	12	12	12	11	12	12	11	12	11	12	12	11	12	11
F1	P11	PAR_M	PAR_F	1	0	12	11	11	12	11	12	11	12	11	11	11	11	11	11	12	11	12	0	11	12	12	11	11	12	12	11	11	11	11	11	11	11	12	12	11	12	11	11	11	11	12	11	12	12
F1	P15	PAR_M	PAR_F	2	0	11	12	11	12	11	12	12	11	12	11	12	12	12	12	11	12	12	12	11	12	11	12	11	12	12	11	12	11	11	12	12	11	12	12	11	12	12	12	11	11	11	12	11	12
F1	P17	PAR_M	PAR_F	2	0	11	12	11	12	11	11	0	12	12	11	12	12	12	12	11	11	12	11	12	11	12	12	11	11	11	11	11	12	12	0	12	12	12	12	11	12	12	12	12	11	12	12	11	11
F1	P18	PAR_M	PAR_F	1	0	12	11	11	11	11	11	12	11	11	11	12	11	12	12	11	11	0	0	11	12	11	12	11	12	11	11	12	12	11	12	11	12	11	12	11	12	0	11	11	11	12	12	12	11
F1	P22	PAR_M	PAR_F	1	0	12	11	12	12	12	12	11	11	12	11	12	11	11	11	11	12	12	11	12	12	12	11	12	12	12	12	12	11	12	11	11	11	11	11	11	11	12	11	11	11	11	12	12	12
F1	P23	PAR_M	PAR_F	1	0	12	11	11	11	12	12	11	11	12	12	11	12	0	11	12	11	11	12	11	12	11	12	12	11	12	11	11	12	11	12	11	11	0	11	12	12	11	12	12	11	12	11	12	11
F1	P26	PAR_M	PAR_F	1	0	12	11	11	12	12	11	0	11	11	11	12	11	12	12	11	11	0	11	12	11	11	11	11	12	12	11	12	11	12	12	12	11	12	11	11	12	11	11	11	11	11	12	11	12
F1	P33	PAR_M	PAR_F	2	0	11	12	0	11	11	11	11	12	11	11	12	12	12	12	12	12	0	11	0	11	12	11	12	11	12	11	12	12	12	11	12	11	12	12	11	11	12	12	12	11	12	12	11	11
F1	P36	PAR_M	PAR_F	2	0	11	12	0	11	11	11	12	12	11	11	12	12	12	12	11	12	12	0	12	12	11	12	12	12	11	11	12	12	12	12	11	12	11	11	11	12	12	11	11	12	12	12	12	11
F1	P39	PAR_M	PAR_F	1	0	12	11	12	11	12	11	11	11	11	12	11	12	0	12	11	11	11	11	11	12	12	12	11	12	11	12	11	12	11	11	11	11	12	12	12	11	12	12	12	11	11	12	12	11
F1	P43	PAR_M	PAR_F	2	0	11	12	12	12	12	12	11	11	11	12	11	11	11	11	11	12	11	12	11	11	11	12	12	12	12	12	11	11	11	12	11	11	11	12	12	12	11	11	11	11	11	11	11	12
F1	P47	PAR_M	PAR_F	2	0	11	12	11	11	11	11	12	12	12	11	11	12	12	12	12	11	12	11	12	12	12	12	11	11	12	11	11	12	12	11	0	11	11	11	12	12	11	12	12	12	12	11	12	11
F1	P48	PAR_M	PAR_F	2	0	11	12	0	11	12	11	12	11	11	12	12	12	11	11	12	12	11	12	12	11	11	11	12	11	12	12	12	12	12	12	11	11	11	11	12	11	11	12	12	11	12	11	11	12
F1	P52	PAR_M	PAR_F	2	0	11	12	0	12	12	12	12	11	12	12	12	11	11	11	11	12	0	12	11	12	12	12	11	11	11	11	12	11	11	11	12	12	12	11	11	11	11	12	11	12	11	11	11	12
F1	P53	PAR_M	PAR_F	2	0	11	12	11	12	12	12	11	11	12	12	12	11	11	11	11	11	11	11	12	12	11	12	11	12	12	11	12	12	0	12	11	11	12	11	11	11	12	11	11	11	12	12	11	11
F1	P55	PAR_M	PAR_F	1	0	12	11	12	12	12	12	12	11	11	12	12	11	11	11	11	12	11	11	12	12	11	12	12	12	11	12	12	12	12	12	11	12	11	11	11	11	12	11	11	12	12	11	12	11
F1	P56	PAR_M	PAR_F	1	0	12	11	12	12	11	12	12	12	11	11	12	12	11	11	12	11	12	12	11	12	12	11	11	12	11	12	12	12	11	11	12	12	12	12	12	11	11	12	11	12	11	12	12	11
F1	P59	PAR_M	PAR_F	1	0	12	11	12	11	11	11	12	12	11	11	12	11	12	12	11	11	12	11	12	11	12	11	11	11	12	12	11	12	12	11	12	11	11	12	12	12	11	11	11	11	12	11	11	11
F1	P62	PAR_M	PAR_F	2	0	11	12	12	11	11	11	11	12	12	11	11	12	12	12	11	11	12	11	12	12	12	11	11	11	11	12	11	12	12	11	12	12	11	12	11	11	12	12	11	11	12	12	12	11
F1	P63	PAR_M	PAR_F	1	0	12	11	12	12	12	12	11	11	11	12	12	11	11	11	11	11	11	11	12	12	12	11	11	11	11	12	12	11	12	11	11	12	12	12	12	11	11	11	12	11	11	11	12	12
F1	P66	PAR_M	PAR_F	1	0	12	11	11	11	12	11	12	12	12	12	12	11	12	12	12	11	11	12	11	12	12	12	12	12	12	11	12	11	11	11	12	11	12	11	12	11	11	11	11	12	11	12	12	12
F1	P67	PAR_M	PAR_F	1	0	12	11	12	11	11	11	12	12	12	11	11	11	12	12	12	11	12	11	12	11	11	11	12	12	11	12	11	12	11	12	12	12	12	11	11	11	12	11	11	12	12	12	11	11
F1	P68	PAR_M	PAR_F	2	0	11	12	11	11	12	11	11	11	12	11	12	12	12	12	11	12	12	12	11	11	12	11	11	11	11	11	12	12	11	11	12	12	12	12	11	12	12	12	12	11	12	11	12	11
F1	P69	PAR_M	PAR_F	2	0	11	12	12	11	12	11	11	11	12	12	12	11	12	12	12	11	11	11	12	12	11	12	12	11	11	12	12	11	12	12	12	12	11	12	11	11	12	11	11	11	11	12	12	11
F1	P71	PAR_M	PAR_F	1	0	12	11	11	11	11	11	11	12	12	11	12	11	12	12	11	11	12	12	11	12	12	12	11	11	11	11	12	11	11	11	12	12	12	11	12	12	11	11	11	11	11	11	12	12
F1	P72	PAR_M	PAR_F	2	0	11	12	11	11	11	11	12	12	12	11	11	12	12	12	12	12	0	11	12	11	12	12	12	11	11	11	11	11	12	11	11	12	12	11	11	12	12	12	12	12	11	12	11	11
F1	P73	PAR_M	PAR_F	2	0	11	12	11	12	11	12	11	12	11	12	12	12	11	11	11	12	11	11	12	12	12	12	12	11	11	11	12	11	12	11	11	12	12	11	11	12	11	12	12	12	11	12	11	11
F1	P74	PAR_M	PAR_F	1	0	12	11	11	12	11	12	12	12	11	12	12	11	11	11	11	12	11	11	11	11	12	12	12	11	11	11	12	12	11	11	12	12	11	12	12	12	11	11	11	12	12	12	11	11
F1	P76	PAR_M	PAR_F	1	0	12	11	12	12	12	12	12	11	11	12	11	11	11	11	11	11	11	11	11	12	11	12	11	11	11	12	11	11	11	12	11	12	0	11	12	11	11	11	12	11	11	11	11	12
F1	P81	PAR_M	PAR_F	1	0	12	11	12	0	12	12	12	11	12	12	11	11	11	11	12	12	11	11	12	11	12	11	12	12	11	12	11	12	0	11	12	12	12	12	12	11	11	11	11	11	12	12	11	12
F1	P84	PAR_M	PAR_F	2	0	11	12	12	11	12	12	12	11	11	11	12	11	11	11	12	11	12	11	12	11	12	12	11	12	11	12	12	11	12	11	12	12	11	12	12	11	11	11	11	11	11	11	11	11
F1	P85	PAR_M	PAR_F	1	0	12	11	12	12	11	12	12	12	11	11	12	11	11	11	12	12	0	11	12	12	12	11	11	11	12	12	11	11	12	11	12	11	11	12	11	12	12	11	12	12	11	11	12	11
F1	P87	PAR_M	PAR_F	1	0	12	11	12	12	11	12	12	12	12	11	12	11	11	11	11	12	12	11	11	11	11	11	11	12	12	12	12	11	11	12	12	11	11	12	12	11	11	11	11	11	11	12	12	12
F1	P88	PAR_M	PAR_F	2	0	11	12	12	12	12	12	12	11	12	12	12	11	11	11	11	11	11	11	12	12	11	12	12	12	11	12	12	12	12	12	11	11	11	11	11	12	12	11	12	12	12	11	12	11
F1	P90	PAR_M	PAR_F	1	0	12	11	11	12	12	11	12	11	12	12	12	12	12	12	12	11	11	12	12	11	11	12	11	12	12	11	11	12	12	12	11	11	12	11	11	12	12	12	11	11	11	11	11	11
F1	P92	PAR_M	PAR_F	1	0	12	11	11	12	12	11	11	11	12	12	12	12	0	12	12	12	11	12	11	11	12	11	12	12	11	11	12	11	12	11	11	12	12	11	11	11	0	12	11	12	11	12	11	11
F1	P101	PAR_M	PAR_F	2	0	11	12	12	12	11	12	12	12	11	11	11	11	11	11	11	11	12	12	11	11	11	12	11	12	12	12	12	11	12	12	11	11	11	11	12	11	12	11	11	11	11	11	11	12
F1	P103	PAR_M	PAR_F	1	0	12	11	12	12	11	12	11	11	11	11	11	11	11	11	12	11	12	11	11	11	12	11	11	11	11	12	11	11	11	11	11	12	12	11	11	12	12	11	12	11	11	12	11	11
F1	P108	PAR_M	PAR_F	1	0	12	11	12	11	11	11	12	12	12	11	12	12	12	12	12	12	12	12	11	12	11	11	12	12	12	12	12	12	11	12	12	11	11	11	11	12	12	12	11	12	12	12	12	11
F1	P111	PAR_M	PAR_F	1	0	12	11	12	11	12	12	11	11	12	12	11	12	11	11	12	12	11	12	11	12	12	12	11	12	11	12	12	12	11	11	11	12	12	12	12	12	11	12	11	11	12	11	12	11
F1	P115	PAR_M	PAR_F	1	0	12	11	11	11	12	12	12	11	12	11	12	11	11	11	11	11	12	12	11	11	12	12	12	12	12	11	12	12	11	11	11	11	12	11	12	11	12	11	11	11	12	11	12	11
F1	P116	PAR_M	PAR_F	2	0	11	12	12	12	12	12	11	11	11	12	12	12	11	11	11	12	11	12	11	11	12	12	12	11	11	12	12	11	11	11	12	12	12	12	11	11	12	12	12	12	11	11	11	12
F1	P117	PAR_M	PAR_F	1	0	12	11	12	12	11	12	11	12	11	11	11	11	11	11	11	11	12	12	11	12	11	12	12	12	11	12	12	11	11	12	12	12	11	12	12	12	11	11	11	12	11	12	11	12
F1	P120	PAR_M	PAR_F	2	0	11	12	12	12	12	12	12	11	12	11	12	11	11	11	12	11	12	11	12	12	11	12	11	11	12	12	12	12	12	12	12	11	12	11	11	12	12	11	11	11	12	12	12	11
F1	P124	PAR_M	PAR_F	2	0	11	12	11	12	11	12	11	12	11	0	12	11	11	11	12	12	12	12	11	12	12	12	12	11	11	12	11	0	12	12	12	12	12	12	11	11	12	11	11	12	12	11	11	11
F1	P126	PAR_M	PAR_F	2	0	11	12	12	12	11	11	11	12	12	11	12	11	12	12	11	11	12	12	11	12	11	12	12	11	12	12	12	11	12	12	11	11	11	12	11	11	12	11	12	11	11	12	12	11
F1	P127	PAR_M	PAR_F	1	0	12	11	12	12	11	12	11	12	11	11	11	12	11	11	11	11	12	12	11	12	12	11	11	12	12	12	11	12	11	11	12	11	12	12	12	12	12	12	11	11	12	11	12	11
F1	P134	PAR_M	PAR_F	1	0	12	11	12	11	11	11	11	12	12	11	11	11	12	12	11	12	12	11	12	11	12	11	12	12	12	12	11	11	12	0	11	11	12	12	11	12	12	11	11	12	11	12	11	12
F1	P136	PAR_M	PAR_F	2	0	11	12	11	11	11	11	11	12	11	11	11	11	12	12	11	12	12	11	12	12	11	12	12	11	11	11	11	11	12	12	12	12	11	12	11	11	12	11	12	11	11	12	12	12
F1	P137	PAR_M	PAR_F	2	0	11	12	11	12	11	12	12	12	11	11	11	11	12	12	12	11	0	11	12	11	12	11	12	12	11	11	11	11	11	11	11	12	11	12	12	12	11	11	11	12	12	12	12	12
F1	P142	PAR_M	PAR_F	1	0	12	11	12	11	11	12	12	12	11	11	11	12	11	11	12	11	12	12	11	11	12	0	12	12	12	12	12	11	11	11	12	11	12	11	11	12	12	12	11	12	11	11	11	12
F1	P145	PAR_M	PAR_F	2	0	11	12	12	11	11	11	11	12	11	11	12	12	12	12	11	12	12	11	12	12	12	11	11	12	12	12	12	12	12	11	11	12	11	12	11	11	11	12	11	12	12	12	12	11
F1	P146	PAR_M	PAR_F	2	0	11	12	11	0	11	12	12	12	11	11	11	12	11	11	12	11	0	0	11	12	12	11	11	11	11	11	11	11	11	0	12	11	11	11	11	12	12	12	11	12	11	11	12	11
F1	P147	PAR_M	PAR_F	2	0	11	12	12	12	12	12	0	11	12	12	12	12	11	12	11	11	11	0	11	12	12	12	12	11	11	12	12	11	12	11	12	12	11	12	12	12	11	12	12	0	11	12	12	12
[truncated: 1,625 more columns]
