# Supplementary material for: Mapping the sex determination locus in the hāpuku (Polyprion oxygeneios) using ddRAD sequencing
Source: BMC Genomics. 2016 Jun 10;17:448. doi: 10.1186/s12864-016-2773-4 (PMC4902995; doi:10.1186/s12864-016-2773-4)
Supplement: Additional file 4: Table S3. — Consensus genetic map (positions and RAD locus sequences). (CSV 235 kb) [file 12864_2016_2773_MOESM4_ESM.csv]

#MarkerID	LG	Position_(cM)	Marker_sequence
NcoI5214	1	0	TGCAGGAAATCTGACAGAAAGAAGACAAAAATTAAATCAGACAGACTTGGAGTTGTTGGAAGGTGGATTGTTTTTCTTTTGATGTAGCAAGGCTAGCAGTTTCCCCCTGCTACCAGTCTTTGTGCTAAGCTAGGG
SphI3875	1	0	TGCAGGCAAACTTATGCAACCTGCTGTTATTATTACTGGATGTCCCAGTGAAGTCTGTCCTCTGTGTGTCCTGACTGTTAACTCTGTTGACTAAAAAACATCTAAATCTCTTCATATCTGACTGGAAAAGAAAGA
NcoI1544	1	0.92	TGCAGGAAGAAAAAAGGAGGATATTTTATTTGAAGTTGAAGGTGTTGTTGAGCGTGGAGGCGAACACAGACGACATGTTGTTACTTTCTGCTGATGCTTGAATGTTTCCCAACAGTAACTTTCAGTGAGTCGATC
SphI1012	1	0.92	TGCAGGGATTTCCTTTGGCTGCTCTCTTTCTCTCTTTGTCCGAGGACATTAAGCTTAGGATAATTTAAAGCAAATATCCTGTAGGTGTGAATGCGTTTATCTGTGTGTGTTAGGCCTACAACATACTGGCAAACT
SphI1162	1	0.92	CATGCTTTGTGTGACAGGCAGAGTACAGGGTGTACTCTAAAGACCAAGAGAGGACAGAGAAACACTGCTAGTCCTTAAGAACCAATCAGAGGAGTCTTTTTGAATCATCATAATCTTGCTGCCAGGACAGTTTGC
SphI1322	1	0.92	CATGCATTCATTAACATGTGCAGATAAGCTCACATAAACAAACACAAAGCAGACGAGCACAGATTCAGATATTTTTATCCTGCTAACGTGGAGCTGCACCTGCACTGGGGAATATAGTGTAAACTCTGGATATGA
SphI2888	1	0.92	TGCAGGAAGGGAGAGAAAGAGGGGTGGATAAGTAGAAATTCTGGTTTATTTACAATAACAGTAATTTACTGTATGATCAGAGATATTTATGATGAAAGAGGAGGAATGAGGAAATTATTTAAACAAAGAGAAAGA
SphI8156	1	0.92	CATGCTTCTCTGGCTATTCTGACCCACAATCCTCTGCACGGCGGAAGATACGTCACATCGACTGAGCCGCAGAGAGAGGACAGACAGATGATTGGACGTGACAGGACTGTGATGGATGTACGAGCAAGAGGGTCA
NcoI5364	1	1.8	TGCAGGTGTCCTGGGTGCTCAGTTTGCAACTAGATCTCTAGAACTAGATCTGATCCAGCTCTCTCTCAAGTAAAAACCTTATCCTAACTTTATCCAGACAAGTGAGTCTTACAGGGACACCCGCCCCTCTGTGAG
NcoI4345	1	2.68	TGCAGGACACTTCCCACTCCTCCTCTTCCTCCTCCTCCTCTTCCTCTCTGCCGTACGGCGCCGTGCCGACGTACAACGCCTCTTTGTCGTCGTCATCGTCCTCCACGCCGAAGAGGAACGGCTCGGACATCAGCC
NcoI2770	1	3.56	TGCAGGTACGTTCAGGTGTTAAACTGAGATTTAAGGTGAGCTCAGACAAACTTCTCTGCTCCTTCAGCAGATGAATGTGAAAACAAACTCTGCACAGTGAAGCTCAAACATCCCAGTGAAGGAACAAGAAGCCAA
NcoI3524	1	3.56	TGCAGGTACATACAGAAGTTAGCTCTGGCTGTTCATTTCAGTTGTGGCCCAGTCAGGATCTCCAACATGGCCGCCAGAAGGTGTGTTACATCACCTGAAAATCCTTCTGTTCTTTTCTGTGTATCCCTCCCTCCA
SphI2056	1	15.9	CATGCATTAATTTCAATTTATTTTGTAGCATGTACATGTTGTTTTGAGGATGTTGTACCTTTGCAAGGAAACAACTCATAATATCACACAACAGCTGGGTGAGAAAAGAGTCTGTTGGCATCCACGATGACGTCT
NcoI8386	1	16.85	CATGGTCAGGATTACAGATGTATGACATGTGTAATTTTGCTGCAGATCTACTTCTTTTCACCTGATAGAAGACAGCAGAATATCAGCACTGGCTGTTCCAAGAAAGTGTTAACTGGACAGCACATGAAGTTCTCT
SphI564	1	16.85	CATGCAAAGATAATTCTTGTTAGTCTAGTATCTTTACTGCAAAACCAAACCCCTTTTCAGGTTCTACTCTATCCCAAAACAGAGACAACACTAGCTCAACTGGCTACAGAACTTTGCTATCAAACAGAGACTAGA
SphI6338	1	20.21	TGCAGGGCTGATGCTAACCCCCCTGTCACGATCTACCAGTGGAAACTGTGAGTCTGACTAAACCCTAACAAAACCCCTTAAGGCTCAGAAGACAAGACAGCATGGCTACGTGTTGTTTCTCTCACGTTAGGTTTC
NcoI1167	1	22.46	CATGGTTTGTGCCTAGGTGGATGGCTGAGCAAAATGACAAACTGTTATTGTGATGCGACAGCTCTTTGGCATTAAGCATATAAGACTGCAGGGATCATCACCGCATGCTAATGTTCCTGATGGAAAGGACCAAGG
NcoI6610	1	22.46	TGCAGGAGGAGCGCGCAATGAGAGAAGCTTTCCAAGTCTCTAGAAACACAGAAAAAAAGCCTCCTAACCTTAAAGCTCAGCATTACAGCATATATTTCTGAGTAACAAAGATGAAGCCATTTTAAGGGAGAACAA
NcoI7631	1	22.46	CATGGCGCTGGCCGCCTCTTCCAAACACCAGTGCAGGACCGTGACTGGGAGGGGACGGCCCAGTGAATAATCACAATGTCCTGCTCTACTGCCCCAGTAAACATCAAACCATTAGGAACAGAGAGCGCAGGTTGG
SphI3894	1	22.46	CATGCTAATGTTCCTGATGGAAAGGACCAAGGTGGCTTGGAGTGCTTTCCAAGGCGACTGAAAAGCATTGTGTGATGTCAAATTAAAATGTAATTTGTTGCAGAAAACAGAGATGCATCAACAAGCTAATCATTT
SphI4336	1	22.46	CATGCAGTGTTCTGAATATTAGCTCATGCACGGTTTCATATTCCAGTTCAGGTGTTAGTTGGGATGTTCTGGAAAAAGACAACACAATCCAGATAAGGTGCTTACATGCCACAGTTTTACGAGTAATGCCGACAA
SphI5263	1	22.46	TGCAGGAGATGGATTTCTAATAAAAGCTGAAATAAGAGGAAAAGGTGCCTTGACATTTTACATTTTTGTTATTCTTCACCAGGCTTGCATCACATAATGGGGAAAGGTTTTAACATTTGTCCTTTAGCCACCATA
SphI5751	1	22.46	TGCAGGAGGAGCGCGCAATGAGAGAAGCTTTCCAAGTCTCTAGAAACACAGAAAAAAAGCCTCCTAACCTTAAAGCTCAGCATTACAGCATATATTTCTGAGTAACAAAGATGAAGCCATTTTAAGGGAGAACAA
NcoI4928	1	26	TGCAGGGTCCCACTCACTCGCTGTACAACTTTCTCACCAACTTCAAAATGTCGTCCTCTGGCACACATTTCTTAGTTCCTCTTCTGTCTGGCTCTGCTCTCAGGAGCTGACCCCAAGGAAACTAATGGGTAAATT
NcoI6016	1	26	CATGGAATATTTCACCCAATGGACCCGAGGCATATAGCCTGCCAGATCAGGATATAGTGGACGCACTGGTGGAGGGAATTTTCAGCAGATTTGGGAGCCCAAAGTCATTCACAATGACCAGGGCAGAAACTTTGA
SphI6274	1	28.79	CATGCCACATGGCCGTATGGTCGCAACTGCGACCTTTGTTGCATGTCTCTCTCCCCTGTTTCCTGTCTGCCTCCACTGTCACTGTCAAATAAAGGCAAAAATGCCAAAAAATAAATAAATAATAAAATTAAATGT
SphI1441	1	31.57	CATGCAATGAATGTAAAAATTCATGGACACATAAAAAGGCATCAGTAACTTTTTCTGCCCCTGGGAAAAGAGAAAAAGGAGTAGAACTCTCCAACAGTGAATTACCCCTTTAAGGATGAAATGTGAATGGTGCAG
SphI8013	1	31.57	CATGCATTGTTTTCCTGTGAATCATTTGTGCATGTGAAGACAATCTGAGTCCAGCACATGAATGGCGGACTCCGCCACTAATAATAAAAACGAATTACTGAATGTAAATACAATGAATGGCTATTTCTGAAAAAA
SphI3068	1	36.2	TGCAGGCCTGTAACAGGAAGGTTAGGAAAGGTTTACTCAGTTTTCCTGGCAATTTCCTGGCTACAAAGTTGCAGGAAAGTTTGGCCCAGCACAGCAAAGGATCATAGTTTGCTCCTGCACTTTGATTCAGATAGT
NcoI4568	1	37.08	CATGGCAATCCATCCAATAGTCGAGATATTTTAATTTAGACCAAAGTGGTGGACTGACTGAACAACATTGCCATCCCTAGAGCTGCTACTGTAGCATGGCTAAAAATAAACTTGTTGGTGCCTTGGTGAAAAAAC
NcoI5338	1	37.08	CATGGGTCTCTCCTCTGGTTTTGGCAGACGTGTGGGTTGCAGCCCATTCCCTGCACCCTCAACTAGCTCCACCTTGCCGGGAGACTCCCTCCCTGAGTCAGGCACGTTTGGGAGCCACCTGGTAGGAAACCGTAT
NcoI6533	1	37.08	CATGGTGTTCAGAACTCTTAGTGCCAGAACAGTTTAATAAATTGTCCATGTGCTGTTATGTGTGCTTTTAGGAATGAGCGTGCTCGATGGATCAGTGCTCTGGGCCAGAATGTCAACAACAAGAAGAGTCAGGAC
SphI1070	1	37.08	TGCAGGTAAAGGAAACCTGCATTAGAAGAGACATTAATGATAGCTTTTTACTCCTGAAAATACATGAATGGGTTTAGACATTTCATTGCCAATAATAGTGATAAAAACAAGCAGAGTGTTTCACCTCTTCTCCTT
SphI3988	1	37.08	CATGCATTATTTATTTAATTGTAATGTAAATTGATTTCATTTTTGTTGTCTGTGGTTAGAGATGTAAATACAGCATTAATATTATCAATGAAACAAACTATAATTTTCAGGATTAGTGCAGAAAATATTCAGAAA
SphI8406	1	37.08	CATGCAAGCCTGTTTATATTTGATGTCACTTTGGCTTTGTAGCTGCGTATGTTCTCAAAAACAGCTGTGACATAGCATGTGCCACATCTGTAATACAAAATCAAAACAATTAAACTCCAACCACAGTTTAGGAGG
SphI5325	1	40.4	CATGCAGCCTCTCAAAGATCTTGTCCTCATGGTAAAGTAGCTTTGTAACTATGTTTTAGCTCTAATAATTTTGGTGGCATAATTGACCGTTCGCTAAGCCCCGCCCCCCTTAGATACTGTTGCTACGTCTGTCAA
NcoI1034	1	40.84	TGCAGGGAAAGTAACGAGGCACCGATCAATTAGAGATGCAGGATAAACCACTCAGCATATTGGTTGAAGAGGCTCATGGCAATTCTTTATTTGCACCTCCATTATGCATTAACATTACACTTAGGGCTATGAGAA
NcoI8398	1	40.84	CATGGTGGAGATTGACGGTTCTTTATTTGTGGTCAAAAATTTATCAATTGTAGGGTCAAACTCAGGGGCATCAGCAGAGGTTATGTAGCCACTGGAAACCTCTGGCCTAGACTCTGTATGGGTGAAGGGGGCATT
NcoI5462	1	42.52	TGCAGGAACCAGTAATAATGAGACAGATCACATCAATAACACAACAGCCTTTCTATATGAATCTGCACTAATTTACAGACTAATGAGGTCACTTAAAGACTCAGTGTTCAGTGAGACGTTGACAATGACTTAGAT
SphI5295	1	42.52	TGCAGGGGGTTACTCTTTGATACTAAAAGAATACTTTTTGGGGCTAGCATCGCCTTAAACTCCCAAATTTCTGCTCCCATTGCAGATATGAGATAATTTCCCTGAAATAGTTTGGACTTTTTCTGCAAAATTTTC
NcoI5435	1	44.17	CATGGCCTGCTGGATCAGAGGCTTGCTTCCAGGGAACCAGTTACCATAGCCACTATGGAGGAGATAAAATTAGAGTTAAATATTAACGTGAGATTGTTTTTTCATCGATACCCACAGAAAAACTTCAGGGAGGTC
NcoI5791	1	44.17	TGCAGGCAAATTAGTACAGGACGCTATACAAAATATTATAGGAAACCATCTGGAAAGCTCGCGCTGCTCGCAATAATTAAAACAAACGATATCGCGGGATATTCCAGCGGCTGTGTCTTAGGGCGACGTGTCTGT
SphI7392	1	44.17	CATGCAACTATTTGAATAACTGTTTTAACTTTATTCTTAGATTCTTTTTTAGGGTGACTAATGTAACATCTGTCCTGGGACTACAGAAGAAAAACAGCATTTTGGCACTGTCCCTGTTAATAAACCAGTAAATAA
NcoI1349	1	45.94	TGCAGGCGACCCCATGTGTATTTGACATTTCATAATGTGTTTTCAGTGGTTTGGCTTGACCCACGAGTTGTAAACCACTTTGTGCAATTTAGCAGCTGATATCAATGTTTGGCAATATGAGGTTCTTGCGGGAAA
NcoI1936	1	45.94	CATGGTCCCTGATGATCTTGCGGACATGCTCAGGTGGCATGTCTTCCTTCTGAGCATCCACAAAGCCAAACTTTCTCTTTTCTGAGTACCGCTTTGCCTGCAAGTGCTGCCATTTTCTTGCTGTAGAGTTGGACG
NcoI4986	1	45.94	TGCAGGTCCAGAGAGACAGAGTGCTGAAGGAGAGGGAGCAGAGGCTGAAGGAGGAACAGGAGAGAGAGCAGCAGCAGCACAGGGAGGCCGACAGACGGGAGCAGCTGCTGAAAGAAGAGCACCAAAGGTCAGATT
NcoI5626	1	45.94	TGCAGGATGAAATATCACCTCATGTCACAGGCTGACAAGTTTACAGAGGATGAGGTGAGTTGTTGCTTGGCAACAAGGTGAAATATTGGATGTATCAATATGAGATATGTGATTCCAAGGTACGGGCGGTGGCGA
NcoI6002	1	45.94	TGCAGGGTTTGCTGGACCTGAAGTCACGTTTCGACCGTTTCCTCCAGGAGTCCTTCAATAATGACCGGCTCTTCAAACAAACTATTGCTGGCGACTTTGAGTACTTCCTTAACCTCAACTCTCGCTCGCCTGAGT
NcoI6145	1	45.94	CATGGTCTTTGAGAAGGAGAGACTTGCTCAAACCAAGCAGGCCATAGAGAGAGAGAACGTAGCCTCTCATAAACTGGAATCTGTGCTACAGCAGGAGTTGGAAATATTGAAAATGGAGAAAGAGAAACTCTTGAA
NcoI645	1	45.94	TGCAGGAACAGCTCTCAGCTAAATCGGAGGCTGCCGAACACTACAAGGCACAGGTTGGTGTGACCACAAACAATCCCCACAAAACACAACACAATTCAGTTTCACTACTTGTATCTCTGTGCATATCATATAAAA
NcoI7393	1	45.94	CATGGAGATAGCTGTCCCCCTCTTGAGTACCTGCCCTCATTTTCCCCAATCAGTACTCTTATTCTTAGAAGCTTTATTCATGCAGCCTGAGGGACAGAGCCTGGAGGAGCAGTCGGGGGAGGAGGAGAGGGGGAG
NcoI7765	1	45.94	CATGGCGACGCATTGTTCGCCATGAAACAGGAAGTTGTTGTAACTTCAGTGTACACTGTCCAATCTGCCCCAAATTTCACATGTTTGATAACAGTCCCGGCCTGAAGACATCTACAGGCCAATTAGGAGTCATAG
NcoI7777	1	45.94	TGCAGGAAAAGTTTGGACCGACTGGAGAGACTTTTTGGAGACTAAAGAGATAAGCGAACAATATCTCCCTCAAAGGGACAACAACAAAGAACATCTCAATCTTCATAAACAGGTAAGTAAATGTGACTTCTCTCT
NcoI8067	1	45.94	TGCAGGTTACTACTGCTCCACTGAGGGTCTGGCCAACCCCAGTGGCCCCTGTGCTGCTGGTTTCTACTGCCCTTTTGACTTCTCTTCAACCACTCCATATGCCTTCCTCTGTCCCAAGGTAATATACTCTTTCAT
SphI173	1	45.94	CATGCTGCCTGAGATGCCCGACACCTGCACACACACAATAACAGTGTTTGCCTTTAATAGGTCACTGCAACACAAGAGACGCTTGTCTTGCGCTTTCACTACTGGTGCAATAAAGACGACATTGTATGAAGGTTT
SphI2302	1	45.94	CATGCCTGTGTGTGTCTGTGTGTGTTATTCAGTTTCTCTGTGTTATGTGAAGATTTTGTGAATGTGCCTGCATGTCCGTGTGTGTGTGTCTGTGTGTGATTGTTTATGGACTCCCTGGGAGCGTCCCTGGGAGGA
SphI2475	1	45.94	CATGCGGGAAAAGGTCTGGGCCTCTCGGATAGCAGTCTTCCACTTCTCTACCGCTGTCGCTACCTAAGAGGAGAAGCCCAGAACTTGTTTAAACTCAGCAGAACTTTACATGAAGAAAGAGTTCAGTAGTGGCAG
SphI5268	1	45.94	CATGCTGGCTCACTGTCACACTGGCATGACTTACTGGCACACTTGAAGAGAACAGAGCCATTGTTAATGTTATTAGTAACACCTGTGCTTTTCTTACTATGACAAGTCAAAATATCTGCTGTGAAATAATTCAAC
SphI6448	1	45.94	TGCAGGAGGGAAGAAAAGTGAAAACATGTACATGAGAGAAGAGAGAGGGATAGAAGTTTACATGAGGGAGGGAGATGAGTAGAGGGTGTGGAGAGAGAGGCATGAGCTGTTAACTACATGTGACGTTTTAACAGA
SphI7713	1	45.94	CATGCTCACATTTTTGTATGTAACCACAGAAAACAAATTCACATCTTTGCATACACATTTACACATTTGTCTTACAGAAAAAACAAACACCTATGACTATGTGCACACAGTACCATGCGCTCACTCACTCATAAA
SphI8174	1	45.94	TGCAGGGCATTTGTTAACACCTGTAGAGAGAGAGAGAGTTTTGGACTGAGCAGGGGATCAGAAAGAGTCCAAATCACAGCTACAACTATTTCTCAAGTATAATTGGATTTGATTTAAATGCAGTAATTACCTGGC
SphI8371	1	45.94	TGCAGGGATTCATGGCCCCCAAGCAGAAAAAGAAAAGAAAGCACGGAGGGGAAGAAAGCAGCAAGGCCGAAGAGGTGGACGAGGAGAAGAGACTGGCAGAAGAGGCCAGGGTAAGAGAACAGACCTGCTCATGAA
NcoI4585	1	47.72	TGCAGGCCATGTTACTCTAAAAGAAGAGTCACCTTTCAATCACCCTGACCTGGTTAAAGGGGTAAGAAAAGTTGTAGCAGTGTTGGGAGGTGCTTATCAAGCATTGACAGAGCTTCAGACAGTTGACGTTGATGT
NcoI2154	1	49.49	TGCAGGCTCTTAAGCAGCGCTATGCATACCCAAAGCAGAGACGGGCAAAAAGCCTCTTTCAATTCCCAGGATGCAAAGAGATGGAGCAAGGAGAGTTTTCTAAATGATGAGCTCTTGCAAATTGATGACTAGTGG
NcoI5365	1	49.49	CATGGTGCAGGTCAGGATGTGGAATTAATTATTTCAGCTGGTAATTAGCCTAGCTAAAATACAACTTTACATCACAAAGGTAAGTTAAACTTGCATTTTCACACAGTTAATTTTTTTCTTCCTTTCTTTTACGAT
NcoI1906	1	50.37	TGCAGGTAAAGAGAAATTACATTTTACTCAAAGCTTCAATATAATGATTTGTTAATGTGATTATGACTGTGTGAGGCTGGCTGCATGAGATGATAAAAGTGCTAATATAAAGTGTGCGTGTCCCAAAGAAAGGAA
NcoI8117	1	50.37	CATGGATTACTTTCCACGGTTCTGCCGAGTGGAGACTAGATGAAGGGAGCGCTGCTGCTGCTGTGTCGAAAAACAAGCACATTGTTCAAGAATGGGAGGAAAACGGAAAGAAAGTTCTGTTTGATAGTTTCCGAA
SphI109	1	50.37	TGCAGGTAAAGAGAAATTACATTTTACTCAAAGCTTCAATATAATGATTTGTTAATGTGATTATGACTGTGTGAGGCTGGCTGCATGAGATGATAAAAGTGCTAATATAAAGTGTGCGTGTCCCAAAGAAAGGAA
SphI2971	1	50.37	CATGCTTTTAAAGTTTTTGTGGCACCAGTTACGTCCAAGTGCCACGTGAGCACTTCCTATCATGAACGATAGTTTGAATTTCTTTACCGAATTAGTATTTCTAAATGAATCGAGTTTTCTAGTTTTTCAGGTTTT
SphI3331	1	50.37	TGCAGGTTACTCCAACACAGGCACCAAGCCTCAGATTGCCCTGGCCCAGATCCGGAATCTGCTGGGCTACCGCAACACATTCCCCGATCACACAGATGAGACAATGCTAGGTATCATGATAATAAAAAAGATTTA
SphI3688	1	50.37	TGCAGGATTTGAGAGACAGGCTTTTGTACTGTAGCTTTGTTGTTTATTACTGTAAAACTAATACATATCAATTCAAATTTCAATAAAACTTTCAACACAATTATACACTTCATAAAATAAAACAATGAGTCATAA
SphI4753	1	50.37	CATGCCTGATTTATGATTGCTTATAATTTTGGTGATGTTGGAGCTGTTGCACTCTGAAAGTAATTCTAAAGTGTCAGTAGAGTAGCTAAAATGTAAATATATACATGGTGTATTACAACATTTAATTAAATCTTT
SphI8296	1	52.14	CATGCAGTAGTGACTTTAAGTTTCCCTACCTTCCAGCATTGATTTCTATTCATTTCACTACACAGTAGTACGGACATCAGCTTGCAGAGGCTTGAAACTTGCTTTAATCAGGTAATCCATCAAAGTGAACATAAT
NcoI756	1	53.02	TGCAGGGGACATGGGACCCCCCCGCTGACAGACCACAGGAAGACCCCGCACACCTGAGCTCGGCCAAGTGGGCATGAGGCACACACTCATGCACACCACATGGACACACTCAAGTGCATTCAAACAGATTTATGG
NcoI1122	1	57.43	CATGGGCTCCTTCTCCTCTGAACTTGGGGTGAAATTCTCCATCCAACTGGAGGCCAACCATGTTATCAACAAGTCCCAGGTCAGTAGGTTTACCCCTGTCACTGAGCCTCTGGAAACACATTTTGTTGTTGTTCT
NcoI2625	1	57.43	TGCAGGGTCGAACAGAGGACGGACTGGGGATGATGTTTGGCGTCAACCACATTGGTCACTTCCTGTTAACCAACCTGTTGCTCGACCGGCTGAAGGAGTGTGAACCGAGCAGGGTGGTCAACGTGTCGTCTGTGG
NcoI3401	1	57.43	CATGGTGGTTACAGAAAGCACCGTGATGTTTGTAACAGTTTATAACCTGCCATGCAGGATTGGTCGAGCTGTGTTACTTGACCTCGTAAAGCATTGTGATCATTTAGCATTGCATTGTGAAAGCTTATAGCAACT
NcoI3721	1	57.43	TGCAGGTCCCTCGGGCACTCCCAGCGAATAGGTTGGGCTAGATTAATGAGCTTTAAAGCGGATCTTCGACTTGTGGCAGTGTTTGACTTTTGAGCAGCGTGTGACCAGCGGACTCTCCCCTGAGACCTCCAGTCG
NcoI461	1	57.43	CATGGATGCTCAGATCACATTACATGAACTACACTGCAGTCGTCTGAACATGATGCCCAGTTATCAACAGGAACAACAAAAATCACAACACTACTCAAGTTTTAAGGTGGATTTTTCTCCATTTAAAAAGTGTGA
NcoI6118	1	57.43	TGCAGGTATTATCCATAGTTCCATAGTAAGTTTTACAAATTACTACTTGATATTATAGGAAGATATCAGCCATATTGCTCTTTTTATTATTGAAATAATGTATATTTGGCTGCAAACTGAGCAGAACACACAGAC
SphI1446	1	57.43	TGCAGGAGAAACAGAGGCTTCTGCAGTTGCCGCCACACAAGCTGAAAATCGATGTTGCTACAAGATGGAATAGCGCGTTCGAAATGGTCGAAAGATTTCTAGAGCAGCAGCCTGCTATTTGTGCCGCTCTCCTCT
SphI202	1	57.43	TGCAGGAGAATAGACAGTTGTACCTTCTGACTGTCAAAAATGCTGGTGCATTTACATTTTTTCTTTAAAATTCACAAATCACACCAGTAAACATGCCATGTAATTTTGTACTTAAGCTTTTAAAACTAAAGACAG
SphI3550	1	57.43	TGCAGGAACATGGCACTTTTGATTATGTTTGTAATGTGTTGCTAACTTAAACTATTCTCAACTCCAACTTGACCCTGCTCATTTTTGTGAGAATAATTTAAAAATGACAGTACATACTAATAAACTACTTCAAAT
SphI357	1	57.43	TGCAGGCCAAAACCAAAATTCTGGTCTACAAGGCGATAGTGCTGCCCACTCTACTGTATGGTTCAGAAACATGGACCACATACAGCAGGCACCTGAAGGCTCCAGAAGCTCACCAGCAGAGGTGCCTCAGGAAAA
SphI7571	1	57.43	TGCAGGCAGTTGTAATCCATCACAATGACCATCATGACTGCTTTTATTGTCAAAGGGGCATTATTGTGGTGCGGTAATGCAGATTAAACCCTAACCGATGCACTAGATTTGTGACACCAATACTGATTGCGATGT
SphI7750	1	57.43	TGCAGGGACCCCACGGTTTCACCAGTCCGGTCTAGATGCGTGTCCCCAGCCAGAGAACCGACCGTACAGTCTCCCCCACTGCTCTCTTCTGGCTCACCCGACGTCGGCTCATCTTCTCCCGGCTCGGGCTCTACT
SphI7875	1	57.43	CATGCTCTCTGCCAGTGAGCAGGGAAGATACGTTCATTATATCCTGTTCTCCCTGATCTGCAGAAGCCCACTTTGAGGATGGAGAACAGTTCAACTCGGTGTCTGTAGTTACTGTCTATAGCATCATGTACAGGC
NcoI297	1	58.3	TGCAGGACACAATGATGATGAGCAGGATGACCACAGCAGCGATACCGCCCCCGATGGCCAACGCCAGAAGGAGAAGTTCGGAGAAAGAGGCTGTAGGTGAGAAGGGAACATGGGAATGCAGACTGATAAAGCAAA
NcoI3250	1	58.3	TGCAGGGGTGGAAGGGAAAGTTTCAAGTCTCTGCAAGTTGAGTTTTATACTTTTCAGGAATGGAAACCACTGAGTGCATTGATCAGTCTGGAAACCTATGATAAGGGTTTGAAAGCTTGGACTCATATGGACTGA
SphI4827	1	58.3	CATGCTTTTCTGAATTTATAAAAAAGCAATAACAAAAGCAATAAATATAAGTAAATAAAAGATACGCAAAAACAATAATTTAAAACATACTGCATTTGGAAGGGAAATGTAAAAGTAAAAAGTTGAGTCAGACAA
NcoI2345	2	0	CATGGACCCTACGTGGGCAATACATTTCGTGTTAAAGGAATAGTAAGACATTTTGGGAAATAGGCTTATATATATTCACTTTCTTTACAAGAGTTAGATGAGAAAATCGATACCACTCATGTCTGTACGGTGAAT
NcoI8646	2	5.28	CATGGAAACAGCACAGAGCCCACCTCACCACCTTCAGCTTGTATACACACCGCTGTCCATGTGTATGTGTGTGTGCTGTACGTGATGTCTTAATATGACCACTGACATATTTGCAGTGCTTTCATATGGGTCATC
NcoI1005	2	8.8	CATGGATGAGGGCCAGTATGACGGCAAGGTGGACGTCTGGTCGCTGGGCATCACCTCCATAGAGCTGGGTATTAACCTGCAGTCTGACTCTTTTGGTCTTAGATGAGCAGATGTGTGCGTGAATAAATCTAGACA
NcoI3058	2	8.8	TGCAGGCTGGCCTGGCACTGCCTGATGCTGGTCACAGATTGAACACTTCCTCCCAATTTCACCTAGAATGATATATTTTAACACATACCGCATAAGCAAATGTGTTACTTTCTATAATTATGCCAATGTGTTTTT
NcoI3764	2	8.8	TGCAGGACAGCGTCAGGATAAGACACTGAGGGGATGTGAGCAGAGGAGATGACTCTGTCTTCATTTAACACTGAGCAGTTTATCCTCCACTTTATAACCGAGTCAGAGTTCATAAATCAAACAACGCTGAGGTAA
NcoI4040	2	8.8	TGCAGGATGAGATAAACTTCCTGAAGAAGACTCATGATGAGGTAAGAAAGAAATTGAAAGAATCAACTTTAACTATCACTACCTGTACCTCTAACCACATTTAACCACCTAATTTGAATGTCTATCTTTCCCCCT
NcoI4812	2	8.8	CATGGCGAGGAAACAATGTCCATGTGCACACAGGAAAAACATCAGAATCTTAGGGCAGATTGCCATGAAACCCAAGAGGATGACCATTTTCCAGCTCCTGGTGCAGATGGAGGCACTGTAATGGTCATTTTGTGC
SphI2029	2	8.8	TGCAGGAGGACAAAAAGGGGCTGTGTGGCGAGAGAAAGAGGGAGAGAGATAGACAAACAGATGGAAACTAAAATAGAAAACGGAGATGGAAGGGATCGTTTAAGAAGTGATGAGCAGAAACCGAGGCAGAGCTCT
SphI3489	2	8.8	TGCAGGTATGCACACTCAAACACAGGCCTGAAAACACACACATAAACAACCACAATGAGACTGCACACGTACTTCTCCTCTGCAGGTGTTTCTCTAAAGGATCTGCAATTTTTTAAGCAACCAAAATCTCATTAA
SphI369	2	8.8	CATGCCCAGCAAAATGTATGCGATGGTCAGCTCAGTCATACCATCAGTGAAATGTGTGCAGATCAGATCTCTGGCTGACCCTGAAAAACCATCAAACATAGATAATCATGAGGAGAAGGCTGACCTCTATGAGTG
SphI6296	2	8.8	CATGCTGGCAGCACTGCCAGAAAGGCGTTATTGTACAGAAAAAAATATATAATGTCCTAAATAAACAATTATAACCAGGACATATGTGATCAGGGCCGGACTGGGATAATAATTCCGGCTGGGAATCAGCCCAGG
SphI7456	2	8.8	CATGCATTACCAGCAAACATCACCCATCTTATGTACATTACATCCAACCCTGATGGCACATTTGATTACTTTACATTCTTCGTCACACTCAGGGGAATATAGTGCTGAATACACACTTATTAACACTTTGTTTAT
NcoI5492	2	12.31	TGCAGGTACAGGTGCTCACCTCCCTGCGCAGAAATATGGATCTGTGGCCTGACATGGACGGTGCTGTAGCAAATGAGGGGAAAGAGGAAGAACACGCTCTCTGAAGTCCAGCAGAGAGGGGGAGGACTCCGGCAA
NcoI7775	2	12.31	CATGGAAACCGGGCTGAGTGTACCAGCCAGCTCTACCGTTGGCTGATTGTGGCTCTCGTGTATTTGTGTGTGTGTGTGTGTGTGGTGAGTGAGTGTGCACTTGCGTAGGTGTGTGTGAGACTGTAAAGCCTATAC
SphI3819	2	12.31	TGCAGGTTTTAACCACAGAGGGTTATCGAGTGTGTCACTTTGATCCAGATGTGTGCCGTTATCTTTTTTTGTAGTATGACAATGATCATAATTAACTAACCCCTAAAGAAGGCAGAAATAATATCATTAACTCAT
NcoI6526	2	13.26	CATGGTCAGAAATTATACATTTCCTTGGCGTAAACAGTGTCCCAATTGGAATATTAACTGTTTATTAAAATGGCAGTTCTGCGTGATGCAAATTACACAAGGAAATTAAAGTCTCCTAAGTCTTTGAATGCAAAG
NcoI620	2	15.14	TGCAGGTATATTTTTAGTTACATACAGTATTGTATGGGGCTTTGATGCAGACATGCTAACATTTCCTAGTCACTGATACTCAGAGCACCAAGTAACATTTACCCAAATTAAAATGGCATTTATGATGAGTCCTAA
SphI410	2	17.03	TGCAGGTGTTGGTCCGCAGGTGTGCAGATGGTACTGAGCTGCGAGGGAGAATAGTGGAAACTGAAGCCTACCTTGGAGGGGAGGACAAAGCCTCACACTCAGCAGGAGGCAAACGCACTGAGAGGAACACAGCCA
NcoI593	2	18.91	CATGGCTCTAGAATTGGCAATGTCGGTGTGTCGGTTGGTCCACCACTTTGGTCCACACTGAAATATTTTCACAACTATTTGATGGATTGCCATGAAATTTTGTACAGACATTCATGGTCCCCAAAGGATGAATCC
SphI754	2	22.94	CATGCAAAATCAGTAGTTTGTCTTTTCATTCCTGTTTTAATAATCAGGGATGCAAATAATATAGTTTGCAGTATTTGCATTCATGTATAAATAATCAGAGTATTTTTGTTGCAGTTTTTTTTAAAAACCTCCAGT
NcoI1083	2	23.85	TGCAGGGGATCTCGGTCTAAACTGCTTTTCATGCACCCAAAAGTAGATTTTAGGTTGAATGATTTAGACACCCTCCCTCCCCACATTTGTTCTAAAGTCACATTCTGTCTCTGAGCAGGGACTGGACAAATATGC
NcoI424	2	23.85	TGCAGGTGGCGCTATAGGAAAAGTCGGGGGATCACCAAAATCATTAGGATTCATCATCTGGGGACCGTGAATATCTGTATAAAATTTCATGGCAATCCATCTAATAGTTGTTGAGATATTTCAGTCTGGACCAAA
NcoI4037	2	25.62	TGCAGGCGAAAGGGGGAGAAGAGTGAGTCGACAACTAAGTCTAGAAGATAGAAAAGAAGAGGACCAGGAACGGGAGGTTCAGCACAGTAGATCAAGGAGGAGTTCAGGGCAGAGCCATTCCTCGAGCGAAGAGAC
NcoI4182	2	25.62	TGCAGGACAAAATAGAAAAGTTCTGTTGCTGTTTGCTTTGGCCCTAGAGATCAAAATAAATCACTTATTGCAATTTTAAACCTGACATGATGTCACACTGACACAATTTCCACAATGATAATGCAGGTAGTTAGG
NcoI8729	2	25.62	TGCAGGTCCTTCTTCTCAGCTTCCAACGCATCCTCGAATTCAATGAATTTCTGATGGAAGACACATGAGCAAAAATTAGGCCTTTACACAGCTGGAAATACATTCACAAATTGTACTAAAAGTGACAAATTATAT
NcoI893	2	25.62	CATGGAGCGTGGGAATAATTAGAAAAGATCCACTTTTTCGGAGCATCTGATCGTTCTAAGTGGGAGGACGTTTTTAGACATTTGTTTTTTTACCCATACATTTGTCCGAAGCGATCCTTGGGTAAACCGTGGGAT
SphI1142	2	25.62	CATGCATGTAATGAAAGTTATGTTTCATGTATAAAACTGCATGTTATATACGTGCAAAGGGTGAAGACATTATGTAATGATGTGATACTTTGACTTGTATGCAATAAACAAAAAGTGAGTTTTAATGCATGTGTG
SphI3012	2	25.62	CATGCTTGAAGACCGGTGTGGGGAAAAAGGCTAAGTTTAAACTATTATGATGATGTATTGATTGTTACTGGAACAGCAGCCCCCTAAGTCATAATATGAAAAGGCTGAGTGGTGTTGCACTGGTAATCTATGTGG
SphI3942	2	25.62	CATGCATTTCTTTCAATAGATGAAACATTGATTAGTTTGACTTTGTGTGTTTTAATCTGCGCAACCTGATAACAATAAATAAGGGAAAATATACAGTACAGGGTGTTGTTATTCTGTTGAATGCACACTAGAGAG
SphI4558	2	25.62	CATGCTTTTTCTAATATGGAATATCTTAACGAGTGTTTTTTAAGAGATGTATCATTGATTATCGTTATAATAACTTGCTTAAACACATTCAAAACAATGTAAATCAGAGAAAGACTTAATGTTTGACTGTTAGGA
SphI8074	2	25.62	CATGCTTAAGAAGTCTGCCCATGTGCACACATACAGGCATGTAGATGTAGTACTGCAAAATGCACACCAAAATCCAACCTACAACCTGGCTGCATCTCTTGCAGTTATAAACACACACGCTTAACTAGACATAAT
SphI925	2	25.62	TGCAGGACGTTTAGATGTTGCTAACAAGAACCAACTAACAAAATTTGTGTGCACACATGTGTATACTGTATACATGTCTTTCTGTTATGCATACTATCAGCTACAATAATTGCAGGGAGGTTCTTCCTCATGACA
NcoI1668	2	28.25	CATGGGGAGTGATAGACACACACTGAGCACACCTGTGCTCCTCACCACACAATCACAGCAGTGTGTGTGTGCTTGTAAGGATGCTGAACTCCAGCTTGCCTCTGCAATCAAAAGAGCGAGAGAAACACACACACA
NcoI2423	2	28.25	CATGGAGTTCAATGTCATAGTGACGACAACTTCTCCCAGATTACCCATTCTAAAAATGCGGACTGGTCTCTGGGTCTGGACTGGAGCGGTTGGCGTTACCCTTGTCTGTCACCCTTGTCTGTCACCCTTGTCCGT
NcoI2742	2	28.25	TGCAGGGCAGCAGCCTTCAGAGAAACTGAATCTGGCAGCTGCCTACACCTCACATACTAACTCGAGAGGAATTTAGCTTCAAATGTTCAGCATCAAAGACACTGAGCCTTTGATTTTGCAGTCAGATTTTTAAGC
NcoI3575	2	28.25	TGCAGGGAACAGGGGTGACCGGGCCTGTGCTTCTGCAGGCGTGCTGTGCACCTTTGGTGAGTGCAGGTCACTGCTCTCTGATGGCTGCTTTGGACCTCATCAGTGAAGTGGGCTGTGGAAATTACAGACAGAGAG
NcoI4706	2	28.25	TGCAGGTAGTACAAAGAACATGCTGTCAGGCCAGTTTTAAACAAAGTTGCACCAGGTAGCATTACATCACCCCCTGTTGTTGTTATTACTCTTCTAGTACCCCAACTAAAGGCATTGAGAACATGGCATTTGACC
NcoI6490	2	28.25	TGCAGGCTGAAATACAAAATTTTCTACGAGAGTGTAGGCTTCACTTCATCATGCGCCGAGTCCTCCTCCCGGTGGAATACACGATGGAGGGGCGCCTCTGTCAAGCCAGCCTCTTCACACAGCCGAAATATCCCA
NcoI661	2	28.25	TGCAGGTATTGGAATCAAAACTCCTGTGTGCTCTGCAGCAAAAACAAAATCAATACACAATATGCACATGCAGTAGATTTAGAGACAGAGGCCACCAAAAGACACCTGCATGGGCCTGCAGAAGGGGTCTATGAA
SphI1027	2	28.25	TGCAGGTAGTACAAAGAACATGCTGTCAGGCCAGTTTTAAACAAAGTTGCACCAGGTAGCATTACATCACCTCCTGTTGTTGTTATTACTCTTCTAGTACCCCAACTAAAGGCATTGAGAACATGGCATTTGACC
SphI3571	2	28.25	CATGCATCATCGTACCCTCCATTTATATCCTGGACACAAATGAGTCATCATGTTCAAGTCATTGTGTTTCCAGCATCACTAATGATTCATGGCTCAAACATCACATGGATACCAAGGAAAGAGTAACTCAAACTC
SphI3900	2	28.25	TGCAGGCTGAAATACAAAATTTTCTACGAGAGTGTAGGCTTCACTTCATCATGCGCCGAGTCCTCCTCCCGGTGGAATACGCGATGGAGGGGCGCCTCTGTCAAGCCAGCCTCTTCACACAGCCGAAATATCCCA
SphI414	2	28.25	TGCAGGAACTTTCCAAATATCACTCATGATCTTTCATCACAAGGCAGGTTGGCACCACCATGACTAAGGTATCACTTGCTTTTCATCCCAATTTCTCTCCCGCCTCCCTCTCTCTTGTCCCCGGTTTTCTTCTGA
SphI4248	2	28.25	TGCAGGTGTTCTGACAGGCAGCACCACTGTTGTACTCATCTGTTGTGTCACAGCAGTCTGTACAGGAAACACAGACGTTAAACAAAATCCTGCCCACACAACACACCTGAAAAGAAATAGTCAGCACAGTTTAAA
SphI4388	2	28.25	CATGCAGTTTCGACAGTTCAAAACCAATTTTGTACAGTTCATTTGGCAGTGACCGACATATGAATGTGTTTGTTACATAGATATGCTGCACAGGGATGAGTCCCCCTTTAAGGGTAGTTGCCCCACCCAGTCTCT
SphI6464	2	28.25	TGCAGGCTTGGCTTCCATCGCTGAAACACTGAGTGCTGTTGAGAAAACAGAAATAGACAGATTTGTAGAGAAGAGAGATGAAACGTCTCTGGCCAACCTGTTTTTTCTGCTTCCTGTTCTGTCTTTCTGTTCTTA
SphI7337	2	28.25	CATGCAGCCAGAGGAGATGGCCTTCCTGAAAGAATACGTGACTGTGTTCCACCCGCTCGCTTTTGCACTTGAACTTTTCCAAGCGGAGCAGAAATGTTACCTGGGTCTGGTCATCCCAACCGTACTCAGTCTGAA
SphI735	2	28.25	TGCAGGTTATGGACAATTATGAGAATCACGAACTCCTTGCCGCTCAGTGTGTAATTATTTGTGTTATTGATTGGTTCGATCACTGTCAGGACCTCCATTGAAGTAGCTAACTATGCAGAGAGGAGCAGAAAGGGT
NcoI8157	2	30.7	TGCAGGGGATCATCAGTGATGATGCAGACAGCGACTGATACGGACAGTTCCTCTTGCAAGTGTTCAGAGGCCACTTGGATACGAACATTACTTTTTCTTTGTACGAGTTGGATTTTTCTCTTTACAAATTACTTT
SphI5493	2	30.7	CATGCTTTGGAGTTACAGGCTGATATACAACAAAGGACCTTCCAGGCCTTGTTAAACATGACATTGTGTGACTCCAGAGACAACTGATCTCACGGCAAAGACGTCCGTGAGCTGAACGTTGGGTCGACGGGTCAG
SphI984	2	34.1	TGCAGGCCATGCTCTCCTGCGTCGTATTTGTTGTCTCCATCTAACTGCTCGGTTGCAACATAATCTTTGAATGACTCGAAAACTGGAAATAAGCACAAAACATAGATGAGATCAAGAAAACATCCATCTTTTCAA
NcoI2110	2	35.6	CATGGCTCTGTTCAAAACCTCAATTACCAAATCCACAAATAATAATAAAAAAAAAGCAAACAGAAACATCAAGAAAGAGGAGGCAAACTACAACAAAAGTGACCAGGAGTAAACATCAAAATTAAGATGACTTCC
NcoI3912	2	35.6	TGCAGGAACATTTTCAGACAGGAAGTCATCTTAATTTTGATGTTTACTCCTGGTCACTTTTGTTGTAGTTTGCCTCCTCTTTCTTGATGTTTCTGTTTGCTTTTTTTTTATTATTATTTGTGGATTTGGTAATTG
SphI4318	2	38.05	CATGCAGCAATGTAGCTTATGATAGATGTTGTAACATACAACATGCACAGTACACACTGGCAAATGTTTTCAGATGTTTTTCCTCCAGTGGTTCATATTACTAATGTCCGTGTTTGTGTTGTTTGTTGTGTTGTG
NcoI9441	2	38.93	CATGGTTGCGCCAAATGCGCTTCTTGCTGATGAGTCCAGAGCAATATTCTTTTGTCCAGGTAACACACTTTAATATTTCTTTACCTGTTTCTCAGTAGGTGACAATTTGAAGGTCAAGATGTATGCTGGCTATTA
SphI5511	2	38.93	TGCAGGTAAATGCACTGGTTATATGACATTAGCAAATTAACTGTAAAAACGTATTTAGAAATAAATCCTGTAATGTAACCTTAACTCCATCCCTCTCTCCTCAGTGGAGCAACATGGTGCCTCCCCTCTAGCGAG
SphI3921	2	39.81	TGCAGGCATGACACAATTATCCCACCGACTAATAAAATGCTGATTTCACTTACAGTTTCTGCCTGAAATAACCGATCTTACAGCAGGACTGTGTCACAGATGTGCAGAAGGTACATAAAATTAGCTGCATCATAT
NcoI192	2	43.32	CATGGATACTAAGTGATTTTGCATAAATATAGGCTATACATCGCTTATACAGATCAGGAGATCACGTTCTTTACAGTTCATGATCAGCAGATTGATTTAAATATAGTTTAGCTTTTGAATTTATGCTGAAATCTA
NcoI2686	2	43.32	CATGGAAAGTGCACCAAGTGTGTGGGAAGCACAGGCTCACTGCTTACATAACAAACTCACTCTGAGGTTATAAACAGAGAAAACAAAGCCAATGTGATGCTGGAGCGGGGTATTTAAAAATGGCCACTGAGGAAC
NcoI2746	2	43.32	CATGGTTACAAGCCTTTGAACCACTTAAGGGTGTTTCTTCTCTATTTCCTTTTAAATCCCTTTAAGATTAAATATGAGACAAATGAGAAAAGTGTCACTGAGGTTGACAATAAAATCCTTTATATCATTGCTAGT
NcoI3270	2	43.32	TGCAGGAGAGATACATGACAGATAAAGATTACATGACAATAACCATAACATTTATGTTTTCAATTTCAAAACATTTTCTACAGCATATAATAGAGATAAATCACTGCTCATGCCCAGATTTCAAGTGTAAATGAT
NcoI4314	2	43.32	TGCAGGAGGAATTGTTGCCAGGCATATATCGTACTATTCTTCAGTGGACTCCCACGTCCTGTGTCAATTCTAGCACCTCCTGCAATCTGACAGGAGTGATTAATGTCCTCGGTTGCTTGTGGGACTAATTAAGAA
NcoI480	2	43.32	TGCAGGACACTCCGAGTTATGACAGATGAGGTGGAAACAGGCTCCGCCGCAAAGAAATATAAGGAATAAAACGCAACGCGGGCTATAAATGACAGTTGAAGCTGTAAATGGCAGCTGGAGAGAGAACAGAGTGGC
NcoI5059	2	43.32	CATGGAGCGACGAGCTTCCTATATCTGGACTCACACACTACCTAGAAGTAGTACAAAGTAAATGTACACTTCGTGTCAGTACAGTATGTATTTCTTAATTAGTCCCACAAGCAACCGAGGACATTAATCACTCCT
NcoI6487	2	43.32	TGCAGGGCGGGCAAGAGGGGAAAGGGCAGTCTGTGTGAAGTGGTGGTGGGGGGCAGAGGAGGACGGGCTCCTGCTGTCCTCCTTAGGGCGGGATCTCTTATATCAATTTAAGCGGATGGAGAGCTCCGCTCTGCT
NcoI6803	2	43.32	TGCAGGAGGGAGGTGGCAGCGTGTTTATTTTACTGTGGGCTGTATCTGGCCATCATTATCTCACACTGCAGAAGGAGAGCTGTAAACAGATGCTTGCGGCCCACTCAGCTGCAATAGTGCGTCTGGCTGTGGCTG
NcoI710	2	43.32	TGCAGGAGGGAGACAAAGAGGTTAATAATCCATTTTAATATTGTCTCAACAGCAGTTTGTTACACCAATCAGGGGCCAATTAAGATACTATGCAAAATAAATGGGATGAATATTAACCAGCTGGCAATGTCTTGT
NcoI8270	2	43.32	CATGGCTAAATTGCTTTGGCCATAATCTCTATTTGGCTGTCACAAATGACATAGCAAGTGAGAAGGAACGCACAGCTCGCACCTTGGGACTGTGTAGGAGTCTGGTCAACACTTGATGACCAGACTCCACTGGAT
SphI3447	2	43.32	TGCAGGAACGTGGACTACACGTGTGACTTTCAGCGAATTTGGTCCTGATATGACAACAGAAGAACAGAAGAATCTAAAAGAAATGTTACTAGATATTCAACATTCTCAGTCACTCATGTCACTCAAAAGCTTTTA
SphI4788	2	43.32	TGCAGGAGGAGCTGCTTTGTGTGAAATCGGACAAAGTCAAAAATGTTTTTGCTAATCTGATAGGTAGAAACATGTTAACAGCAAATAGGCCTATTTGGGAACCAATACGACGACAGAAAAAATTAAAGCCATCAG
SphI5203	2	43.32	TGCAGGGAACATTCATCTCTCTGCGGCTGTATACTTCACGGGGACATCTTTCATCCAAATGGAAAAGGTATTTAGCTAATTTATACCCATTGTACAAATTAATTTTTTGTAATACGCATATAAACTTACCATTGA
NcoI1053	2	44.24	CATGGTTTCCTCTGTCAGCGTGCCCAGAGTAGCTACACAAGGATCAATCATGACCAGATGCCCAATCCTCCTTAACTAGTTCTTTTCAATGCAAAGAAGCAGTGACTTTACTTCCTTTCCATATCTAATCTCCTC
NcoI4696	2	44.24	CATGGATCAAATTTTCAGCTGCAGCCATTTCTTTCAGATACTTTTCATGCTAGAATAGCTGTTCATAGATCAGATGAGCAGTGAAATGTTTTAGAACAATGAAGCGCGAGTGTAAAATCTGTAAACAAAACTATG
NcoI5379	2	44.24	TGCAGGCCCATTAAGTTACACTGATTTGACCTCTGCCTATACAAACACATAGAGACAAGCCTGGACAGGCATGCTGCTGTGGATATACGGTTACACACATGGATTTGTGCAGGACATCCTGACACACAACAGTTC
NcoI543	2	44.24	TGCAGGTCATTGTTACTCAGGTCAAGCTCTCTCAGACTGGAGGACTGGGAGCTGAGAATTGTGGCCAGAGCTTCAGAGCTTCTCTCTGACAAGTTACAGCCACTTAACCTGACAAGAAAAATATAAATCAGACAT
SphI1410	2	44.24	TGCAGGCCTACCTCGAGGAGGAGACGTGCTGAGAGAAAATCAAACACCAAATCGCCACACTTGTACTCTCCTTGTCCACAGGCAATGCATTAGACACAGAGAAAGGTTGCACAGTTTAGATTGCCACGATGGCAT
SphI664	2	44.24	TGCAGGCGCTGAAGGAAGAGTTGCTGCATGAAGTCATCCCAGACAGCCAGGGGGCGCTCCAGCAGCCGCTGGCACACAGTGCTCCAGTGCTGACTGATGGAGTCGGTGGACAGGAGGTCCCACACAGCGTCTCTA
SphI743	2	44.24	CATGCCTTTGGATTTGTACTGACTTAAGCCCTTAATCAATCACCAAAGCTATCATTGATTAATTTTCTGTTGATAGCTAATCAATGCCTTTTCGAATCTTTCCTCTGCTCTCAGCTGTAAGGAGGACATCTGCTG
NcoI5164	3	0	CATGGCCTGGAGCTGGCTCAGCTGCAGGCTGTAGCGGGACTCTGTCTCTGCCAGCTGGCCCTCCAAGGCAGATTTCTGCACGGGACAAAGAACACATATGAGAGTTTACTGAGCGCTAATTGCTTGTTTCCTAAC
NcoI6751	3	0	TGCAGGCCCTGCAGATTGAGCTGCAGTCCCAGCTCAGCCTGGTAATTCAGATCCCATACACACAGATGCACATGTCCATACTGGAAGAAGCTGCAATGCACAAGTTCATGCAAAAATTTTTCACTACAATACAAC
SphI6029	3	0	CATGCAACACAAAGAAATACATGGTCCAACATACATTTCACACACAGATACAAGCATAGACAGTGTGTTGAGTCATTCTTTGTACTAAACACAATCAAAGATGTACAGATGACACCAAACATATCTTTCAAGTTA
SphI7794	3	2.66	TGCAGGGAATTTACAGTTCTATTTCACCCCATCTCACCTCACCTGTTAGGCCTGTGGGAGGAGCTGGAGCACCCAAGAGCCTTTTGTTGTGAGGCAACAGTGCTAAACACATGTTATTAATTATTAAATTTAACA
SphI6413	3	2.87	CATGCTCATATTCCTCAAAGTACTGAAACTCAGGTATCATATCACAGTTTCAGACTCAAGTTTTTGTGTATGAAAACGCCCCATCTAGATGTTGTAGCTGCACTGGAACGTCCTTGAATCTATTTTGAAAGTAGA
NcoI4094	3	4.48	CATGGAGGGGGCTGTTCAAATTAGCAGCGATGACAGTGAGCTAGTGCTAAAGGAAAAGGGGCAAACATTGAGCCACTTACAAACTCTGCACATCACAGCAAGCCGTTCTTCACAGGAAGAAGACAGAAGACAGAG
NcoI8486	3	4.62	CATGGTTACACGTTGTCCCAGGACTTCTTTTTATGAGCTGGACCACATGGAGGTCAGCTGTGCCCTACAGAAGTTTCAGCCCTCCTGAGTATGAGAATCATATTAAAAAAAACATAATGTGCATATACATAATGT
SphI7500	3	6.3	CATGCTCCCATCACCTCGACAAAATGCCTTGCTCTCAGGTCTTTTAAGTGTAGAACTGAATTGAATAGAGCAGACAGATCAGGGTCACTGCTGCCAAAAAGGTGTGATTCTCTTCTCTCAGTCACTATGAGCCTT
SphI3920	3	9.9	CATGCATAGGCCAACGTCAGCCTACGGTAAGAAAATTACCAAATTTCTAATGAGTGAATTGTCATGTCTGATGTTTTCCAGATATAACTAATTTGTCTTGGTACTTTTCTATTGACACTTTATCCTGCTGGTCCA
SphI6850	3	9.9	TGCAGGTAACCAAGGTCAGTTTGATCAGCATTGCATTTTACATCATCGAACTGTGCTCTCATTGTGGTATATCTACCTAGCTGTTTGTCATTTTATACAGGAATGAAATGCAAAGACAAGACTATAGCTCCTTTT
SphI8150	3	9.9	CATGCACAGAGGGTTAGGAGTGCTTTCACTATTAATGTTATTAGTTACACCTACTGTATATCTACTGTCCACTGCCACAGCACAGGTCTGAGCTACAAGCCAGTCTAAATCAGTCCTCTCTCTTCTCTAGCTTTG
NcoI3285	3	10.79	TGCAGGTGACCCGTCATTGCAAGTCACAGATACATTCTTCAAAAAGTGCAACTTCATGTCTTGATCCAGCTTCTGCGCAGAGCACGGGTACAGCGACTGCGCCAAGTTCTTTATCTGCACCATGAAGTTGTCCAT
NcoI6806	3	10.79	TGCAGGTACTGGATGTGGGCGTGGGGGAAGGTCATCAGGAACACTGGCAACACCTGACCTCATCAGCAGCACTGGCAACACCTGGGCCCTGTGTGCCAGTGCTCCCTTAAAAACCCTTTTGGAGCTCAGTTGCTG
SphI1925	3	10.79	TGCAGGCTCCCGAGGAGACTCGGCCGTCCCTCTTTAGACCCTGTTCTTTTTCTCCCTTTGAGCCGGGGCCATATTTCACTGTCATTTCAACCCTCTCTTCCTAGCCTGGATGTAATAGCGGGAGATATATGGCCC
NcoI4048	3	11.67	CATGGTACTGAATTGCTGTACCTGACAGAGATCCAAGCCAAACATCGATATCATGTCATGTTATCACAGCGCAAAGATTAGCACCTTCAACAACAGAGCAAACAACAATACAATACAATACAATGCTGCTGTGTT
NcoI4318	3	11.67	TGCAGGTCTCCAGTGACAGGGGCTGAGCAAAAACACTACAGGGGGGGTGGGGTTCCTGTAGCTTTCTATGGAGCTACATTTGGGGTTAAGTACAAAAAATGGCACACATGATGAACAAAAGATTTGTGGCTTTGC
NcoI4738	3	11.67	TGCAGGTCTCCAGTGACGGGCTGAGCAAAAAGACTACAAGGGGGAGGGGCTCTGTCTTCCATTCCGTCAGCGCTTCCCTCCGATCTTTCCATTTAAAATACATTGGTTCCTATGCAGCTACGTTTGAAGTTTAGT
NcoI6481	3	11.67	CATGGCGGATCAGGACCAGCTTGTACGCAGCCATCCTCACACCGATGCCCTCTGCGCTGTATTTCCGGAATAATTGGGGTGAGTGAGTCTTCCTGAAATGCGGCAGCAACGTCCGCAGATTTGTCCTGATTTCGC
NcoI7033	3	11.67	TGCAGGCACAGGGAAGACCCTGGTGGCTCGGGCTGTAGCCAACGAAACTGGTGCCTTCTTCTTCCTCATCAATGGTAAGGCTTTTATTTGTTTACACGGTGATACAATGAGACCATTTGTACAGAGGAAGAGAGG
SphI3659	3	11.67	CATGCGGAGCTGGGAGTACGTAGCTGCTGTACCCTGCGCTTGAGCAGGGAACTGGCCAGGATGGCCCTGAGGCATCACTCCCTGTTGTTGCTGTTGCTGCTGCTGCTGCTGCTGCTGTTGCTGTTGTTGTTGTTG
SphI4625	3	11.67	TGCAGGACAAATTGGCTGGATGTTGTGAGATTCTGAGTCACCAACACCGCAGGAACCTATATAAGAAACTGAAACATACAGAAACCAGCAAGATACAGAGCTGAAAGCAGGAACATGATTCAGGGTCACTGTGAG
SphI5931	3	11.67	TGCAGGTATTAAAGAGACCCGAACGATTCTCAGCCCAGTGAAGAGCAACATTTCTTTATTTTTGTATTGTACTTTATTCTACCTGGGCTAACACAATCAGAATTTAGATCAATCTTTCTCTTAAATACATTAAGA
SphI1602	3	12.78	CATGCACCCTTGCCTGCCCGTGTAACTCAAAACCCTTAGCCAGGCAACCAAACTGTTGCATAACTCTAAAAAGGTGCAAAGAGATTGTGCACGAGAGGGGGAAACGGGGAGATGAAAAGAGAGGAGGGAATGTCC
SphI5439	3	12.78	CATGCACTGGGGCAATGGAATTATCATTGTTATTATCATTTTATCTGTGTTGCTGCGCTGTTACTGGTGTTATTGTGATCTGCATTGTGTTCTACAATGTTTCCACTGTTGTTCACATTTCCACATTGTTGTACA
SphI6634	3	12.78	CATGCTGAATCAGAAGTATCCACTAAACTCCCTGAGGACACAACAGTCTACTGCTTGTTTTGTGAAGAGACATACTGTGGAGAGATGGGGAGACAAAAGACAGAACCATAGAGCGACAGTGACAGTTCAGGGGCC
SphI3234	3	13.9	TGCAGGGCTCTAGGTTCTGATGACCAGGACTGAAACTTGCTAAACATAACCTTGCTTCTTATGGATGTCCTCAACTGACGCTTTTAACTTACAACAGTCTAAAACACAGATAAAATACACGCTTTGCTATAATAC
NcoI1177	3	16.12	TGCAGGGGTAAGATACTGACATCAAGTGAAAGCTACAGAGGAAATGTGCAGCAGTTTGATTCGTCTGCAGATGCTGACCTCATTGTCACGTCTTAAATTTGAAGTCTTGCACTAACTGTTGAGGCCCAAAGTTTG
NcoI1309	3	16.12	TGCAGGGCCCTCTCATAGTAGTCTCTCAGATTGTTCATCTTTGGAGTCTCCTGGAAGAACAAACAACACTGTTATCACAGCTCAGGATTGTCTTGGCTTGTCAGTAATACAAATAATATCAAAGTCCACCATCTG
NcoI161	3	16.12	CATGGTTCATGTTACAGAGGACTTTGTGTTGTCATGACACATTTATTATTGTATGAAGGCATTCTTGTGAACAAAATATCTCGAGCATAAACTAATACATGGTAGAAACTTCATTCTTACCCTGCAGTTTACTCC
NcoI4127	3	16.12	TGCAGGAGGAACTGTAAACTACGTGTTTTATTTTGAGTCTTTTTGTTTTGTTTGTTATATTTAATATTTTAGCCTATACCTAATGTTCTCTGTGATTAAAGTTGGTTTTTCGAGCAACTTGATTTACTGTTACCG
NcoI4310	3	16.12	TGCAGGGATGGACACAATGGTTTATTTAGACAATTGAGTTTTGGCAGTTTGTTCCAGAGATCTTTTATAACCCATGAATTGATGTGTACAATGGGATCTAACTGTCATGAACAAAAAATCCACGAAAGATTGTAA
NcoI4726	3	16.12	CATGGTGCAAAAGATGTAATTACTCAAGGGAATAAGTGCTGGAGAGGAGTGATGTGGAGGATCTGTATAAAAAGAGTGACTGGGCAGTACTCAAGAGACCATCAAAGAGAATACTGGAGAAGGGGAGGAGCACCA
NcoI4768	3	16.12	TGCAGGTCATGTCTACCAGGTTATCCTTTGTCATACATCCTACAGAGCAAAGTGACCTCTCTCTTTATGCTACTTAAATACATTGAAAAAACTGTAAACTGTAACACTGTTTTGTGTTCTGGAATCAGATCTGCT
NcoI5693	3	16.12	TGCAGGTTTACGCACGGTCCTAAGCTTGCTTTTATTTTCTTTCATTGTGCTTTGGTATTGGCTCATTCTCAGCATCCTCTTGAGGACTTGTTATAATGATTTTCCAGCTTTCTAATTTTTTCATAGTGCGGCTAT
SphI2406	3	16.12	TGCAGGGGTAAGATACTGACATCAAGTGAAAGCTACAGAGGAAATGTGCAGCAGTTTGATTCGTCTGCAGATGCTGACCTCATTGTCACGTCTTAAATTTGAAGTCTTGCACTAACTGTTGAGGCCCAAAGTTTG
SphI3211	3	16.12	TGCAGGGATGGACACAATGGTTTATTTAGACAATTGAGTTTTGGCAGTTTGTTCCAGAGATCTTTTATAACCCATGAATTGATGTGTACAATGGGATCTAACTGTCATGAACAAAAAATCCACGAAAGATTGTAA
SphI6385	3	16.12	CATGCGCTGCAACCACTCGGCTACCAAGGCGCTCCATTTTCATAATATTTTTATGCGTTCACTACATTATATTTGTATGATTGTTCTCATACTTTAAATACTGTGCACTTGTGCTGAGAGGTGACTTGTAGAAGG
SphI7146	3	16.12	CATGCGGAAAACGTTCACATTTACTTTACAAAGCCTTGTGAGTCCAAAGAAAAGTTTATCAGATAGCAAAATAGGCCAGGCAAACCTGCGGTCGACTGAATAGAGCAACACTCAGAAAGCAAACAGACAAAGCAT
SphI7589	3	16.12	TGCAGGGTCTTTGTTCTGGCTGACCCAGAAGTCTTCTCTGGTTCTTTGGGACAAGTCCTGTTGGGTGATATTGAGGCGTCCGCTTCAGCTTCAGGTGGATGTCTAAGTCATCTCGATCACATGCGCAGTGTGGTC
NcoI1049	3	17.3	TGCAGGCAGGTTTGTGAGCACAATGGGCAGGTACACACCCAGTTGGCCCATTTTAGCTGCCATCTGAAACAGAGAAGAGAGGAAAGATACTGTAAGAGGCGAGGGAGGGGGGAAAATTGGATCATCAATAGGATC
NcoI2885	3	17.3	CATGGTGCCAGAGTCCAGGAGAGGTCTCTGATTGGACACACAGCGACTGAAAATGAAGAACATTCAGAAAATTAATGGCCAAATTAGTAAATGTTTCATGAAATACCTTCCCAACTCCTACATTCATGTCATAAG
NcoI9148	3	17.3	TGCAGGCTGACCTGAATGTCTGACTTTGTTGTGTTTATAGTGGGATGTGACCTATAGCCAGTGCAACTGAGAGGTCTTACACAATGAGAAGTCATGCAGACAGTCCAAAAAGGAACAACAGGAAGGTTTTTTTGT
SphI9257	3	17.3	TGCAGGCTGACCTGAATGTCTGACTTTGTTGTGTTTATAGTGGGATGTGACCTATAGCCAGTGCAACTGAGAGGTCTTACACAATGAGAAGTCATGCAGACAGTCCAAAAAGGAACAACAGGAAGGTTTTTTTGT
NcoI404	3	19.66	CATGGCGCACATGTATAATTCCACCTTTAGAGTTTAGTTTGTATGTGTAGATCCCTCTCACACGTGTGTTTCACCCCTGAAGACACAAGCAGCTTCAGCTCCTCTTCCTCATCTCCTTCCTCACCTTCTCTCCTT
NcoI5597	3	19.66	CATGGTGATGTCTTCAAATTGGTTGTTTTGTCCGACCAAACATCTAAGGCTGCGTTCAGACAAACTTTAGCCCTGTGTGGAAAAAACACAGCCCCCACTTAGTTGGCGCAACAGGCGTGCCAACACAGATGACTT
NcoI6952	3	19.66	TGCAGGAATCCACTTTGGGCGTCTGAGGTATTCCAAAAGCAATTTGACAGCTCAGTCCGAAGTCCAGAGTGCAGCAGGCAACTCTCCGAGCCAAAGTCAAGCGAGATGTGTCTCTTTCTCTCCTCTACTGAGTCA
SphI3439	3	19.66	TGCAGGTAGCACTGCTGTTTTTGTAACAATAACTCCAATCAAATATTAATGTGTTTGTTCAATTGAGTGAAATGTTTTTTACTTCAATTTATTGTTTTAGGCAGGACAATATTCTGCTCTATTAGAGAAGAGACA
SphI4649	3	19.66	CATGCCTTATTTCACTGGGGTTTGAAGGAGTCCTCCCTGAGAGAAAAGAGAGAAAAGAGTCTATTTCTGTAAAACGTCTGATATGCATTCATTTGCTCATTTGCTGTTTCTATGGTGAAACCAGCCTCTTTTCTT
SphI4778	3	19.66	CATGCAACATACAGAAGAGACAGTTAATTTCCTAATAGCAATGCCTATTCTGTTTCTTCTGCAGCCTCTGCTTAAAAATAACTGCGACGAAACATCAGGTTGGGGATTTCACTGCCTATAATGAATGTAAATTGA
SphI5853	3	19.66	CATGCACACTCTGACAGTCTCTTACTGGAGCAATAATGTAGCTGCAGAGTCAACTGTAGCATTCACTGTCTGAACATTTAATAAACCATTTCATTAAAGGGTTGTTGCTGGATTCATATGAGCCTCACTGTGCCT
NcoI6561	3	24.06	TGCAGGCAGATCTACAGTAAAACAGAAAACGTCAAGATAAGTCCACAAATAGACATAGAACATAGACAGTGTTTATATCCTAATGAGTGTTTATAAGTGAACGCAGTCAGAGAGCAGTGGGGGTTGGTCTTACTC
NcoI7561	3	24.06	CATGGAGCCTGTGGTTATAGCAGAGAGTAAGACCAACCCCCACTGCTCTCTGACTGCGTTCACTTATAAACACTCATTAGGATATAAACACTGTCTATGTTCTATGTCTATTTGTGGACTTATCTTGACGTTTTC
SphI2601	3	24.06	TGCAGGTAGGCCCTCGCTGATGGAGGCGTGGTAGCTCTTACGGGTGAAGGAGGGGATGTTATCGTTCTGGTCCAGCAGCAGCAGCTGGAGTTGGGTGGAGGAGCTGAGCGGGGTGGGGCCATAGTCACGGGCCTG
SphI6042	3	24.06	CATGCACACAGAGATAGCCTCTAATTAAAACAGTTTTCCTCCTGGCTCCCACAATGCATCTCTTTTCTTTATTTACAGGATGTGGTTGCATTATTGTGGAAACCTGCTGAGTGGCTGTCCAATTGTGGTCAAGTC
SphI6393	3	27.29	CATGCTGACATTAGCATTTAGCTCAAAGCATCGCTGTGCCCAAGTACAGCCTCACAGAGCCGCTAGCATGGCTTAATCTTGTTTATACTGTGTCAGAGAGGTGTTGATTCAACCTGAGGCTGTAATTTGCTGTAT
NcoI2168	3	32.13	TGCAGGCATGAACACACTTTATGACCGTTCCTCAGAAGTCTCCTGGCCTTAATCCTCCCTGGGCTTAGGAGACAGAGAGACACTTTGCTCCTTACTTCCCCGCTGTTTGATCCCACATATTGTGCTCTTCTGGTC
NcoI4132	3	32.13	TGCAGGATGTGCTGCTGTTCTACTACACTCAGTGGTGTGGATTTTGCTCTGTTCTCAACCACATCATCATCCAGCTGGCCAGATTATTACAGGGAAACAGCACCATCACTGTGGCCAGGTACAGTATGAGTATGT
NcoI4613	3	32.13	CATGGTTAAGTCAGTTTCACCAGTGTGTTAACTGGTAATGTAGGGCATAATAAAAGTACTGCTGCTATGGCTGCCTGCAGTTAAATAAACCAGAACGGTGGATACACTGTTGACAGGAACTATGATTTTAATGTA
NcoI836	3	32.13	TGCAGGAGAACACAGATACACATTTATATTTTTCTCCACAGCTCAAGTCCATGAACTCAATACAGTTCATCTTCAGACCAAACTGTGAGCAAACTGAGGTCCTTGCTCCCCACTAGCCCTTCACTACACACTGTC
SphI5314	3	32.13	CATGCTGAAGTTAGCATTTAGCTCAAAGCACCGGTGTGCAGCCTCACAGGATGATGTAAGTTGAAAGAGTCCACACAATCATTATCTACAGGCGGAGATAATTACTGAGTGGAGGTACTCATTCATCTACTAAAG
NcoI2676	3	55.72	CATGGAGCACAAACACCCAGACTCCCTGCTCATTGTTCTTGGTGACTTTAAAGTGCTTTCGTCACTTCCGTTTCTCTTCTCATGCCAATCAGAGTGATCTCTCTCACCGACGGCTCCGCCGCCGATTCAACATGC
NcoI6475	3	55.72	CATGGGGATATAAATTCCATTTGATTTTGATCAGCTTTGGATCACATGGACTGTGTTTTGAGCTCATGCATTGCACCGGCCACAAACTGTTGGACTTACATTGTAAAAGCTTGTGTTAATCAGAATCATTCTTGT
NcoI8091	3	55.72	TGCAGGTGAAAAAGTTCTCTCTTAATTTTAGTGACATCTCTACATGCAGAAGGTTCAGGTTTGGAGATATCTGTCTCTCAGAGTTCTGCCTCCACCTCAGTACAACAGAGCAGAATAGAATTTAGTTTGTGCTGC
SphI4907	3	56.62	CATGCTGACGTTAGCATTTAGCTCAAAGTACCACTGTGTCTAAGTACAGCCTTACAGAGCTGCTAGCATGGCTGTAGACTCTCAGTCTGGTTGTTACACCACAGCTCTAAAAACATGGACTACTTCGAGGCTTTT
NcoI1845	3	57.53	CATGGCCTTGGAAAATTCTTGATTCTGATTGGCTGGAAGGTGTGGATTAACGTTTAGTAACTCAGCAGTATAATTGCACCTGTGACGCAGGTGTTTGTTTGCAGTTCTAAATTAATGCGCCAGTGTTAATACCAA
NcoI4038	3	57.53	TGCAGGTTGTTTCCACATTTTGGTATTAACACTGGCGCATTAATTTAGAACTGCAAACAAACACCTGCGTCACAGGTGCAATTATACTGCTGAGTTACTAAACGTTAATCCACACCTTCCAGCCAATCAGAATCA
NcoI6116	3	57.53	TGCAGGGAGTTTTGTGGATCTTGAAGGTAAAGTAAGATATTGTCTGCATATAAATTAATTTTGTGTTTTAAGTTTCCAGAGAGAATTCCTTTTATTTTATTGTTTTGTCGGATGGCACAAGCAAGGGGTTCAATG
NcoI711	3	57.53	TGCAGGCTTTTCCACACTGACGCAGGGTTGTTGGCTGAAAACTTATTTTCCAGCTTTTCAGTGTAGCTTCTCTTTGCTACTCTGATGTCCTTTGTCAGTGTATTTCTAGCCTGGTTGTACAGGATTGTGTCCCCA
NcoI7462	3	57.53	CATGGTGATCGCACAGACATGAAATTGATATTGATCTTCTCATCTTATTCTCGACAACAAAGTGAAAATTAATATTTTTCAAAACTATTTCTTGAAGAAATTAAGTTTATTCCCAGAGGGCTATAAAACGTCTTT
NcoI908	3	57.53	CATGGCCCTCTGAAATTTTATTAAGCTATCTCATTTGTCCGTGCCATCGCCAATGCTGGCTCTAACTGCTGTAAGAAGTGAGACTTAAAGATGTAACAGAACGGTTAACTGGGGAAAGGTTGACCATTAAAATGA
SphI2728	3	57.53	TGCAGGAAGAAACGCAAACAAACGTTAATGAATCAGAATACAGCCATAACTCTCTGGTTTCCAGGTAACAACAGACCAAAACCCTGAAATTTCTTCTATATGAGCGATATTTGATACGAACCAAAATCAGATCTT
SphI4130	3	57.53	TGCAGGTGGCAGACAAGCCGAGTCCCTATCAGCCTGAATTGTTTTTTACCTCAAATTTGAACTTTTTAAAGACCTTTTTAAGGTGATCTAAAGTGATATTTTAAATCTAAAGTGAAGCTAAGCAGCAAAGAAGTG
SphI6130	3	57.53	TGCAGGTGCTGCTGCCGATTGGTGGTGGTAATGTTACTGTACAGGCCCAGGCAAGTTACACTCGGTTTAAAATGCAGGTTTATTACAATAAAACTGTAAAGTTTGCAAGGAAAAAACGCACTGGGAGCAATTTTT
SphI7334	3	57.53	CATGCTGAATATCTTTCTGTCTGGTCTGATCTGAGCTCAGTTTGTTGTTTTACAGTTCTAGAATTCAGAAACACAAATCATTCGTTTTTCGTCAATCTTTCAGTTTGGTCAGAGCAGCTCGGGTCAAAGTTCAAC
SphI8269	3	57.53	CATGCAGTATGCATACAATTGGGACATACTACTTCGTCATAACATTGCGCCTTAAAACTTTGACCCTCTTGCTCAAACATCTGTCGCAGTCCTGTCATGTACAGTCATCTGGCTGCGCTCTCTCGGCGGCTCAGT
NcoI574	4	0	CATGGCTACAGCCACAATCAGCAACGGCCAAAGCTCTGTCATCTCATGGCTATAGTCATAATCACAGCTACAGCCTGTCTCAATCAGGCTCAGCAGCAGTCGGTGAGAGAGCTAGGTTAACTAGCTCTGCTAGTT
NcoI2823	4	2.78	TGCAGGTTTGAAGGACAGATGGAGGGCAAAGGCGGGTGGAACTATGGCCAAAACTGCTGTGTACACAAACTCAAAACTCTTTAACTAAACCATTAGGCGCTGAAGCTTTGGTGCTGCTGCTATTGCTACCTACAG
NcoI373	4	2.78	TGCAGGGTCAGATACAGCATAACCTGGTCATACATATACAGTATGTACAGTATGTGGAATTTGTGTTCTATAACCTAACAACACAAAACATACTATAACATACTGTATGTGTATATATATAAATTTTTTACATTT
SphI7583	4	2.78	TGCAGGCGTTCACTGGCGTTATTGACACAGAGCCTCCACCCTGCGCACAGCCATATTTAGACAAGTTTTTACAGAAAGATGGATGAGATGGGGTTTCATTTTCTGAGCGTATATTTGTGTGAGACTTGATTTATT
NcoI3906	4	6.19	CATGGCAAGAATTGCTGTGTTGTTGTCACAAGTGTGGGTAGACAAGTTGTGGACACTTGCAATTATTTGATGGTAGAAAAGCAATGACTATCTTTAGATGCTTTAGATGCAAATGTGCTGTGGACATTATGCACA
NcoI4683	4	6.19	TGCAGGACATCACTAACTACAGGAAACCATCCCCCCACACTGTAGAGAACCATCAATAGGCCGACAACCTGAATGTGTGTCACTATAGGTTTGATAATCCCACATTCACACCCCTCACCCGCTCCGACTCACACA
NcoI536	4	6.19	TGCAGGAGCCTCCAGGAGAATCCCGTCGCAATTTGAATAACTGTCAATCCTCGATTCCCACAGAAGCACTGTGAAGAGACAGCCAATGCGTCTGCATTTGCATAGACGTTAACAGGAGAAATAGGTGGGGGCCTG
NcoI6482	4	6.19	TGCAGGACTGTTATCTATTCTCCTTCAGCACAGCACACATAGTGAAAGGATTTCACAACACATCAAAGTTTTCAGCTCTTGTCCTCAGCTCCCTTTATTTCTGCACTTTGGTGTCTTTGTCCCCCAAACGCACAC
NcoI8375	4	6.19	TGCAGGATGGTGGACTGCACAGAATCTGAAGGAGAAACTCTGCCTCTCAAGTCCCAGCGGAACCCACACCTAATCAGTCAACTCCAAGGACGGAATTCATGAGAGTTCATAAAAATAAAAAAAAATCCCTTTGAG
SphI3891	4	6.19	TGCAGGACTGTTATCTATTCTCCTTCAGCACAGCACACATAGTGAAAGGATTTCACAACACATCAAAGTTTTCAGCTCTTGTCCTCAGCTCCCTTTATTTCTGCACTTTGGTGTCTTTGTCCCCCAAACGCACAC
SphI4684	4	6.19	CATGCCACATGGTAACATGGTCGCAACCGTCGCCGGTTCGATTCCAGCCGGCGACCTTTGTTGCATGTCATACCCCTCTCTCTCCCCCATTTCCTGTCTGCCTCTTCACTGTCCAAAAAAAAAATCTTAAAAAAA
SphI6340	4	6.19	TGCAGGTTTAGTCATCAAACACAATGTTGTTGTACCAGGGCTGTAGCCAGTATTTTAGAAATACTTTTTGACTAGCCACCAAAAAATTTATTATTTTCTAGATTTTCACATTTTGTTTATTGATTTAATTCATTT
SphI7768	4	6.19	CATGCCAAGGAGACACCACAGCATCTGGCTTTGGGACTTGAAAAGCTACTTTTCTACGCTAAGGCCTAAAGTTTGAAATGATTTTTATTCATCTTAAAACAGAGTTAAAGAAAACACGACTGTGATGTGACAAGA
SphI7868	4	6.19	TGCAGGCCTGTTTATTGACCCAGAGGTCTTGCGAACAGGAAGGTTAGGAAAAGTCCACTCCATTCTCTGTGGAGAGAGGGAGATTCTGCTCATCACGGAAAGGGGTTACTGCAGAGCAGGAGGGAGTGGCAGGAT
SphI929	4	6.19	CATGCTGATGATGAGAATGAGATGGCGACATGACTGTACTATCTCCCTGAAAATGTCCACTTCCTGCATTCTTCATCAGTGCATAAGAAATAATGGCTTAACGAGATGCAAAACTGCACTGAACGACCAACAAAG
SphI4497	4	7.6	CATGCATACAAAAACTAACACAAAATACATACATTTAACAAAAAGATCTAATTCTACCAGGTGGGTTGTTGTATGTGTAAAACTCTGAGGCAGCAGGAGGTGATAAACCTAAAAGTAGCCGTCTACAAACCCACC
NcoI1485	4	8.7	TGCAGGTTGGTGGCTAATGAAGCACAAAATCGGCCTGCCAGCCATACCTATTATCATATCTATTTTTAGGATCAGTTTAAGTTGTGAAGTTCCTGATAAAAAATATTACAGAACTTTTAAACTACTTTGTTAAAA
SphI5869	4	9.8	TGCAGGCTCATATACGCAAGGTAGGAGACCAACTGAATGATCCACTCCACTCAGTTTTTTCAGTCCACGTGTCTCTTTGCCATTAAATTCCTGGTTAAAATTCTAATAATTTCTGCTTTTAGATCCTTTTTTAAA
NcoI3867	4	11.02	CATGGGCCGATGGATGGATGGAGGGAGGGAGGGAAAGAGGGAGATAGAGGAATGAAGGAAGAGAGAGAAACAGAAAAAAGTTGGGACAACGGGAAATAAAATGAAGCAGTAGGAGAAGATGCAGCCTGACAAAAG
NcoI4047	4	11.02	TGCAGGCATAGTGTATATGTTGTGCAGCAAATCAATAAGGCATGGGTAGAAACACAGTTCTTTACAGACAATACATGGACATAAATTACAATGGTTCCTAGGGGTAAAGTGACAAAATCTATGCACAGTACAGCG
NcoI4731	4	11.02	CATGGCACGCTCAGACTTTGACAGGATTCCATCACATTACAAGTATTCAGCACGTTGCCTGAATCACCCCCTCTTTTTACACAAGCAAGAACCAGTTCCAGTCCCTGGCCTCGGAAAAAAATAACCCACCCCCAC
NcoI6653	4	11.02	TGCAGGCAGAGCAGAGCAATTAAAGGAGAGTCCAGGGGAGAGATGAGAACTATTAACAGCCACAGAGGACCTTCTCTCTCCCCGTTTCACTCTTTCTCTCTCTCAGCCGAGGCTAGCAAAGCTATACACTGATGA
NcoI683	4	11.02	CATGGAGTCCCGCGTTTAAGAAGAATACAACCTCAAGATCCAACACCAGATTAAATAAGTTTTCAAAAATGCTTATCATTTTCGTTACCGCGTCTGTGTTATTACGTACCTTTCTTTGCTTCTAAATTTGCGAGT
NcoI7626	4	11.02	TGCAGGACCTGGAAAAAGACCATCACCATTTGCACCCAACAAGCCATAGAAAAAAACATTTCCACTAAGAATTGTGCATAATGTCCACAGCACATTTGCATCTAAAGCATCTAAAGATAGTCATTGCTTTTCTAC
SphI3438	4	11.02	TGCAGGGATTTGGATTGTTGTTTTTTACAACAGTATCCTCAGCTAAACCCCATCTAGTTCACTCCCTCGGTTTCACAATAAAGTCCCCACTACTATTAGGGTTTATGTACTGACAATTAATGATAACAACTTTTG
SphI4922	4	11.02	CATGCTTCTTTGATAGATGTGAAAAATCCTAGCAAGCATTACTGCTTCTGTGTTGACTGGAAATGAAGTTAGCGGAACGGATATGTCACTCGCTGCTGATGAATTAAGAAAAATGAACAGTCCCTCCCAAACAGA
SphI5676	4	11.02	CATGCCAGCTAAGACGCGGTCCATCAGTCGCTGGAAAGTCGCCGGAGCATTGCACAGTCCGAACGGCATGACATTCCACTCGAACAGTCCATTTCTGGTGCAGAAGGCCGCTGCTTTGCGTGCTCTGAGGGTCAG
SphI863	4	11.02	CATGCTCACACTTTCTCTAAGGAATTGCCAAAGATGACAGGGTGGGTGAAGGAAAAAAACAGAGTCAGCATTAAGCCACACAAATAGAAGACACAGGGAAACCAAGCATCCATGGGCGGTGAATAAATTCAAGGA
SphI1531	4	13.16	TGCAGGGTTGCAGGGAAGTAGAGTTTTCAGTGGAGCCTTGTTTACTCTAGTGTCTCATGATGGACAAATGATTCCCATCGTGTGGGACACCCTACAGGGTAGCTTCAAATATCTCTCAGCCTCAGAAGATTTGAA
NcoI1862	4	14.28	TGCAGGAACGGGCTGACTGCACTGCACAAAAGACAACACATGAGACAGAAACTGGTGCATTTTGAGCTTGCAAGCTCACGTTTCTATAGTAAAACAAATAGTAAATGTTCAGCATTATAAGTAAGAAACTGTGAG
SphI7279	4	14.28	TGCAGGACATCACCAACTACAAGAAACCATCCCCCCACACTGTGGAGAACCTTCAATTGGCCGATGACCTGAATGTGTTTTACTGCAGGTTTGATAAGCCCACATTCACACCCCACACCCACTCCGACTACATCA
NcoI5431	4	15.4	TGCAGGACACAGACTGATATCAAAGAACTTAAATACTCACCTCTTTTACTTGTTTTTATACTGCAAATACAATATTGCCCTCTATGCTAACAGCATAGAGGGTAGATGGGCAGAGGATTGAAGCTGAAAGTCTTG
NcoI8676	4	15.4	CATGGTCGCTGGTTACCGTCTGCACTGAGTAACGACCGGAGGAACCAGAGGACAGGCTCATGTCTCCAAAGGTCCACACCTGTGGAGAAGAGCAAGAGAATAGACAACAGGGAGTAAGTCACTTTTCTATGAAGA
SphI8124	4	15.4	CATGCAGGCAAACTTGAAAGCGCACACAGCAGAGAATTACACGCATGCAATTTATTAAGAACTGTAGATTTTTGTTGCTCAAATTAAATTATTATTTGTGTGTTAATAATTTATCTTCAAAATGTAATTTATGTT
SphI3290	4	17.17	TGCAGGTTTCTTAAAGGGGTCATTTTGCATTTCTGAATGGATTAGGATAAGTTATGAACCCACAGCTAGAAAAATAGCTGCTTTGAATGTGTGTGTGCGTGCGCATATGTATTTGTGTGTGTGTGTGTATATGTT
NcoI2246	4	18.06	TGCAGGGCTGCACAGCCTGAATTAATTAAAAAATACATTTATTTATCCAAAAAGAGACATAAAACATCATCTCGACACTTTAATAGCAAATGACGGCGGCAGAGAGAGTGTTGACTCATCACCTTGAGTGTGGAT
NcoI3690	4	18.06	TGCAGGATGGACAAGCTGACAGACAGACAGACAGACAGACAGCGAGGGGCGGAGGAAGGGGGTTGTCCTGTGAAAAAAAACTGTGCATGCCAGAAAGCCAACCATTCTTCTGGGAGCATAGAGATGGTATAAGAG
NcoI7550	4	18.06	CATGGAAGAAACAGTGGAGGAACTGCTGTGTTTTCCAACTTTGATTTTCGACGAGGTGGAAGTGCCAAGGATGTCGGCAGAGCCTTTCCCATTCGATAGTCCCTTCTGTTTTGTTGTCTGTACCAAACCATTATG
NcoI1370	4	18.95	TGCAGGTCTTAGTGATGTAATTACACTTAGTCACATTGTAGGTGCACCTAAACCCAACCCTCACTCTTTGTATGTAACTTTTGGGAAAAAAGCATTACCTTCACTTTGCAATATTATCTATCACTAACAACATCC
NcoI3301	4	18.95	TGCAGGTCTCCATCTGAACATCTAGGCCTCTCTTCATCGAGCACATCTCCATGTACTCGTGCAGGTGTCGGTTCATGTCACTCTTTGCTGTAGCCAGTTCCAGCTGGAGTCAGAAAAGAAATGTTGGATTACACA
NcoI3649	4	18.95	TGCAGGCCAAATGCCTTTGTTTGAGTTTACATCTTGCAAAGCCGTAACCAGTCCAACTAGTTTTGAGCGCTGCTAGGAGTGCTAAAGCAAGCGAGGGAAGTAGAGAAGCAGACAGATGGGGAGATAATTTAGACA
NcoI581	4	18.95	TGCAGGAGAGTTACCCTTTTACACCACTCCAATGTTTTTCTTTTTTAAATTATATTTCCTAATTACAAAAACCAAAGGATAAGAGGAGTGAGCACCTTCCAGACCAGGGTAAACTCTACCACAAGCACCTCACAC
NcoI863	4	18.95	TGCAGGATGGGGCTTTCAGGCCCTACAGGAGCAAGACCTCGCTCATTCCTATTGATTTGCCCGTATTGACTGCGATGTTTAAGGTATAGATTTTTCTATTTAAAAATCTATATCGACAATAATCTGGTGTGTAAG
SphI3010	4	18.95	TGCAGGTCTCCATCTGAACATCTAGGCCTCTCTTCATCGAGCACATCTCCATGTACTCGTGCAGGTGTCGGTTCATGTCACTCTTTGCTGTAGCCAGTTCCAGCTGGAGTCAGAAAAGAAATGTTGGATTACACA
SphI5095	4	18.95	CATGCGTGTGCACGTACATGGACACAACAGACTTTTGGAAATGCTGAGGCAAGGCGACATTTGAAATAGTAATTGTCAGTATAAATATTTAGAGAGCATTGGTCATATTAAACAGAAGAGAGAGAGACGGGAGGC
NcoI2131	4	19.83	CATGGACTCTGTGAGGTCTGGACCCTTTGGGCAGATCTTCAGACCTGACAATTTTGTATTTGGTGGGTGGAATAAAGCCATATTCTTACTGAATGACTAAAGCCTTTTATGAACAGGGGGAAATAATGGCTCACC
NcoI3391	4	19.83	TGCAGGCAATGTTCCCTTTATAAATCACAGTCCACCTGGAAATGTGCGCACGTGGATCAGCCTCATATTCCGCCCTCTACACGCCCACATTCAACCATAAATGGTCAATGCAAAGCACCTCGTGAATGTTGATGC
NcoI5012	4	19.83	TGCAGGGAGAGGAGCGTATTTTGAAATGAAAAGAGCAGGTGCAGTTATTGCTGAAGCGGTTTCACTAAAATGTGGATTGTCTCACCGGCTTGACAGCCTGATTGACAGCTTCTGGGCAAGAGCTTTGCACAGTGA
SphI3453	4	19.83	CATGCTTGGTTTACAAGTAGTATGTACGCGGCAGGTACAGTTTGTGCACTATGATCATTAAAGCACAGTGGAAAAATAATGTCTGCATTCAGAGTTGCCTTTTTATTTGCAGTATTGCTGTGCTTGTACCTTGGA
SphI6283	4	19.83	TGCAGGTAGAACAGAGGGTGGTAAAAGGTTAACCAACCAACATTAATCTGAATTTACATGCTGTAGCCTGCCATTCATATACAGCAAGCTATGCAAATTGTTCTTTAGAAACCAGACCTGGGTCAGACAGTAATG
SphI474	4	21.15	CATGCCAACAGCAAAGCACTGCTACTGATTCATCTCATCTATTTCAGTTGTCCTACGCAGGTCTTGTTGCTATGTGAGTTGCTATGATTGACCAGTGGGTCTCACATCCGTACGCACAGCAAATTCCATTCCTGC
SphI1383	4	22.47	TGCAGGGTGACTGCATACTTGCTGGCCATATCAGCACTGTCTGCCAGGCGGGCACTACAAGACAGACAAAGTCATGGTTAGACCATCAGAGGTTTGTGTGTGACACATGTCACTAATAGGCCCAGTCACCATAGT
SphI1939	4	25.14	CATGCTGTTTATTTGTGTACCTGTTTTTCCTTCTCAATCAAACGGGATGGAATTTTCTTTCCAGAACTTGGCCCATGCCTCCAAGATATTTGGATAATTTTTCATTCTCTCTAAGCTGTATGAGCATAACATGTT
NcoI5371	4	27.82	TGCAGGCAACAGTACAGAAATACCAATAAAAGAAGGAAAAATAAGGTGAATTCAGATTCTAGATAGGCAGCCCTTTCACACAACACACTATGTAAACTCTCTAAAAACACATCAACCATAGACATGCCTTGAGGC
NcoI7485	4	29.3	CATGGTTACAAAAAGTTACGACAGTTCCTGTTTCCGCCGGAGAGAGAGAAGTTCGTCCAGAAGCTTGCCACTGTATTTATACCCTACACCTTAATGAAGGGTGCTTCATTCAGCTGTGAGTGTGACTACAAACAG
SphI677	4	29.3	CATGCCTCGTACAGTTTGTAATTCTACTCAGATGACCAGTATGACCCACAGTATTTCACATTCATCAGTTTTGACCTTTTGGCTTTTGGAGGGTTTGCATTGTTTGGGCAGAACGGGAAGCTAATAAAACAAACT
SphI6529	4	32.26	TGCAGGCTTTTAGGTTTCACTTCACTTTACATGCAGGCTGTGCAGAGGCCATTTGGATGTGAACCAGGTTTAGGTGTATAGCATTCTGTTATAGCAGGCCTCCTAAATCCTAAAAGTGTAATAACCACCTGATGA
NcoI4348	4	34.05	TGCAGGAAACAATTTTATTTCCCCTTGCTCTTGGTTTCCGTGCAGTGAGGATGTTTGCTCCACCAGGCCTTCATCCATGAGTTGTTTATCTGTGTCAGCACTCAGCAGGGGGGTGAAAGACCCGTCCTGAACAGG
SphI8215	4	35.82	TGCAGGTTAAGTGAAATCCAACATGATGTGCATTCAACACTGAGAGTATTTCTCAAAACTCTGATGAAGTGTCCCAAAAGATTTTGATTAAAGATTAATATTTTAAAACACTCCCAAAATATCCCTTTAACTTAA
SphI3316	4	45.22	CATGCTCTAGACTCCATTACAAACCACAGCTGTCGGTTAAGATTATTTTGCAAACCAAAAAGTTCAAGACCAAAACCACAAACCCAAGGTCAAGAATGAAGTTTCATGCTCAATCTTTCTGCATTTTTGAAGACG
NcoI3845	4	48.99	TGCAGGAGTCTTCAGATAAAGTCATATAATGTGTTATAATTGAACAGGACACAGAAAGGGGACCTGAATGAGTCATAATCTTGTTCAGATATGTCCTTCTATGGTGTGCAACTTCATAGGATAATAAAAGTGTCC
NcoI3859	4	48.99	CATGGTAACCGCCGCTAATAAAACACGCAACAGAAACTATTGTTTGTGAAGTACTTTATCTTCCTCAGGTTACATCATCATTCAGGATTTATTATCAGTATCGATGAAGTTCAAACAGGAAGTGGCGGCCCCTGA
NcoI6357	4	48.99	TGCAGGGTCCCATGACCCGGGATGGAGATGGACGTAACCGACGGCAACCGCTCTGAACAGAAAAACAAAAACACAGACAGGTGAGCACAGTGGGAATCAAACCGTCACCCTCTCAGTAACTGTGCTGTTCTCCGC
NcoI6512	4	48.99	TGCAGGACTCAGCTTAAATTGAGTGAATGAAGCTGTAACATTTAATGATACAAGTGTCTTCTTTTATTTAAAGTGGGCCTTTAACTAATGTTAAAGTGACAATAATGAGATAACTGTTAAGCTACCGGTCAAACC
NcoI7019	4	48.99	TGCAGGACTGGGCAGTAGACCCCGACTGTGTGAGTCTGCGCTCCAGCATGTGTGTGATGGATGGTACAGGTGAGGTCACCTGATGCAGTCTGTTAAATCAGTCGACCCTCTGACTCTGTCTCAGACGCTGAATGA
SphI1552	4	48.99	TGCAGGAGGAGGAAAACAAAGCTTAAGGTTTAAGACTGATGGTAATTCCTTTAGACAATACGTCTCTACCCAACACACCAAACAGAGGTAAGTACATTTTGTGTGTTTCAAAGGTCAAAGATCAAGAGATGTAAG
SphI5470	4	48.99	TGCAGGCGTGTTCAGCACTGAGCTGGTAATTGGATTATGTTCATTGACAATGATTTTTTAACGTCCAAAGCCAACGTTTTTAAACTTCTCCCTTTCTACAATGTGCATGGCAACTACGTTATGATTAAGGTGAGG
SphI6040	4	48.99	CATGCTCTTTCAAAATATTCTGACCAGACACCTCAAGGAAAGTCTCTAATATCATTTTAATTATTTGGATTTTTCAGATTTTATTTATTCAACTGTACAACTATATTTTCTGTCAATTTTATTTCCCATCATGAA
SphI6203	4	48.99	CATGCTTCGTGTGCAGGAAAGTTGGGAAGATTTTTACACGAATTCCATTTTTCTAAGATCATCAGTGTATGTCTGTCCCTCTCACCTGTTTTAGCTGAGTCTCTGAGTTGACATGCACATCACACGTCTCACAGT
SphI8681	4	48.99	TGCAGGCTGAGATACACACATATATATACAGTATATATATATATACACACACACACACACACAGGTCTGCTGTATATTTATGTAGCTTTTACACAGAGGCAACTAAATATTCTATAATTCATTTCACATTTATCA
NcoI2721	4	50.8	TGCAGGTCCAACATGGCGTCTGATGCGTCTCCTCCAGGTGAGGGTGAGGTGAAGGTGAGGAGGAGGAGGAGGGAGGTTCAGGAGGTTCAGGAGGTTCAGGAGGTGGACATCGAGGAGTTAACGTCTGCTGGTCAC
NcoI5414	4	50.8	TGCAGGTACACTCTGCTGCCTAACGGCGTGCTGCAGATCACCGGCGTTTGGCGAACAGACAGCGGTTTGTTTCGCTGTGTCGCCTCCAACATCGCCAACACTCGATACAGCCACGAGGCCCAGCTGTCTGTCACT
SphI6303	4	50.8	CATGCTAACGTTAGCTTTATCAGTTGGTTCAGTTAGCTACACAACAGTTACACCTGCAGTTAGTGGCTGTAAATATTTATAACAACTAATCTCTACGGAACAACTAGTTTGTTTTAATTTAGTGATGATAAAACT
NcoI1448	5	0	CATGGCTCTCCGTTTGAATTAAGCAATTTAACTGATTGCAATTACACACTGTCAAGGGCTCTTATATCACTTTGATTGAATAACAATTTTAATTCAATACCACCCCTTAACAAAATTCCTTCCATTTTATACAAT
NcoI2926	5	0	CATGGTAACTTTGGACAGGTAGAGCACCTCCACCTCTGACATGTTCAGACTGCCGGTCTGCACAACATGGATGCAGAAAAAGTGACATAAACAGTTAGTATGTAACAATCAATATGATACAACTTCTTTTAAAAC
NcoI3727	5	0	TGCAGGCCGGTCTACCAGCCAACACCACAGCAGTGGTGGGCAGCGACGTCCAGTTCCACTGTAAAGTCTACAGCGACGCCCAGCCTCACATTCAGTGGCTCAAACACATAGAAAGGAACGGCAGCCGCTACGGTT
NcoI4739	5	0	CATGGGGCTCAGTCGTGGGGTTGCCGTAGGGCTGCCCCCTAAACATCGATGATTCAAATCATCAGTTGAGAATCCCCAGAGTCGAATTTCATTATGTCAACCAAATTAATCATGGATAAGGTGTGTTGAATATAT
NcoI6469	5	0	CATGGCCTGAGACAGCAGCAGGGACAGACGGTGGTCACCTGGGGACAAACAGCTGCATGTTAGCAGTGCTGGTAGTTTTAGTATGGAGACATTTTTCAGTCCATCCGCCTCATGTCTGTCTGACAGAACAGATAC
NcoI7624	5	0	TGCAGGTCCATCTTCTTGTTGATCTCCATGTTGTCGTGTTCGAGGTCGGCTTTCTGACCACAGGAGACACGTGGTGATGTCATCAACCAACCACATCAAAAACAACCAATCACGACCCCCCCACCCAGGTGTAGT
NcoI8766	5	0	TGCAGGAACAGAAGCACAGAGTTGTTTACTATTTGGGACCACAATGCCGATCAATCTTACCCGCTCGGATGCCATTGTTGTGTTAAAACAGTTTTAATAATGCGTACCACGTTAAGAAAGAGACAGCAAAAAAGC
NcoI915	5	0	TGCAGGGAGGAAGGTGGTCTAACATGACTCAGCGTTTCCTGCAGAAAGAATGCAGAGTTTTTGATGCCTCAGAATCAGCTGATACAGGGCGTCCAACTCAGGGGAAAAAAGACAATATTTACATTATAATTATTT
NcoI5139	5	3.52	CATGGTGGTAGACTGATCTGACATGAAAAGAATTTCCTCAGCAGTATTTTGTGGTTTGTTAAACTGATATTATTCTCTTTCTGCATACAATATGATAAATCAGTGACAGATTTATTACAGTGCTCTTAACAAGGC
NcoI5520	5	3.52	TGCAGGAAATCGAGTCCACAGGAAGAGTGCTTCCTCTCAGTTCAGCCACAGCTGATCATAATAAAGCTTACCATGATCCATCATGAAAGGGCAGTGTTCCCTGTGGGATACAGTATTATCTGAGTGACATTTGCG
SphI3481	5	3.52	CATGCAGTAGAGTTTGGGATTTTTCTGTTGATCAACTGATCGATTAATCAGCTATTAATCAGCACTAAAACAGTGAACAATTGTGAGCAGGTGCTGTCCACAACCTCAGCCAATATGAACTTGACAGAGTGAAGC
SphI7759	5	4.93	TGCAGGCCTGAAAAGTGCCTGAAAAAAGTTTGCAGTTTGCTCCTTCATGGAGGATGGCAGCTTGTATTCACAGCAATTACTGTACCATGGATTCCAATGGGGACAAAACAAAAAAAAGTATCACAAAGTCCACTG
SphI7657	5	15.68	CATGCACCGTAATGCTATGATTCTGGGTGTATTTTACACTTAACAAAACATGAACTTACAATAAGAGTTGGTGAAGATAAAAGAGCCATAAGACAGAATGACCCCAGTAGCTGCCCACTTCAATGCAATAAGACA
SphI5787	5	17.91	TGCAGGTGCTTCAGTGGCCAAAAAATAAATCCAATAAGTCTCACGCTGCACGTACAGCTTCTCTTTGTTACCACCTCGTTTTGGACTTTTTACTACGTAAATGTCAAAGAACAAACATCATGTCTTATTGCATTG
NcoI5247	5	18.56	CATGGTAATATAATGATATATTTATTCATCTCAAACATCCTCCAAAATTCAGCACCCTGGACAGCTGGACAACGAAATATTTCCTCCATTTCTCCCTCTCACGCACACATACATGCACACCACACGCGCGCACAC
NcoI6733	5	18.56	CATGGCGGCCCTGGGGATGCAGTGCACTCTCTGCTTGGAGGGCTCAGGTGCAGTTAAGAGTCGTGTGGCAGGTGCCAGCGGGGGCTTATTCGTTGCCGCGGGCTTCCTGGCACTCATACCAGTGGCATGGACCAC
SphI1603	5	18.56	TGCAGGCGCTGCTGCTTCGCACCTGGAGCTGCGCACACACCATGGGACTGTGTGGGCACAAAGCCGGGGGTCGGACATTAGTTTGTTGGATGAGGTTTATATATAGTATGTATATCAGTGTTTCCTCAGAGATTA
NcoI815	5	20.97	TGCAGGGAACAAAGAGAGGAGGGCAAATAATGGACCATGTACACGATCATGAGAAATGTTAATGAGTATTTTGATCAGCGACTGTGAGGTGACTGTTCTTGTTATGACATGGGGAGAAAAGTAGAATGAGAGAGT
SphI2287	5	22.15	TGCAGGCTACACAAAAGTACTTGTCACTGTTACTGTGTGTGAAAAGACATGATCTCTCTGCAGAGATTCAAATATTTAGAGATTTCTTGTCATGAAAAACCTTCAAGAAAAAGTCATTTGAGCTTGGAAAAGGTC
SphI4538	5	22.15	CATGCACCTTACGGGCTTTGTTAGACACTTACTGTTGTTTTGTTTTTCTTCAGAAACAATGGAGAAGTTGTTGAAAAGGGAAAAAGAGGTCTCGACTCTCACTTCCCAGGTTGAAGCCCTCAAATCCCAGATCGG
SphI5130	5	23.53	CATGCCAAGGAGGAGGGAGAGCAAGAAGGAAGAGGGGAGGAAGCAAAGCCATTAAAACCAGATTCACACCACTGCTTAAAGGGATACCTTGACTTTTTGATGATTTATAGAACTGGACATTCAACATATCTGAGC
SphI6375	5	23.53	CATGCTAACACGCTAAACTAAGATGTGTTAGCATTGAGCTCAAAGCACTGCAGCTGTGCCTAAGTACATCCTCGCAGAGCCGCTAGCATGGTTTTAAACAAATTGTAACAGGGAATTAAAGTTTCTACACCTTGT
SphI7220	5	23.53	TGCAGGCCTGCTGTCCTCTTTTGAATTATTTTAGTTGTCACAATTTGCTTTGAAACCTTACATATAAGTGCAGGGAGATGATTACATTATACTCCTGTACATATGACTGCACATACAGTGTAGGCTGTTAAATTG
NcoI8517	5	26.08	CATGGACCAAAATAACACAGCTTCTTTTAAAATAAAACAATATTTATAACGTTTAAAAAATACATGAAAATACACAGATACACGCTTTACAATACATACAAGCATATTTACTAATTTTATATTTGAAAAAAAGAG
SphI1977	5	27.67	TGCAGGGCCTGAAGGAGAGTAAGCCAGGACAGGATATTGTCTCAGTAAGCTTCTTGGGTAACTGTTGGTTACAGCTCCCTCCTCACTGTTTGTGTAGCTTAGATATACTGCAGCCCTTTATAGTGCTGTTATATG
SphI2170	5	27.67	TGCAGGACCTGCAGGGCCTGAAGGAGAGTAAGCCAGGACAGGATATTGTCTCAGTAAGCTACTTGGGTAACTGTTGGTTACAGCTCCCTCCTCACTGTTTGTGTAGCTTAGATATACTGCAGCCCTTTATAGTGC
SphI2151	5	28.96	CATGCACACATGCTACGAAAGCAGGCACTACATTAAGGCGATATTGTGAGGGAAACCACAGCTCTCGCCTCCTCTCCCAAACAAATACAAAGAAGCACTGCTGCATATGTATGCCACATCAACACCCATGAGACT
SphI6818	5	30.74	TGCAGGTGTCACTAATTACAGCAAACACTGACTGGTGTCAGAACACTTTGACTACTAACAGTTCCTGTACAGACAACGATCACCTGGATTACATTTGATACCAAAGAAAAAGTCTGATGATTGTGAGAAAAAGAT
NcoI8743	5	31.62	CATGGCACACAGAGGGAGAAAATGTTCCAGTACTGTGGCTGTTGCTGCAGCAGGCAGGGCCAAGTGCTGCTGTATTAGAGCAGCTTTAGTATTTGGGATGGGCTCCAGACCAGGCACACTGCTGCTAACTGCTAA
SphI1508	5	31.62	CATGCACAATACCAGGGCCATAATTAATGTTATTAATTACACCTGTGTTTGCCCTGCAATGACCTGTCAAAATGGCTGCTGTGAAAAGGGCCTATTGCACACCCAGGTCTTTCTGATCCTTCCTCGACTTACTGC
NcoI4259	5	33.37	CATGGGCAGCCAGTTCTGTTTTGTTTCAAATGACCACCCATTGATATGAGTCACACTAATACGCACAGCTGATTTCAGAAATTGCTACCTTAAGTGGCTCTATAGAGAAAAAACAGAATGGGTTCTACAAAAGTG
NcoI4771	5	33.37	CATGGCAAACATGAACTCAATAAATAGTTCCATCTATTAAAACTGCATAGGCGGAATTGGGTGCTTTTGACTGGGGTCCCCCAGGACCCCAATACATTGGTATTTTTAAAAAGCACTAATTAAAACAGAAACAGA
NcoI8692	5	33.37	TGCAGGACTTCTGGCCAATGAATGAGCCAGAGGCAAGTATTAGAGGATTTTGTGGAAGGGATTTATTAAGTCATATTTTACTAAAATATATATGTTTGAGACATATTGAGCATTTGGGTGGCTATATGAGGCCGA
SphI1467	5	33.37	TGCAGGACTTCTGGCCAATGAATGAGCCGGAGGCAAGTATTAGAGGATTTTGTGGAAGGGATTTATTAAGTCATATTTTACTAAAATATATATGTTTGAGACATATTGAGCATTTGGGTGGCTATATGAGGCCGA
NcoI1366	5	33.8	TGCAGGATCAAGTTGATAGCCATGAAAGATGTGGAGGACACAGTTTCAGCCTTCACAACTAGACGGAGTCTGGGGGTGTCTTCAAAGTCCAGCCCCTTGGAGCTCTGCACCCTGATTTCACCTGGAGGACGCACA
NcoI478	5	33.8	TGCAGGTAAGAATAGAAATAAACTGTCAAGGTCTGGGAATATGCCTGGCAAGATCATAGGGAAAGCACAGAGACAGCTGTCTGAGAGCCAGTATTTGCTCTGTAACAGGCAGAAAACCATGAAGCACACAGTGAA
NcoI5864	5	33.8	CATGGGGCTTCCAGGGCTTTCAGCCACATCTCGCAGTCCTCCTCAGCCGATGGAGTTTTCTCAGTTGTCATAGAGATAGCTCAGTTGTCTCAGCACATGTCCTAAGACCCCTAAGAGCTAAATACAGGACCATAG
NcoI7770	5	33.8	TGCAGGAACAGTACTACTTCCTGTGTCAGTGTGAGGCCTGCACTCTGCAACAGCAGGAGGAGGAGGAGGAGGAGGGTACAGAGGGCAGACAGCAGTGGTCGGGTGCTGGAGGCAGTCCACACGAGTCTGGTTTCC
SphI2828	5	33.8	TGCAGGGATTTTGACAGAGCCCTCTCTCCCTCTCTCTGCTCTGTCAAGTCGTTCGACGTCGGGGTTGTTAGGATTTACAGTGTTTGGCTGCTCTTGCCCACCTATATTTTAGCACCACCTATTCAGCTAACCCGT
SphI2892	5	33.8	TGCAGGCCCGTCTTTTTCTAAACCTTTCATCTGAGGTCTGATGTAGAAAATGTGCCCTGAGCAGTTTTAACCATGCAGCACAAAATTTCACACTAAAGTTAAGAGCGCACTGCACAATGGAGACGTCTGAAGAAA
NcoI1672	5	34.26	TGCAGGGAGAGAGAATAGAACTGTAACAAGCCAGCCAACATTTGACTATGAGCTATTTCCATCTATTGCACTGACACAAACTGGCATGCACTAAAAGATATATGAAGTGTTTCGCTCAAAAATGATATCCACTGT
SphI3720	5	34.26	TGCAGGCTTCCAGAGCTCTGATCTGTGTCTCCATCGCTGTCAGCGTGGTGGCCATTGGGCTCACTGTGGTCGGGGCCCGCTGCACCAACTTCTTTCATGACGACTGGCTGACCAAAGCTAATGTTGGCCTGGCTG
SphI4202	5	34.26	CATGCTGAGTCTGAAGAATAGCAGATCTGTGTTGGCGTTCTGAGATCCGAATGTCTTGTGTGTCACTTTGAGACAAGGGGCCGTTTCCACTGTCCCATCAACACGGGACACCTAGAGCATAAATGAAAGGGGGCC
SphI7706	5	34.26	CATGCTAACACACTAAACTAAGATGGGGAACATGCTAAACATTATGACAACATTACTAGTAACATTACTATTACTTTGGTTTGTGACTAAATACTTGCAAATCTAATGACATTCTCGTCTTTTAAATGCTTTAAA
NcoI438	5	35.14	TGCAGGCAAGGACTCTTGCAACTCAATTTTTGCTTTTTTATAGTTTGTGTGTGGCACAACGTGTTACAAGTGGTGCAAGTGTCACAAGGAATCAATTGAAGTGTCAAATTGCAGCAGCTTCTACTTTGCCGTGTC
NcoI6996	5	35.14	CATGGCCACCAGCATTCGCTCACACTCTGCCAGTCTGGCTTCCTGCATACACACGTGCACATATCATTTATTTATGTTCATGTTAATTTAAAAGATATAACCTTTGTTCACATCAATACAAGCAAAAAAGGGACA
SphI613	5	35.14	TGCAGGCAAGGACTCTTGCAACTCAATTTTTGCTTTTTTATAGTTTGTGTGTGGCACAACGTGTTACAAGTGGTGCAAGTGTCACAAGGAATCAATTGAAGTGTCAAATTGCAGCAGCTTCTACTTTGCCGTGTC
NcoI3465	5	36.62	CATGGCAGTGCTCTACAGTAAAAGGTGCCCTATCAGCACCAAGAGTAAAGTCCTTGGCTGCTGCTCCATATTCCAGAAAATATTGTATAACCCCCACCAAATGGTTTTGAATGTATGGCGCAAAGCACAAGCAAA
SphI1975	5	36.62	CATGCTCAAAATAAGCTAATAAATTAATCACGTCATAAACCGTGCATGCCCTGTTTGCATTTTTACAGCTGCAAGGCATACAGAGAGGGGTAGAGTAAGCAGGGACAGCAAGCAAACTTAAGTATTTGCAGGGCG
NcoI7525	5	38.11	TGCAGGTTCAGAGTTCAAGTGCAGCAAATGTTTTCAGACTGGATTCTTTACAGTCTCCAAATTCTACGTAATGCCGTCAAGTGACAGCAATAACACAACGGCAGCAGACATACAGAAGCAGCCTAAAGTAAAACA
SphI1510	5	38.11	CATGCCAAAGGTGGCTTTGATTTCTACAGTGCTCTTTGCAATAATGACCTCTAGTGGTTCCTATGAAAACAAATAAAAGTGGCTCTGACTCACACTGAACCTGTTTTGAAAGATGTCTGGATGATGCCAAAAGAA
NcoI3589	5	39.62	TGCAGGCATTTCTTTATTGCAAAGGCGATGTTTGAAGACCAAAGAGAGAGTGAGGAAAGAGGGAGGTCAATATAAAGGGTAGTACATGAATGTTTTGCACATAACTATAATTACTTCATGCTTTATTATTTTTCT
NcoI4150	5	39.62	TGCAGGGCCTATGTGATCCTCAAGCCAGAGTTTGCTTTTCCACTCTCATACTACCTTATTCCCTTCACTGGAGTAGTTGGCATGATCATTCTTGTGATGTGTGTTGTCTTGGTAAGTATGCATATGATGTGATGC
NcoI6523	5	39.62	TGCAGGTGATTTTAGACTCGCCACTCCTAAAAGGAACACAAGAGACTTGTCACTTTGAACCACCTCCATGAATACACACGTAGACAAAGACACATAAACACAAATGACATCAGCTCCTCTTATGATTACTTGTGC
NcoI8218	5	42.51	TGCAGGTAAGGGTCTATTAAATCCTCCTACACTGTGATCCCGCTCCTACGCCTGATTCTATCTCAACCTGTAAGGCTTTTGGTCAGCAACACCTATTGCAATTTACTTCTCTTGTATTCCAACGAATTAACCCTT
NcoI2821	5	43.94	TGCAGGACTGACCCAGCGTACTTACAGTGTTTATGCACCATTGAATTTTGTTAGTGTTATGTACTGTATCTCTACTTTCTGATTTCACAAAGTAGATTATGTAAAGTTGAAGCTCTGCAATGCAGTGGACCATCA
SphI1583	5	46.81	TGCAGGACGACTCTCAAACTCTCTCAGGTTCCACAACATCAGTCAGAGAGAAAACCCACACTTTTCAAAGTGTCATTCACGGTTGGGAACTTAAGGTCAGCTACAGTATGTGGAAAGAGATTAGCCGGGAGAATG
NcoI2321	5	47.69	TGCAGGACAACCTGGCTCAGGCTGATAAACAGACACCATCCTCTGTGCAACGGGGCACTTTAATGAAGCCCATATCAACCATAATTAATTCTAAGGTCATGGATAGCAACCAGCATAACCTGAGGCTAATGTCAC
NcoI2692	5	47.69	CATGGTTTAAATGTGACTTGGATAATGTGTATGCAGGTAAAAGGTAATAAATGCTTTAAGATTGTAATATCACTCATTGTAGCATTACTTATTCTTGTATTGTCCATTGTTCCAGACTCCATCTACAGAGGCACA
NcoI7871	5	47.69	TGCAGGTAGCGTTTTGCCCACATGACAAGAGAAGATGGATGAAGCATACACCCTTGAGGCCGCAGTCAGACCGACGATATCACTGTGTCAAAAAACGAGGCCTCCTCATTCATTTCAATGAGACCACTGCTTTGG
SphI5789	5	47.69	CATGCGTTCAGATGACACTCAGGTGGATTTGATCTACTTCCTCTTTTGTACAAAGGAGTTAAGTTGATCAATCCTACAAATTTGCTTAAATTTGATTGCTAGAAATAGTGCAGAATCTTAAATATTTCTTCTTCA
NcoI1035	5	49.44	TGCAGGAAATGAAAGCTTGCTTAGCTACGTTTTCATAGCCTAGCCTATTAGATGAGCTTGACCTCTGCCTGCACTGCAACTTTTCCTCAGAATGGATGTTTCGAATGTGGCTTCATTTGCTCGGCACAAGTAAGT
NcoI4440	5	49.44	CATGGATGTAGTAGTAGGGTGTAATTAGCGTGGCATTAAGCAATATAGGCAAATGAAGACAAGTAGTTTGTGTTTTGAATGATTTTATTTACTTACTTGTGCCGAGCAAATGAAGCCACATTCGAAACATCCATT
NcoI5282	5	49.44	CATGGGGGACATGGCCAAGCATAGGCATGTGTGTGGGAAGTGAGCAGGCAGGCAGGCTGTCACTTAGCATTACAGCACTACAGACTCCCCGTGGGTGACATGAGCAGAGTGGAAAGTGAGAAGACGAGAAAGAGA
NcoI5449	5	49.44	TGCAGGTACAAAGTGAGGCCACCACTAAATACTATACACTGTACTGTTGTACAGGAAGTAATGGGATATTTATATGCAATACAATGATATTCATTGTGAAGTACACCATATGCTGAGATATGGGAGTTGGACAAA
NcoI8115	5	49.44	CATGGGCAATGAAGCAGTAAGCACTGACATGATAAGTCTTTTACCCAACATCAGAGCATTTTGGTGCTATGTAGTTCTGCTGCCAAGCATTCCACAACTGTGGATTCCCATTATGCTTTGATACATACTAACACA
SphI4469	5	49.44	TGCAGGGATGGTATGTATAGTAATTAAGTCCAGCTGGGGGGAAGGAAGTTCAGCAGGTTACTAGCTACTGCTAGCTAGTAGAACTATTATCCAAATAAGGAATTTTTACATTCCTTCTATTATTACTAAATGAAA
SphI5040	5	49.44	CATGCAGTATCAGTAGTTATGAATCATATTAAAAAAAACAAGCATTTGTGCGTTTTTATATGGGCTGTGATGACCTTTAGTAACTCCTGGACCGTTGCACTTGGATAGCTGTTTGGACCAACGCTGTAAAACAGG
SphI6493	5	49.44	TGCAGGGTATGTTGACATCCTGGATATACCGATGTTGTTGCCTGCAGAAGTCTGTGAAATCCCAGCCTGCCTCCTGCCAAATGAGGCCACTAAGCTCAGCTCTCTCCATCTTCGTGCAGCCTGGCTATCCTTGAA
SphI6836	5	49.44	CATGCTAGCAGCTGTGCCCATAAAAAAAACAATCCTGACATAAAGGCCACCTACTGTATGTTATTCATTGGTTTAACTTTTAATTTCTACCATTTACTAGTTTCCATGGCAATTGCTACACCAATGTAAAGCTCC
SphI7479	5	49.44	CATGCACATTATATAACAGGCACCAGGAGTTTATCCACCCTTGGTTTTCCCCCCGGTCTGTATTTGAGGCCGGCCTTTATTTGTTCGTGTCGACCACGCCCCCGGCATTTATTAGAGCAGCTTTTATTTGACTAC
NcoI4704	5	50.35	CATGGCTTGGATGGACATGAAACCCTCCTGGTTAAATCATCAGTACAAAAGAGTTGTGTTAGAAAATATCAGGTTCTTGGAAAACTAAAGATTACACTGTTTAAAAAAGATGACAATTCAATCTGCAGCTTGAAT
NcoI6796	5	50.35	TGCAGGTGTCAGCTAGCTAACCTGATCCATTTGCTCTGCAGGAGAGTAAGCACCAGTCAAAAAGATGTGGTGTAGTCTATTGGCCACCAGTGGAATAAACAACTTTTCTCAAGTGTAAGCTGCTTCCAGGGTGCC
SphI3086	5	50.35	CATGCCATATTGCTCACCGTTTTGTTTGCCCCAGTGGTGCAGGCAGGTGCTCTTGACCAGCGCCTCGTCCACCTTGCCACCTGACATGTTGTCCATGAACTGCCTGCCGTGTTCCAGGGCCATGTAGCAGTCGCT
SphI5863	5	50.35	TGCAGGCAACAGTGCTGGTATTTTGTAATTCCCTCCTTTCATATTTCATAAGAAATATTCTACATGGCAGGCACAACATTGAATTGAGAGGATTGCCCTAGGGGTGGAAACAAACAGGCTCTAAATCCAATTACA
NcoI1583	6	0	TGCAGGCTCTCTGTCTTTTTTTCTGTTCATATGATAAATATAAACAGAAAACAGCATGGCTCTCTAACACTTTCAGAGTTGGCGCTTTAATTCCCACTGGGTAATGCTGAAAATGTAGGCACTCCTGGGACTGTA
NcoI2714	6	0	CATGGAGTGATTAGTAGCTGAAAGTCCCCCAGAGCCCGCCTGGGCTTGTTAACTCCTCGTTAGGCTGAGATCAAAGACAGCGGGGTAATTAACGAGGTTCACACCACTGTAGGCTATTGTACAGCCCCAATCTCT
NcoI5228	6	0	TGCAGGTTGCAGGGATTTGCTCCCATTCAGCCACAAGAGCATCAGTGTAGTCGGGCACTGATGTTGGTGGATAAGGTCTGGCTCGCAGTTCGAGTTCCAGGTAATCCCAAAGGTGTTGGATGGGGTTGAGGTCAG
NcoI691	6	0	CATGGATAGAGGAGCCTATCATGAACACGTTTTATATCCTCGCATTTCCATTTTTAATTTAATGCTCTACGATTCAGGTGACAGCAGATTTTATTTTACCTTATCAAGCTGTGGTACGTTGTACGTGGCCAGAAT
NcoI7465	6	0	TGCAGGGAACATGAATGTTTGAAAAGTCAGGCGATCACCAAAGTCAATAAGATTCATCATCTGGGAACCATGAATTTTTGATCAAAATTTCATTGCAATCCATCCAATAGTTTGAGATATTTCAGTCTGGACCAA
SphI3384	6	0	TGCAGGCTCTCTGTCTTTTTTTCTGTTCATATGATAAATATAAACAGAAAACAGCATGGCTCTCTAACACTTTCAGAGTTGGCGCTTTAATTCCCACTGGGTAATGCTGAAAATGTAGGCACTCCTGGGACTGTA
SphI7503	6	0.92	CATGCAGGAATAAATTAGGACACATGCAAAATAACTGCATGAAAGGAAGCAGTTATGTTTCTACTGAATAAGTGAATGAATGCTTGTTGGAGATCTTTGACACATCTTTAGGGCTTGTGAAACAACTGTTTCAAT
NcoI2737	6	1.84	CATGGTTCTATGAATTGTGGATGATTGTCAGATGTAATAGCTAGACATTAACACTAGTCTCAAAACGTCTGAAAACACATTGAATTTGTGAAGGGACGTGGTCAAGCTAAAACGGGCTGTTAAGTTGCTCTTTAA
SphI2838	6	1.84	TGCAGGCCATAGTCAAACTCTACAGTATATTCTGCTACCACCAGGCCATGCCCCAACCCCTCCCTTACCTTGTGGTAACCTGTTCACCACTCCACTCAGCTTTCAACTTCTCTCTCTGATGTTTCTCCAGTGGTG
NcoI5015	6	7.27	CATGGTGTTAAAAGGTGCACTCGGTAGGTGTGCTAAGCGCTGAAATAATTGTCCCCCATCCTGATGAAAACGCCTATGGTGCGTGCATAAGCGCATACATGTGCGCATGCATGAACGTGCAGTACACTTAAGGGT
NcoI6530	6	10.01	TGCAGGGCATACAGAAAATCTACGGTAAGTAGTCATTTTATTTATTTATCATGCAAATGATCTTTTCCACAGCTGTGTTTCCAGCATTTTGAAGATAATCGTTTAAGAGTGCACTATGTCTGTTGATCAAAATGT
NcoI1593	6	10.9	TGCAGGTAACCAACATGTTGACAGAGATTTCTAATCCCCTAATTTACCCCAACTAGGGTCCCTATTCCACTAACGCCATTATGACGATATCTGTACAGGTTTTTGCCATCTTTAGTTTATTTTAATGAAGAAGCA
SphI2094	6	10.9	TGCAGGAGGACAAACACCGAGACACAAAAGCATCCCACAAAAATACAACACTACACTAGCGTTACTAAAATATTAAATTGTTGTATTCTACCCACCTACACGCTAGAAATACCGATGATATGCCCTCGCTCTTCG
SphI3116	6	10.9	CATGCACTTATATTTTCAGTCAAGTGCCCATCTTGTGTTGTGTATGTAAAGGCAATGCCTACAGCCTGAAAAGCTTTGGTTTTCTGAGTTTACTTGATGTCCCTCATGCTGAGATGTTAAAATACTGTGTGGTAT
SphI5289	6	10.9	CATGCGCCCTGCATTGAGCCTGACAGTCTCTTTATTCTTGAGGAGATAACTGTGAAGACAAGAAACAACTGTCACATATGTAATTAGATCTATATGCAGGCGACAGTGTGCTTCTGACGCATTCTCACCTGGGAG
NcoI8802	6	12.65	TGCAGGACCTCACTGAATCACATCACATAACCCCAGCTAGTAGCTGTGATTTCATGCATTCAGTTAACACACTGTAACATCTTATAGTAGCATGCTGTTAACATGTGCACTACTGCTGCTGTCAATTTAACACAG
SphI6694	6	23.38	TGCAGGGCCCCATCTACACCATCCCTGGAGCTGGAGATGACTTCTGGTGAGGGCTGGGGACGAGAGTGTGTATGTGAGGGGAGTTTGGGGAGTGATAAGTTATGTAGGAATTTGAATTGCTAAAGCTAGTAGGAC
NcoI509	6	23.39	TGCAGGAATGCATTGTGCAAACAAAATATGAGCTGGGCCCCAAAACATTCCCTGGAGGGGAGGGCTGAGGAGGAGGAGGAGAGGGAGTGAGAGAAGGGGGGCAGTTGAGTAGTTTTCTTTTTTATTCCCTCTTGC
NcoI8153	6	24.83	TGCAGGTCTGCTGTTATCAAATCTTCCTACACACTTTTATTCCTTTTCCAACTGTACACCCATGTGTTTTCTCTGTGAGGTCTCTTTCAAGTTGTCTGCTCAAACTACCATCTGCATATCATTGCTTTTGGGAGA
SphI6921	6	25.68	TGCAGGGTGATATTAAGGCCAACCTACAGATTGAAGGATTATAAATACCAAGATATGAAAAATGAAAATGACTGCACAACATTTTTTAATCTTTATGTACCTCTGTGCCCTCAGTGTCTGCTTCATGATCTTATA
SphI5337	6	27.87	CATGCCATAGAAATCACTACGCAGGAGATTACACAGGTACAGTAATTTACCAGTGTAGTAATAGAGATAATGCTTATTTTTATAGATAAAAAGTAAACGCCTTAAAGCTTTTTTCTATTGGAAACACGGCCTGAA
NcoI6104	6	30.06	TGCAGGTACACCAACCAACTTAACCTGGCTTCACATAGAAGTACACTTTTAATTATACCTAAATGAGAACCAGTGAGACCTGTATGTACCTGCTCTTTGTGTGTTACAGGGCACCACTGGTCCTGATCCCTGTAC
NcoI2528	6	30.88	CATGGTGAAAAAAGTTTGTGGAAATATTTGTAGAAAATCAACTTCAGCTTGTCTCATATGATGCAAACACAGAATAGTGCATGTAGTAAAAATGCTGCACTCTCACCCACAACCAAACAAACTGACAACACACAA
NcoI6177	6	30.88	TGCAGGTTACCCTTGGGCCAGTGATGACATATCAGCCCTTACTGCTTCTTCTCTGCTCAAACGCTACGCTGAGAAGTACTCAGGCTTGGAGCTGTCCTATGAACGCCCTGCTACAGGGGCCTACTCAGAGCCTGG
NcoI2979	6	32.32	CATGGTAACTTATGCTGCACACCTAACCTGCTCCGGAGGAGGTTATGTTCAGAGTTTCGGATTTAAATCGGCTATAAAAAGGACCTAGGTTCCGTGGACCTAGGTGCCAGGATTGTAAGAGGTTCTCTTCGGAGG
NcoI3172	6	32.32	TGCAGGACTACCCTTTCCACATATGAGGGTCTCTGTCCCTCTGGTACAGGACACAGAGACAGAAACATGGGTCAGGGTCACACTCCATGAACAGACACTGAATCTGGGACACTTTGACACCCCAGGCAACAGAGA
NcoI3384	6	32.32	CATGGCAACATTCCACTTCAGTTCATTCCAGCCCCCATCACCTGGGAGACCAGCAAATCTCAGACAAAGAAAGACCAAGAAAAAACTGAAATGGGAAAACGGGAAAGTGCCACAGCATTCCCTTTAGGTGTATAT
NcoI720	6	32.32	TGCAGGGAGAGGTAGAGTTTGAGGACACAAAGGAGGAGGAGGATAACGGGGAAGAGGAGGAACATGACGCCGCTTCCCCCCGAAATGTTGGACACAACATCTACATTTTAGCTCACCAGGTCTGCTGTTCATCTC
NcoI7376	6	32.32	CATGGCAACCTGTTGCTGTTGACCACCATTCTCCTAAAAAAAGAGGACGGGTTATTCAAAGAAAGCTCTACTTGGTAATTAATGACAATGTGTCAATTAAACAGATTTTATTAAAGATACAAAGACAGCCTGTAT
NcoI8820	6	32.32	TGCAGGTTGCCACAGAGCCTCCAACATGGTTGTTGGGTGGTTAGCTGTCTGCTTTTGAACCTGGTTAGACTCTTCCAGCCAAACTTTCTCCATACTCGTGAGTTAGTGGTAGTGCACTGTGTTATACACATTTTG
SphI3515	6	32.32	TGCAGGGAATGTACCTGTAGAGCACAAAGACAAGGTAACAAGACAAATGTTGGCAGCTGTTTCTGACCATGAAAATCATGCTGTGTTATTCTGTTATTCTGACCACCCATACAGTATAAAATACAGCCTTGACAA
SphI4556	6	32.32	CATGCCACTGCTGTCAAATATTTGGAGAGGCTTTGGCTATAAACAGTCCCTTGTTTCTTGTTCTTGTTTATTCTCCACACTGGCTGGTTTGACAGATTGGGGAATTTGGCTAACTTTGTCCAAATTTTATAAAAT
SphI5105	6	32.32	TGCAGGCAGCCCGGAAGAAGGACGTGATTTCACGGTTCTGATGCGGGTAATAAATAAATATTGATCAGAGCGATCATAAACTAAACAGTGAATGAGAGCGACACTACAGTTTGTAGACTGGTAGTGTGATAATGT
SphI5118	6	32.32	CATGCTGACATTAGCATTTAGCTCAAAGCACCGCTTTGCCTAAGTACAGTGTTACATAGCTGCTAGTATGGCTGTAGTCTTAGTCCTGATAAAATATATAGCAACTTAGCTGTTTTTGAATGTTATTCCAATGTG
SphI6758	6	32.32	CATGCTGCAGCCCTGGACTACGAGTCCAAGAAAACATTAGCTGATTAACTGATTAGCTTCTCTCAGCACAGGCTGGCACAGAATACAGTTCTTCTTCTTTCAAGCTTTATTGTACCTCCCTGCAGTAGACGGGAG
SphI7245	6	32.32	CATGCGTGTGTGCGTGTGCATTCACTGTATGTGTGTCTGTGTGTGGGTGCCTGGGTGGTGGATTGACTTGAACCCAGGGGCAGTCCTGGAATAGACAGACTCACTCATCTGTTTCTAATGAAGAATAATGCACTG
NcoI6396	6	34.54	CATGGCAGCTGATGAACTCATCAGTTCAACAACATTATATTTTGCTTTTCTGGAAATAGCCACAGTTATAGATTTATTTGGTCAAGTTATGCATTCAAACTTTACATTTTCACTACTAGTACAGATACTTACATA
NcoI258	6	36.76	CATGGCCATCACAGTGCCTCTGGTGGTCATGTCTGCCTTCGCCACTCTCTTCACTGTCATGTGTCGCAAGAAACAGCAAGGTGAGAACACTAAATGGGGTTTTTAGTCTTGGTGACACTCTGCAAGGTTCAAGGA
NcoI2689	6	36.76	TGCAGGTTTGAAACGCTGAGACTGTAAAAGTGAAACAAGACTTCATACATGAACTACAAAATACTTTTTTGGCCTTTTGCTGATCTGACTGTCAGGATGAACACACACCAAGAATACTTTTTGTTAAAGGTGTCC
NcoI8332	6	36.76	CATGGTTAAAATTCACTTTATGTTGGAGCTCTTGTTCAAGTACAAACGTCAGCTTTTTATTATCAAAACAGCCTGCCAGTAAGATAAACTGAGTTCCATGAGAAACTGTACGACACTTTGCATCGGCAGCAATGT
SphI2918	6	36.76	TGCAGGATCAAAGAGGCTATGACAAACTGGTATGAATCTAGGTCATCCTTTTAAAAACCCACCAGTTTCTCTCACAGGGAACCAAAAACTACAGCAGGAGGGTAACAGAAAAACACTAGCCACCTCTCTGGAGTA
NcoI371	6	37.64	CATGGCAACAACAACAGCTGTTCTACACCCAGGTATTGTGTGTGTGATCAGGTGATGACGGCTTCCTGTGTGTTTCCAGGTGATGACGCCGCAGGGCAGAGGGACAGTTGCCGCGGCAGCAGCAGGAGCAAGCAT
NcoI547	6	37.64	CATGGCAACCATTTCTTCACTGAAGCGTACTTATCCACAAACACACACCAACAGTGATACTGCAACAACTGCATCATTCATTATCCACTGGCGCTGCAACTTACTCATTCTGAAATATTACAAAGTAAAACTAAG
NcoI5474	6	37.64	TGCAGGCTTAACTTGTTTTAAGGTCAAGAGTTTAGACTTTAACAGACTAAATGTCAGGATTTTTAATGTATTTACATTTTGTACTTGTGAAAAGGCTGCTTTTAAATCTTTTCCCCAGGCCCTGTTTCCCAACAT
NcoI7979	6	37.64	CATGGACTTTTTTCACAGTTTCCTGAAATTTTATTAACTACACGATTAATCGAGAATATAATCGGCAGATTAATCGATAATGAAAACAATCATTAGTTGCAGCTCTAAATGCAGTTTGTCTCTGTGATGTCGGAT
SphI1582	6	37.64	TGCAGGTGACAGGTTGAGGACTTGACAGAGGATAAAACACTATGTTAGAATTAATTTCAAAACAAGCCACATTGGGGGGAAAAGTGTCTTTTTTTGATATGTGTGTGTAAACGAGCATATACATAAATTGGTTTT
SphI3287	6	37.64	TGCAGGAAATTGGTCAGTTTTTCCTTACACATTTCCACCTGACTGTGACTGACGGGGCCGGTTGTCGTGACTTTTTCCAACTTTCCAACTTTCCTGACATTACATTCATTCATTCATTCACTCGCTCATTAAATA
NcoI1516	6	38.52	CATGGAGTACAATGTTTTCTGATTATAAACTGTTGTCAGTATGATAAATCTAATGTAATTGTATTGTAGATTTGTTGAAGTTATTATATCAGTATGATTTATTTTTACTTTTTAAGTCATTTTCAATGAAAATAC
NcoI6783	6	38.52	TGCAGGACAGACCATCAGTATGATCATTATTAAGCCCATTTCAGACCTGGAATCTGTAGTGTATGTATTTTCATTGAAAATGACTTAAAAAGTAAAAATAAATCATACTGATATAATAACTTCAACAAATCTACA
SphI1665	6	41.06	CATGCGCACAATTTAACCTTTTTCTAAAACAAGCCTCAGTTTGCACCTCAGTATCGAACTGAAGGAACTGTTTCTTTTTTTCTTTTCATATTTTTGTACCGCAATAAGTCTTGCGTTTTTATAGTATTTTTGAAG
NcoI4948	6	41.35	CATGGATGTACAGACAACTATCACTGGATTACTTTGATACTGAAGAAAACTTAAAAACATGATGATTCTCAGGCAAGTTCTGCAGTTATAAGGAGCGTCTTTTTTCGATTATTCCTAAGCTGATTTATGGACGTT
SphI4677	6	42.43	TGCAGGGAACAGGAATGTGTAGCAGGATGGCTTGGTGGTTAATGAGGTTGTCTGCCCCAACTATCCAGCCTGGGTTCGGTCCGTATGAAGCTGTATCTGTGAAATTATCTTCCAGCAACATACTTGAACCTTGCA
NcoI3167	6	43.81	CATGGATGGTCTGCCTCTCTTCAGGGTATTGATTTGGATGAGAGAGGTTGCCAGCTGTGCCTGGAAGTGCCTCCTGTTCATGACTTCCTTTTCAGGGATCTGCAGGGTTCTACAGTCACGCTTGAATTGCAGCCA
NcoI5244	6	43.81	TGCAGGTAGAGCCATCTCCAAGCACTTCCCCGTGAAAATACAGGCTATAGGAAATTTATCTTTTGGAAAAATGTCAGAGCAGAAAATGAAGTTTTCAAAGGGAGGGATGTGGACGTCCACAAGTTGTCGTCCATG
NcoI7459	6	43.81	TGCAGGATATGTGTCTGTCTGTGTATGCAACTGTGTGTACCTAATCTGAAGTGCCTGTATCTCATTGCATCTGACTGGCAACAAATGATAAGTTATTTGCAGAAACATTCTGCCCACCTTCCACACATCCTCCTG
NcoI7614	6	43.81	TGCAGGCAGCAGCCACTACACACTACAGAACCTTCCACTCCAGGGAGCTGTGTGAAGTCTGATAAATGTCCTCAAGTGATGTCATTTGAGTCAGCGTCGGTTGGATCTGAAGACTACAAGTTTGAAGAATCTGTT
SphI1784	6	43.81	CATGCCTTGCAGAATGGAGAGCCTGAAAGAGGGATCTTAATGATTGCTCATTATAAGTCTAAACAAGGACACTCATTAGCTGAGCTTTATTAGCAGATGTTACAGGCTTATTTGGACGCAGCGTGTTAACTGGGG
SphI3309	6	43.81	CATGCACTTTCACTGATGTTCCGTCATAGTTGATCTGCTGTGTTTACGCTGCTGCAGCTTCGTGAGCTGAATCCTGATCAAGTCAGGAGGAGATCAGCAGTGCAAACCCTCGAGCTGCTGGAGTCTCTACTCCAG
NcoI2768	6	44.69	CATGGCCTTAATATTTTCCTAACCTTGTTGATTTGATTGATTCAACCATGCATCACATTTTTATATCATTCCTTTTGAGGCTCTGGATTAATTAAAGTCCAACAACAGCCATAACCTTCCACCAAATTTCTGAAT
NcoI3864	6	44.69	TGCAGGTAAACAACATGTTCCTGTGTTCTTTTCCTGCCATTAATCATTGTAATGTCTCTGTGTTGTTCCATCTCGTACTTGTGATAAATCAGGATAGCTCGAGGATTTTATTATTCATTTTATGTTCGTGATATA
NcoI6506	6	44.69	CATGGGGCATCTTCTTCTCTGCACGTTCTCAACAAGATTTCGATAACTTCAAGCTGCAATCTTTCCTACTCGTTCTCTACGTAATCTTCTCTTTAACCCTTTCCCCTAAACTGCAGCTCTCTGGTTTGTCCTCCC
SphI3117	6	44.69	TGCAGGACCGCAGTCAACAGCACCAAGCCATTGTAGCATCTGGAAACACATCTACAGAAGAAATCACATACAAATACATTGGAAAATGCATCAACTCCTTGAAGATCATTAAGTGATTAAAGTAGCAATTTAATG
SphI5318	6	44.69	TGCAGGATAATTGGATCATCTCAGCGGACTTAAACTTCTACTTTTTCTACATCAAAAATTAATAGCTCATCTATTTGCAGTTTGCTCTGAATAATTCGACATTGAAAAAAAGCGAGTTATCATATCACAGAATAC
NcoI4099	6	48.3	CATGGAAGCCCACGAACTGCAGCCAGGCGTACCGCGACCACGATCCACAGGAACCTGCCATACCACTTTTTTGTGACAATATGCATTGTGGAGCTAAAAAATGGATTGCAATAACAGGTCAGTTTTATCAGTTGT
NcoI3687	6	50.09	TGCAGGAGTGACTCAAGGGCTTCCTTTAAACTAAACAAGCCATTTCTTTGTTCTTCAGGTGTTGATAGCAGTGGGCCGAGACGCATGCACAGACAAGATTGGCCTGGACAAGACAGGGGTCAAAGTCAACCCCAA
NcoI4831	6	50.09	CATGGGACGGCGATAACTGCTGAATCACCATGACTGTACCACAAGTCTTAAAGGCACAGGCCGCCCCATGTAATGGGATGGACGTATGTGGAAAAAAAATGTACAATGAGATAATAAACTTACTTGGGGTTGACT
SphI8693	6	51.84	TGCAGGACAAGAAACACAGCAGGAGGTTAGCACAGAGCAGAGGTTTTCAAGTCTGACATTGTGCCCCTCCCCGACAAAATCGAGACAACTGCGTCACTCCTATTATTATTCTTTGTCATACTTCTGTTTAGTAGA
NcoI1980	6	53.6	TGCAGGTGGAGCACTAACAGATCACGACTACGCCCACCCTCCTCCTCCTGGTTAGTATTCCAAATAAGAAAAACAACATGTTCTGTTTTGCTGAAAAAATATATAACGTTGAGTTATGTTGCATGTTCATTTTAT
NcoI3493	6	53.6	CATGGATAAACTGACTGGATTTTTAAAAAAATGGGTGGTGATTTAACCAGCCAACCTTTTATTTTTGGTAAGCGGTCATGGAATTAGAGTGATAATATATTCCAAGATAACCCAATAAACCACTGAAAATCATGT
NcoI5572	6	53.6	TGCAGGTCCACTCACAGAGCTACTTTGTTCAATTTCTCTATTAGATGTCATGAGGCTTTCATCTTGACATTTTCAATCAGTGTGTTTTGGAGGTTTGATCTAATGGTGGTTTGAAAATAATTTGTCCTTTGTCAA
NcoI5349	7	0	CATGGAGACGGAGGCAGTTTAAAGGTCGCCGCCGCCTCCACGGAAACGTCTTCGGTCAGTGTGGACATTAGATTGTCCAGTGGTGTTACAGAGTGGAGCTTCTTCCCTCACAGATGATCTTTGGTCGAGTTCAGA
NcoI8194	7	0	CATGGTGAGTAAAAATCACTATCATCCCAGCAGAGGTACTGCTCTGAAATTAGAAAGAAACTATCTGTTTCCAAAAAACTTCCAATGAATAACTGGCTGTATGTGTTTTACTTTGGGTCAGTTAACACAGTTCTC
SphI3511	7	0	TGCAGGATTCAGGACTGAAGCTGCTGTCTGCTGGACTGGAGAGTCCACACTGTACACTGGAAATTCTCAGGTCAGATCACAGTACAGTTGGTCTTTAGTCAATGGTAGGCAAATATCGGCCCGTGGGCCAAATTC
NcoI6560	7	5.43	CATGGCTACGCTGCAGCCACAGTGACATCACAGGAAGCAGCAGCTGGATGACGGAGAAGATGGCGAACCCCGGACCTGGAAGGAGGAGACACAGTTAGACTGTAAGTGTAAGTATGTTTGCCTATTTGGAGAAAG
SphI7447	7	6.82	CATGCGGAGATGCTCAGACATTACGTTTCCTTCCAGGGGAAACATGGTCAATCACTGCCGGTGCAACGTGCCTTCCACTTAGAATACACATGTGATCTGCAGCACAGTCACTCTTATGAATTTATCTCACATGTT
SphI2102	7	8.22	TGCAGGCCAGCATCATTAAAGATTTGACCACTGAGCTGAAGAAAAAAGGCATACAGGGAGAGGCACAGTATGACTGTCTTGTATGTGGATGACCAAGTCCCTCTGTTGCACTGAGAAATAAAACTTTGCAAGTAA
NcoI2892	7	9.14	TGCAGGGGTTGGACAGCGGGGGGCTGATCTTATTTGCCGGAGAAAGTTTCAGCTGTGCAAACTGGGCCACTGAGCCGCTGGACTGACGTCACACTCACTTTTGGGCTGTTATGACACAGTGTCAATAATGTCACT
NcoI3678	7	9.14	CATGGAGGCCATGAACTCATGCTGTTGGATGTTTGGAATATTTACATTTATCTGTGCATCACAGACCCCACAAACTATAAGTGAAAGGAGCACAGCTCAGTTTGTATTTTCCTCCAACATCTGCCTTTCTGACAG
NcoI5258	7	9.14	CATGGCTGTGGACAACCTGCAGCTGGAGCTGGACGGCGTCTCTGAGGAGTTAGACAGGAGGAGGAGTGCTGAGGAGGGTCTGCAGGAGGCTCTGAAGCAAGAGCAGACCTGGACCTCGCAGCTCCGGTCCAGTCT
NcoI532	7	9.14	CATGGTAACACAATCTCTTTTCCTTGGATCACACTTCATGTATTGAGTGGTTTGTTTACTTATTGGCTGGTTAAATGTTATGAATGCTAAAACAGATTTCTGATAACAAACATTTAATGATTAAAACATGAATGA
NcoI8289	7	9.14	TGCAGGAACTTCTGCAGGTCTCTGTTGTCCTTCAGCCTCGACAGCAGGTCGCTGGCAGCTGCTCGGTTCTTCTTGTGTCTGTAGAACAAAAATCAATGTTATTGTTATTTTTCTGCACCTACACCCAGTTTTACC
SphI1990	7	9.14	CATGCTACTGACAAAAGTAACCTTGCTTCTCTTTGAGTTAAATATTTCAGTATTAATTCCAGCTCTGCTCAGCGAAGAATTTAAAATATGCTGAATGTTTCTGTCCGTGAATGTTTTCTGTAGGAGTGTCAATAT
SphI2256	7	9.14	TGCAGGTGAGACTGTTGTTCCAGTTTCACAGGTTTTTGAGCGTCTGCCTCAGGTCCTGCAGCCTGGAGCAGTTTGACAGTTCAAACAAGGCTCGTGTTTTGTTTAGCACAAAAATACAAGTGCCAGACTTTGGAC
SphI7409	7	9.14	TGCAGGTCCAGTGCTAACATTTTTTTAAAACATAAATTGTGAAGAAAGGATGGCTGCTGTTGTGCTTGATGTGAGTAATGTGGGTAAAAATTACACCTTCTCATTGCACACAGATCTTGAATTGATTAACAGTAT
SphI7519	7	9.14	CATGCAGTAAAAAGTGGGACTACAATGGTTGTATCAGTAGGTAACAGTCAAAGGTAGACACTGCTAAAAATGCACTGCTTACCTTACCTAACGGGCTGAAAAATGTAAAATTGCATGTACCGACACTTAACTCAG
SphI7787	7	9.14	TGCAGGTTCTGATAATCAGAGAAGAGTTATGCTCTCATTAATTCACCGTCTTTGATCTGATTCATTAAATATGGATCCAGGAGGGTTTGTGTGTGTGTGTGTGTGTGTGTGTGTGTGTGTGTGTGTGTGTGTGTG
SphI8144	7	9.14	TGCAGGAAGGACTAAAAAAAACCCACCTCACTAATCCATATAATAAATATTTGTTAGTTCCCTATTATGTTTTGGTCTCAATCTCCACATTTTTATCAGAAAATAATAGTGTTAATAATAGTGCATATTTGAAAG
SphI3558	7	12.65	TGCAGGATTCCTGCAAGACAGCTGGGCGAGTACATCATGTCTTCTAGATTCAGACAGGATGGGAAAGTCAATCCTCAGGAGTGGACAGGAGATGGTAGGAATTTATATCTGCTATATAGTTTTTTTTTGTTATTT
SphI4197	7	12.65	CATGCTTCAGAACAGCTACAGTACAATTTTGGTTAAAGATTTATTGATAAGATGTACATGTAAATATTCTCTCCTTGTGTATGCACCTTAAATACTGAATGGTTTACAGAGGCTGGAAATAAGCTAAAGTGGCAT
SphI598	7	12.65	TGCAGGCTAACTGACTTCATCACACTTGTTGGTGTTGTTCTCTTTCATGTTCAGCTTCAACCTCAGGGTTGCATGTTCCTTCTGTGTTTAACAGGAATCAATGAGCCATCGCAGAGGAATGCCACAACAGAAGAA
SphI6407	7	12.65	TGCAGGACAGGAAGGTAGAGGTTAGAGGTCACAGCAAGTCCCGACCATCGACGCCACACGAAACTCTGTCAGAGGAGGACTGAAGGGAAAAATGTGTAGAGGAGCGAGGGAGTGTGACGAAGGAGAATCGATGGA
SphI7714	7	12.65	CATGCCTACTATGCCTTCATGTGACCCTCGCCTTGCAGGTCGTAGCGGTCCCTCAAGAGTCTCCTGCTTAACACTAGACCCCCCTCCTTTACTGATCCACCTCCAATTTGTGAAAACAGTCCTGTGTGTAAAATT
SphI3905	7	16.96	TGCAGGAGAGGAAAAGGCTGACTAAAAGAAAAGAAAAGAAAAATATGTAAAGTAAAGTAGTAAAGTTTTGCGGTGGTGCTAGCAAAACAAAAAATAGTGAGGCCAGGCATGTTTTGCCTCATCTAAATCTCCCAC
SphI2996	7	28.41	CATGCAGACGTGCACACAGACGCACACACATGCTGCACAGATATTTTATTATGTGGAGAGACTTTGACTTGAATAATTGATGATGAAGCTAGGACTGATGGTGATATTCTGAGTGAAATATTAAGATCATCTTGA
NcoI7744	7	33.06	CATGGCAAAGAGGATACCAATTAATTCACTTTCCTGTTGGATGTTGATGCATTCTGCTCTGTGGTCTGACTCACCTAGAACGAATTCCTTCCACCAGATTTGTCCAGTCATACATGCTGGCTGGTGTAAGGGTGC
SphI2126	7	33.06	CATGCTTATGAAATTACACAATGTCAGTGACAGTTAAATTATCTAATGGTTTAAGTTGGACAGTTAAATTTGTTTAACAATTTATCCAAACGTATGAAGACGTGCAGTGTCAAATTTGATGTGTTTCTATTTGTG
NcoI6293	7	34.17	CATGGCACCCAAGCTAATGTATCACCTCTGGATTACAGTAATATCTGTCTGATGGATGTTTTCTGAGTGGAGCGGGCCACGTGTACCCCAGACAGGAGCCTAAGTCGCTGGGTGTAGCTCTGAGGAGATGGGGCC
NcoI1603	7	36.89	TGCAGGATAGAAGCAGTTTACTGTCAATCTGAGTCAAATTTAACTTTGATAAGAGTTACAAACATGTTTCGTCTGTGTTGCTGTTGTGGAAAGGTTTGTCTTCTAGATGTACTACACATTTTCTGTAATTTCTCT
NcoI7310	7	36.89	CATGGTCAAACCCGATAACAACAAGTGTCCCTGTGATATGGCATGTGAAGGTGAATTAGGAACAGCTTGCTATAAGTACAACGCTGGCACAGGCTACGCGCAGTCTCTGCTGGTCTGTTTCCTCTGCTCTACAAC
SphI2311	7	36.89	CATGCTGACATGCTAAACTAAGATGCCAACGTTAGCATTTAGCTCAAAGCACCACAGTGCTCACAGCAGTACAGCCTCACAGGCTGTAGTCTTGTTAATCAATGTCAGTTCAGTGTATGTAACATTAAGAAATGG
SphI3401	7	36.89	CATGCAAGACAATTCAGCGTGGGTTTAGAGCATCTGAATCCAAATCGGCTAACGGCATGTCAGACCACTACAACCTACAGTATATTTAATTTCATATAAACCCAATTGTTCGCTCTATATTTTGTTTGACTAAAA
SphI7780	7	36.89	TGCAGGGATGTGTCACTTTGTCACTGAATCATTTTATGAGAGGAAGGACTTTATAAAAAAGAAAATGCTACAAATATGCCTGTACGTTGGACCGGTGCCCCTGCTGAAAGGTACGAGTCAGGGGAGAGAAGGGGG
NcoI5557	7	38.24	TGCAGGAATACCAGGACTTCCTGGTGTGACCGGTCGTACAGGGGCCCCGGTAAGAAGCCTGTCCTTCATGTGGTCTGATATTATACAGAATCTCTTTCATTATTTCATAACACAAAGTACCTTTTTATGGTTACA
SphI4696	7	38.24	CATGCCTGCATACATGCCTTTCTGCTCTGTCATACCCACAGGTATGACAGAATTACACGATTTGGATGTTTCAAGCTACAATAAGGAACACTTTCCCCGGCCTTTTTCACACATATCACTAAATTGTGGCTGCAT
SphI6750	7	38.24	TGCAGGCTGAGGGAAACCGCATGTATGTTGCGAAGGGATCCATCCGGGAGAACCACTTCAGGGTAAGACAGAGACTATGGCTTTTTGGTAGCTAGACAAGGATTTCCCAGGATCCGGGAACATTAGCTACCTTTC
SphI7575	7	38.24	TGCAGGAATACCAGGACTTCCTGGTGTGACCGGTCGTACAGGGGCCCCGGTAAGAAGCCTGTCCTTCATGTGGTCTGATATTATACAGAATCTCTTTCATTATTTCATAACACAAAGTACCTTTTTATGGTTACA
NcoI1054	7	39.13	CATGGGAATGGACAACCAGAGGCTGTGCTTTAACCGACTCCAAACAACTGGAAGAACAATTGCTTTCAACTCAATTTTCAGAGCTGCTGTTGTTCACTGTTCTTAATTATTCCAACATAATGTACAGAGGCTGCC
NcoI4380	7	39.13	TGCAGGAAAAACAGACCCTCCTGTCAGGTGACACTTCTGTAGCTGACATAACCAAATGCTTTTACATGTGAGGTGATTAATTGCCTGTCACCTTTGACTGGCAGCCTCTGTACATTATGTTGGAATAATTAAGAA
NcoI465	7	39.13	TGCAGGCAATTTATTTTTTTAATTTTCATGAAACATTATAATTGCTTTAATCATGAAAATTATAAAGAACACAATTTAATAAATAAATAATGACTAATTTTTTGTCTTTTTGAAATGATTAGGACTCATTTTTAA
NcoI1690	7	40.89	CATGGTTTCACAGTTAAACTCTTATACTGACTGTTATTAAAATGCAGGGAAAATGTCACTGCTCAAGCAGGTAACGTGAACACAAATATATTATTTGATCAAGTGAAGAAGTTAGATGGCAACTTGATCAACATT
NcoI118	7	43.01	TGCAGGAGTAATAAAAAGAAGAGATTTTGAGCTGTTATTGATTAAACTGTGGAGTGAATTCATTATCGCCATTCAAGCACAGAGTATGTTCAACCAAACGGAGTTAAACCAAAGACTTACTGAGTAACAAAAGTC
NcoI3090	7	43.01	CATGGAAAAAGTCTGCCTCATGAATAACCTGGGCAAATATCCCATATATTTAACTGCCTGTTTGACCTCAAATATGCACAAAATATTACATGGAGACATTTTCTTGAAACCAACAGTAACCTCTCCTGTGTCATT
NcoI359	7	43.01	TGCAGGTTAATCACTGCGCAGGCTGCGAACATGTGGACGCGCAGATGCAGCTGCTGCCAGTCTGCGTTGGTCTCCATCACTGTTGCTTGAGCCTGCTGTCGTTTACTGTCCAGTGCCTGCCACTGTTTGGAGTTC
NcoI367	7	43.01	CATGGTTTCTGAAGAATCATCTTCAAACGGGGCAGTCTCACTGTTTAGTGTTAAATTTTATAGAATAGATTGAAAGAAATTTTATAATTGATTATTTGCATACCCTTACACCCCTAGCTAGAACAAATGATGCTG
NcoI4459	7	43.01	CATGGTCATAAGACTGACTTTTGTTACTCAGTAAGTCTTTGGTTTAACTCCGTTTGGTTGAACATACTCTGTGCTTGAATGGCGATAATGAATTCACTCCACAGTTTAATCAATAACAGCTCAAAATCTCTTCTT
SphI1798	7	43.01	TGCAGGGCTCATATCAAACTTAATATATCAGAGGTCTGTGATGCTGCTGGGGAGGGATTTTCTGTACCAATCCACAGCCATCAGCAACAGGCTCCCCGATTCTAAGTGTGCTGACAGCAGTTGAAATGAAAGATT
SphI2259	7	43.01	TGCAGGAGTAATAAAAAGAAGAGATTTTGAGCTGTTATTGATTAAACTGTGGAGTGAATTCATTATCGCCATTCAAGCACAGAGTATGTTCAACCAAACGGAGTTAAACCAAAGACTTACTGAGTAACAAAAGTC
SphI200	7	46.22	CATGCATTAGTCTCTTGCCACATTATGGCCTGTATGGTAGTATTAGGTTGTTAGTGGGTCCAATGCCAGCCCTACTGTAGCATATTTCAGTGCAAGATATCAATGTCCAGCCCTCACATTTAGGTTCTAGTCTAG
SphI4277	7	46.74	TGCAGGACTGGTTTGTCTTTAATGATTATTCTTACTCGCTGGGTAAACATTTTTTGACACCCTGGGAAAATAATTATAGCAGACTTCCTTGTGAGGTGTTTGTAATGTGGAAAACACCAGACTGTAATGACCATA
SphI4745	7	46.74	CATGCTGGAGTCTCTGCTGCACTTTACATGATAGAGTGTGTACTTAAACAAGTGTGAGCATGTTGCAAGCAAACATGGGAACAACTACAGATTTAATGCTCAAAGCCAAACATCACAAACAAATAACTCCACCCA
NcoI4159	7	47.27	TGCAGGGCTACAAGCACTAATCCCTGCCTTCTCTGTCTCTTTTTAAAACTCCACAGTCGCCCACATTCCCATCGCTCCTGGCATGAAATTCCCTCATTCATCAATACGAGAATTATCGATCACTGTCGCCTCTTT
NcoI6701	7	47.27	TGCAGGCAGAGGACACGTTACAATCAGGCAGTGACATCTTCAAAATATTGGTGTTATCCAAAAGATGAGCACAGTGTCGGTTTGTCAAGTATACACTAAACTGGGAGGACACCTGTAGGAGGTAAATATCTTTAA
NcoI7984	7	47.27	CATGGGTCATATTCAGTAGTTGTCACAATTTAAGAGCTAATATATCAAATATATAAATGCTCTAAAAAGTGACCGTAACAAATTTGTGTGTAGAATTAAAGATATTTACCTCCTACAGGTGTCCTCCCAGTTTAG
NcoI5591	7	52.49	TGCAGGCTGGCCTGGCGAGCTTCGGCCTGGTCTGGTAGACGACTGATCACCGCCTCGCCGCTGGCCTGGACGAACAGAGATGCTGAGTGAGGAAGAGGAGGAGGAAGGAGGAAGAGGAGGAAAACTAGGGAAGGG
NcoI607	7	52.49	CATGGCTTACTTTTACTTATTTTTTGTATTAGTGATGCAACACATTGCCTCGCGATTTTTTTCTTGTGGAGTCTGGGGTCACACGTATATCGATAAATGTTGCAATATAAATATATATATAATATAATATAAAGT
NcoI6547	7	52.49	TGCAGGTCATTTGGGCAAAAAAAGACTGATAAGAACAGCCTTTTCTGTCTCTGTTTCCCCTCCTTTTCTCTTTCTCCCCCTCTCCCCCCTCTGTCCACCCCACTATAATGGAGGAACATGAAGCAAGAGGTTGCA
NcoI6865	7	52.49	TGCAGGAGATGTCAGAGTTCTGTTTATTGGAAAAATAAAGTAATAAAACCAAATAACAAAGGTAAACAATATGGCAGGAGGATTAAATATTGCTTATGCATTCACAGGCTGGACGAAAACTGGCAATGGAACTAG
SphI1459	7	52.49	CATGCAACCTAGGTCCTTTCTTGCATGTCCGCTCACATTCCAAAATTTCCTGTCATGCTGACAGTGACATAACAATTATCGTAAAAGTCTACAAATGATGCTTAGACAGAAATGAGTGTCCCATCCTCCCTGATT
SphI1515	7	52.49	CATGCTCACGGGATTAATAGGATATGAGATTCACAGAAACACTTGCACTATCAATACCACTGGCATGAGATGAAGGCCCTTAATTGTCTCAAACATGATTATTTGTTGCACCAAACATTTTGAAATACAACATCA
SphI1553	7	52.49	TGCAGGTAGAACAGTGGGTAGTAAAAGATTAATTTAATTCCTTTAAAAATAGTCCTTTAAAATAATGTCTAATATGTGGCTTTTTAAAACCTGCAAAAACCTCGTACTGTGTGTTTGCCCTAACAGACTGGTAAC
SphI2086	7	52.49	TGCAGGAACCCAGGAACTTGTTTGTTTAGCGTGTGTGCTTGTGTGTCTGTGTGCACTTGTGTGTTGGTATTCTGTTCAAACACAGAGGACTATCATATGTACTGAAACAAAGAAGCCTTCTCCAAACCTCATTAA
SphI3572	7	52.49	CATGCTCTATGGTTTTATAGTGGACATAAATGAGTATTTGCTGTGCCTCTTCACATACTGCAGCTGATACAAGTTCTTAACTTTCCTTATCTCCTGACGGTGTTCCCTCAGTGATTTTGCACAGCAGTGATGCTT
SphI7449	7	52.49	TGCAGGAAGGCGATTTGGGCCTGAAAACACAAAAATAGGATTGTCAGGTCACATTTCAAAGTAGTAAGAGATTTACAGTAGTTGCTTTTATAAATAGAGTTTCCGCTGTTTTGGCATCTTAGATATGAGCTAGCT
SphI7514	7	52.49	TGCAGGAGCTGCAGCCACCACAGCCAACACAATGCTGCAGAGCTGCTCTTTTTTCAGCAGGAAAGTAGAATAGAAACATTTAGTTTATCATTGTATCATTGAACATTTTTCACATTTTGTCATTTTAAGTGAATA
SphI7838	7	52.49	TGCAGGCAGTGTGGTTGGAGGGGGGAGGACATGAGTTAATATCTGCTATCTCTGCCTCATCTCTCTTCATCCACAACATCCTTCTCTCTCCCTCCCCTTCTTCTCACAGACCACTTGTGCTGCTTGTCATTACAC
NcoI4938	8	0	TGCAGGACAGACTTCCAGCTGACAACATAAATTGTCCAATTTTCATGAACCCACTTGTGGAAAAATTATCTCATGATTTCTTTCCTCCAATCTTGAAAAATATTTTTTTCAGTACCCACTCTCCCTGACTGGCTG
NcoI5224	8	0	CATGGCATTTTCCAGCATGGTTTTGGTCCACTCAAACCTTGAAGGCTAAAGTAACTGCCTATTAATATGAAGCCATCCTGTGTAATCGCCATGACAGTTAATTATCATGGTAGTAGTTGCCTCCAGGATATGGTA
SphI1085	8	0	CATGCTCTGTTCACAACATGTTCCCTCTCCCTTAGATAAGCAAACACACATTAAAGTAGCAATGTGGGAACAATGTCCTGTTGTGTTTTGACTAAAGGCTTTGGCTGTTTGGCTTACCACTCTTTGATTACCAAA
SphI4459	8	0	CATGCTGCCATTTGCATTTTGAGCAACTTCATTAAGTATGGCCATGAAATTGGACACGATATATTTTTATGACCCTGAGATACTGCTCTTTCTAAAATAGTCAGAGCTTAAAAACAGCTGTTGATATTTTGCAGT
SphI5000	8	0	CATGCTGTAACCACACTCTGCATCACTTACTGTACTTCTCAATTGGAAGAGATCAGGGCCCTAGCATTTTTTGGAGCCCTAGGCGAAATCTGTTCAGGATTCAAAAAAATCAAAAGTACCACCCAATACAAATAT
NcoI1241	8	2.74	CATGGCGACATATTCCAGACAGAAACACAGCATCAACAGAACATATATGAACATATACTGTATATAGGATTTATTTATTTATTTTTTTTCTACAATTAAAAGGTTACTGAGCAACATGGCCATTCCCGGCAAAAG
NcoI3999	8	2.74	CATGGATGATCTATCGGTAATATGACCAGATGCTTGTTTGATTTGAGATGGGAGGTGTGACCGTGATGAGTTCTTAAGAGATGCTAAAGTGTTCCAAAATTTGGTAGAACTGTCACAGGCAGCGAGAGCTGACTG
NcoI4370	8	2.74	CATGGAATCACTGTCATTAATGTGATTGGACAATGGGGCAGCATCTGCTCCCTTTTCCGACGCCTCTGTGGCTGTTTACTGCCACTCTGTTTTAAGTGCTGTTGTGTTGTGGTATTGCTGTGGTTGGTGCTGGTT
NcoI5351	8	2.74	TGCAGGAAAAAAAAGTAGATCATTAATACATGTGTGATGTGGCTCTATACGTAAAGTATTCTGGACTAGTTCATACAGTATAAGGTCACTATGTTAATATCTTAAAAATAAATATTAAATAATAGCTAAATATTA
NcoI7386	8	2.74	TGCAGGTTTAAAAGACAGCTTTGGGAAAATGACAGGTGTTAAAAAAATAGGTTGATAACTAACAGATTACAAATATATAATATATATAATTTGATGCTGTTTGTTGGCAAGAGGCCACGGTATAAGCAGGATCAT
SphI3144	8	2.74	CATGCAAATCCCAGAAAAGCACGACAAATCTTTTGGCAGTGAGACTACAGTGAAGTTTGTGAAATGGTTTCTTATTGTTTTCTTCAACACTAGCTAGTCACTTCATATTTGACACTGTGTGAAATGATATGATTC
SphI3587	8	2.74	TGCAGGAAATACCAGGGGATTAATCCTCTGTGCCACTGGGTGAGTGTGTTTGTATGTTTCTGTGTGTGGGTGGGTTTGTGTATTTATATAGTGTGTGAGAAAGATGTGAAGGTGTGTGTGTGTGTGTGTGTGTGT
SphI473	8	2.74	TGCAGGTTGACTTTTTCTTTTTCAACAACTATTAGATGGATTGCCATGAAATTTGGTACAGATATCCAAGGTGCCCAGAGGATGAATCCTAATGGCTTTACTGATCCCTTGACATTTCCTGTAGCGCCTCCAGCA
SphI5067	8	2.74	CATGCAATTTATTGAATTTGTTTTATTTTTTATGTTTTTGTTTTGTTTTTCTGCATGATGACATAGGAAATTGATAAGAAACCTACATAATAAGTTCTCCAACATTGTGAGCCGTGTGACTGTCAACCACATGCT
SphI5664	8	2.74	CATGCATGGTTCTTACTGTGAACTCTTAATTCATATTACTAGCCAGTGTTTCAGTGTAGAGTTTTAGTTGTCTTTAAGAGATCTTTTGACTTGATTTTTTTTTATTACCTTACATTGAACATATTAAATGTAAAA
SphI7707	8	2.74	CATGCTATTGTGTATACAAGCTAACATATGATATATTTGTTCATTCACTTATTCAGTAAGAATTTCTATCTTACTCACTTTTTTGGTTTTTTTTGTACTTTTTACAGAACCAGACAGAGGTAAGGTAATAATAAC
NcoI8406	8	5.18	CATGGGTGGGGAATGCGCTCAACAGAAAAAGAATTCCACCCTAAAAATGAATGCGAAAAAGCCACCTTATATTATAGGGGACTATTTGGTTTTAGCAGTGACTTTTATAGCTTTATTATATTTGTATAGTGTTTT
NcoI3611	8	10.01	TGCAGGGGCATTTTCTACTGAGGGTGAAATCAGTGAATACAAATGAATGTCTCGACAGTAGAAGCTGTCTGAAGCATCACTATCCACCAAATTACACAGCTCAAAGAGAAAAGGGCTGAGTCGAAGGACAGGGAA
SphI6370	8	10.01	CATGCATCCATGTATATGCTGCAAATCCCCCTGGATGCCAAAACAGTCATTTTTTTCATCCTCATTCATTCATTCATTAATTCATTCATTCATGACTCTGCTCATCTGAATGGGACGAGCTCAGGATCAGGTTAA
NcoI2285	8	12.4	TGCAGGCACCACATACTGACCCAACCTGCTGCACATGCACACATTTAAACATGTTTAAAATACCGAACAGAACAACCATCAGCCTCACAATAATATTAACAATAGATAATTCTGACATTCATACACAAAGAATAT
SphI9164	8	12.4	TGCAGGTCGCGTGGCAGTGCCAGTAGAGATCTGTACAGCTCACATTGGTAAATGCCAGTGCTGTGCCATACACACTCCATCCACAGGCCTTTCATGTAGGCGGTGGCTGTTATGATGTTGGAGCCCACATAGGCT
SphI3074	8	17.16	CATGCTAACCCACGCACAATCAAATAACTGATGCTTATTTAGTCATTTTTGGTGACCCAATGGAGTTGTCACTTGTGTTAATCACACCTCCTTGCACCCTCAGTAGTTTTCACTGGATATTGTAATGACAGAGTA
SphI5898	8	17.16	CATGCACTCGTTTACATCTCTGGGTTCCCAGCACACCGCTCAGCTCCTGTCTGACAGCCGGCTGGACCACAGAGAGCCGGGGACTGTGATCAGCATCAACCCTATCACAGTACCACACAAGGGACACAGTGGAGG
SphI2764	8	18.04	CATGCATATACATATTTTCTGGATTTTTCAATGAGGGACAAGGAGTAGATGTAATTTTAAGAATCATTACCTCGGTAATTTAACTTCTTTGTGGAAAAACCATATCAGATACAAATTATTATTCACAGCAGAGTC
SphI3192	8	18.04	CATGCCCTGCTCTCCTACCTCGAGGAATTAAGGCTTGGATTTCCCCAAAGTATCTTAATATCCAGATTATCTGTTTTATTGCACGTCAACAGACAGCAAAGTAGAAAATCTCAGTACAGTGGTGCTTCAGGTGGA
SphI5821	8	22.44	CATGCACAATACCAGGACTCTGAAACTCTTTCATTTTATTATTTACACCTGTGCTTTTCCTACTGTGACATGTCAAAATGTCTTCCGTGATAAAGGCCCATACAGTAGTAGTGTCACATGTATGCTGATTGCTGA
NcoI1935	8	23.32	TGCAGGTGTCGCTAGATGAAAAGGCAGGAGATCACCAAAGTCAGTAATTTCATGGCAATCCAACCAATAGTTGTTGAGATATTTCAGTCTATATCATCCTTTGAGCCACACCACTAGTACTACTTAATTTGAAAA
NcoI5875	8	23.32	CATGGGAGGATAACAGGAATATAGATAATTAGCAAACAGGTATATAATTAGCAAGGAAGCTAAAGCCCATTAATATAGAGGACAAACTCACATTTTGACAAAGTCAGTCAACATAACTAACATGAATCGCTGCTG
NcoI638	8	23.32	TGCAGGTGGAGGAGGAGCCTGTAATCAGCTAATTGATAGAACCCTGATAAAAAGATGTAGAGATCAGGTGTGAATCCTTTTCACAACCAGCAGCAGCGATTCATGTTAGTTATGTTGACTGACTTTGTCAAAATG
NcoI8683	8	23.32	TGCAGGGACCCAGTGTGATAAATGACTAGTTTAATGTGAGGAGCTTAGATTTAATGGAAAGAGATGTAGCTAACATTACATTAAAAAAAGCAAGTATGAGCACAAACCCACACTGAACATACAGGTATATTCAGA
SphI5154	8	23.32	TGCAGGTGGAGGAGGAGCCTGTAATCAGCTAATTGATAGAACCCTGATAAAAAGATGTAGAGATCAGGTGTGAATCCTTTTCACAACCAGCAGCAGCGATTCATGTTAGTTATGTTGACTGACTTTGTCAAAATG
NcoI8056	8	24.43	CATGGCCGGTCTGATGGATATGGCTGTGCAAGAAAATGATTGACTGTAGGCTTACTGCATATTTTTATCGAGACTAGTACTGCAGTATTCATTGAGTCTTCTAATTGCTATCTCCACATGGATTCTCACCTCAAC
SphI7914	8	24.43	CATGCAACATGTCACCATCCACTCCCAGGGCTCCTATAAAATAATAAAAAAGAAAAATAGTGCTTGTTGGTATTAATGCATGTTGACATAAACAGTGAAACAGCAGCTTGTGAACCAACAGACCCAAATTTCCTG
NcoI3080	8	27.75	CATGGGTGGTGATATTCATCTCTCATTCTCTCTCTCAGACATGTCATCTTTTCGTATATCCCTCTCTGCATTGAGTCATTACTTTGCTGTCTTCAGCATTGATGATAGACCTGTGAGGATCTGTCCAACCCAAAA
NcoI4307	8	27.75	CATGGGGATATGGTAAGAAACCTACATCGTTTCCTGACCAGTTTTAGACACCAAAGATTTTTCTCAATGGCTCACCATGTACAGAGGGAACACTGCCCTGGGACTTGCACTACCTGCCCATCAATCAGTGTCAAC
SphI2787	8	27.75	CATGCAAATGATCACATTATATTTTTCTAAAAGTTCCACTAAACATAGTTGAAAGCTTTGATTATTTTATCAAACTGGTTGATATTTTGGGTCAAAGTCTGTAAGGGGTTCTGTAATAGCATAGATTTGTCGTTG
NcoI4164	8	33.04	TGCAGGTCTTCAGGTTCACTGCAGGTGACGAAAGGTGAATCTGAAGGTGAATGAATGTGATCTCATCAAACTGGTTGTTGTTAGTGTCGCTGTGAAGCTTGTATGGTTTAACATGGGAGACTGCTATTCGTTTCC
SphI3050	8	33.04	TGCAGGTCTTCAGGTTCACTGCAGGTGACGAAAGGTGAATCTGAAGGTGAATGAATGTGATCTCATCAAACTGGTTGTTGTTAGTGTCGCTGTGAAGCTTGTATGGTTTAACATGGGAGACTGCTATTCGTTTCC
SphI3999	8	33.04	CATGCTTCCTCTTTACTGTTTCCTCTTTCTGTGTTCTCTTTGTTCCAGTGAAGCCACAAACAGTCTCCATCTGCTGACCTCACAGCCACCTGATGGGCCAAAAGAACACAAATAGTAAAGTTGATGGTTGATTTT
SphI2308	8	34.79	CATGCGACCACTTTTAAGTGTATTTCATTTAGTCATTTAGGGTACATATAGGCTGCGCTACATGCTAGAAAAGTGCTTGGAACTGTTTCACCATAAATGCATCACGACTTTCTGTGCACTGGTGCCCCACCCCAT
SphI4485	8	34.79	TGCAGGCTTTCATCATATCCCCTCAATTATAACCATGTGATTCATGTACAGTAGCTCACAGGGCTCAGTGTATGTGTTATGGGTATCCAGTAGTGGTGGACTTGGGCTGTCTGAGGGGCAGAGGGGGAAAAAAAT
SphI5862	8	34.79	CATGCATCACAATGGGCTTGGGTGATAAGTTGATAATACACTGTGAGATGACAGAGATTTGTAAAACTGGGGTATTTTTCCAGTTCTACTGAGGTAGCCATTCTTTTAATCGGTGAGAAGGACTGCTTTATGGCA
SphI6463	8	34.79	TGCAGGCCTGGTTTGTAAATGCCATGCAATAATTTGAGGCACACCCGACCTAAAACCATCCCATCTGATTTTATGCAGGGCCAAATTCATTTCTAGCTGTTGTTTTTCATGTCATTTGTGAATTTTACTCTTGAC
SphI709	8	34.79	TGCAGGTCTCGGTCAAACTGGGCCTTCATGGCCTGCATGTTGATCTCCAGATGCAGTACACTGACCAGTAGTGATATGTTTGCATGGAAATAACCTCAGACAGTGAGTCCAGTGGTTGGAGCTCTCCTGGCCAGC
NcoI2774	8	35.67	TGCAGGAGTGACTCTGACTGCTGGTGCGCCGTCCTCAGGTAATATACAGATAAACTGTGCACACTTGCGCATGATATTCACGAGAGACTGTTCACTGGGTAAGATGATACAAAGATCTGACAGCAGCTGTAGTTT
SphI1330	8	36.7	TGCAGGGAGGCTGGGCGTGGAGCAGGAAAATTTACTTTTGAGTCTTTGTGTACTGATACAGGAGGTAGACAAAATAATGTTAACACTTCAGGAAAAAGGAATGCAACTTTAAAGAGCCATAAATTAATGTTTTGT
NcoI1407	8	42.79	CATGGGGGCCCACTCGTAAAAACATTGCTCCATACTGCTACTAGTGGTCAAAAACTCCACAGGGTACCTTTAACACATTGATATTCATGTGTTTCATTCATACTCCCCAGGTGACCCTGACAGCAGAGGAAGACT
NcoI1671	8	42.79	CATGGATTATCTGAAAAAACTAAAATGACTCCAGATCAGACCTTACCGTTGATTTTGCATGGTTTAGCCCATTTATTACATACCATTTATTGCCATAAGGGATGAAAATCAACAGTAGATTCTCGAAACTTGCTT
NcoI7735	8	42.79	TGCAGGAACATTCAGAGCCAAATATTTGTCAACACCCTCAAAGTAAAGGTGTATACGGCAAGACAGAAGTGATGGGGTTTGGCAAAGTAGTCAGAAAACGACGAGGGTTAAAACTATCAGCAAACAGAGAGAATC
SphI7667	8	42.79	TGCAGGGAGCTTAGCTGCTGCTTCAACACCTGGCAGGGAAGACAAAGACAGATTAAAGGGGAGTTCCACCTATTTCACACATAATATCTTCTTCTTGTGCTGCTGAACAGGTCAGTTACTTTTTATGTGACCCTT
SphI1003	8	46.31	CATGCTGACATGCTAAACCAACACGGTGAACATGGTAAACATTATAGATGCTAAACATCAACATGCTAGCATTATCATTGTAAGCATGTTAGCATGTAGCATTTAGTTCAAGTACAGCCTCACAGAGCCACCAGT
NcoI4710	8	47.44	TGCAGGCTCCAAGACATTACCGTAGTTACCTGAGGGAGGAAACAAAAGTAGAAGAGGGTTTTCTTTATGTATCAGCAGCCACATAAATACAAAACAGCAAAACAGAACAGGACAGGAAAATAATACAACTAAATA
NcoI4018	8	49.67	TGCAGGACTGGCACCTGCTCAGGTAGGAGGACATGTCAGAGCAGTCGCTCATGCACTCATAGGAGCGACCCTGGAAGTTCCTGTCCTCGTAGAAGATGATCTGTAGAAAAGAAAAAGAAAAAACAGTACAAACTG
NcoI8602	8	49.67	TGCAGGCCACATCTCTTCTTCTACTAAATATATTAGTCTATTTATGTTTAGTGTTTGCTGCCTCAGATTTCAACCAGATCCAAATCAAGAGAATTTACACAAGTAGTATGGGTGGATCAGGGTCAGGGTAATGTA
SphI1496	8	49.67	TGCAGGAGGTGTTGAGGAGTTGTGGAAAGCAGAGTTCAGTTCCCTCCAAGGTCTCCATTACCGGAGAGAGGAGAAGCTGCTGAGCTTTGGCAGCTTTATGACGAAGGTTTTCTCTCATACAACTGATTTATCTCT
NcoI2555	8	50.78	TGCAGGAGTCAGATTTGAGCCAGCTTAGAACCGTCGATGAGTCCGTCCAGAGCACTGTTTGTTCAATTGGAAGAGTGAACTCATTCTTTGTCAATTTTGCGAGCTGGGCCCCAGTCACTGCTGCGCAGAGCTCCA
NcoI3006	8	50.78	TGCAGGTGACTGTTTCAGCTCACTCAGAAAATAAAGGCTGGGTTGGTTGTAGTGGAGTCAGGAGAGGGCCAAACCACCAAGACACACCCAGAGCAGGTATGGGAACGTGACTCAACATCATGAATGTGCATTATT
NcoI6059	8	50.78	CATGGTTCCTATAGAGGCAGAGGTAATGATGTATGCTAGATACTGATACAGACCACACATGAGGTCACCAAGGAACCAGCAGCCGTCTATGAGCACAATTTGAAAGAACATGAGGAGGCCCACGAAGAAATCTGA
NcoI6688	8	50.78	TGCAGGAGTGGCACCTGCTCAGGTAGGAGGACATGTCGGCGCAGTCGCTGCTGGTCTCATAGGAACGACCCTGGAAGTTCCTGTCCTCGTAGAAGATGATCTGAAAAAAAAAGAAACCATTATGATGACACCACA
SphI153	8	50.78	CATGCATCATCAGACATCGCAAAAAGTTTAAAGACAGTTCACAACGACTCAAACATGCAGTGTGATGCCATACCTCAGCTTCTCAATACCTGAAAATCCATCCTCCACACTTTTCAATCCCCAAATTTCCAAGGC
SphI2862	8	50.78	TGCAGGTAATATAGTGGATAAATGTTTGAACACACCCACGTTTTTATTTATTCATCACGCGTTTTTACGCATCTGAAATCAGTAGTGTTTATAATTGTTTCAAGTGCATTTAAGAGTCACTTGACTTGTTGTCAG
SphI3862	8	50.78	CATGCACGTGTGTCCTTGTGAGTGTCACCAGATACAAACAAAACATGCGCCTGCTCATAAAAACATCCAGAGTGACTCCACAGTGTCACGGCACAGGTCGTACTGGAGAAATTATTTGTTGTTACGTCTGGGAGA
NcoI8480	8	52.93	CATGGGCATCTGGATCTTAGTGGAAATAAACATTTATGAATCAATATACATTGTTTAGATAAATAAATGGACAATTTTTTGAGCTGTGTGCAAGAGAACAAGTTGAGTCTACGATATTTACCTGATTTAATTTGA
NcoI205	8	56.07	TGCAGGTCCTCTCTCATGAGCCATGCGCTCAATCTCATCCATTCTGTGCGTTCCCTTCCTGCCTTCAGGAAGCTGTGTTTCCTCAACAAGGCCCTTCTCATCCTTGACAATCAGAGTGGCCGAAGTCTGGTCGGC
NcoI2289	8	59.89	TGCAGGTCTGTCAGTCTGTTTTTACACCACCTGCCTCTCCCTGTCAGTCTCCATCTCCTCCCCTTTGACCTCCATATCATCAGTTTCCTCAGCAATCCTCGTCCTCCTCGCCGTGTCCGCAGAGCAGAATTTGGA
NcoI4436	9	0	CATGGACTGGATGGCTATGTTCAGAGCCTGTGGGAACCATAATGGAATACATTCAATTGCTTTGTGTTTTTTAAAGGTTTACTTGTGAACTCAGAATAGATAACCCCAAGGTTAACTTACATCAGGCTGAGTAAA
SphI1615	9	0	CATGCTACTTTTGGCTGCTTAAAATATGGACTTCTTATTATGAGAAGCAATGTGGCACAAGCCATTGAGACGTGGGACAGTGGGCTATAAAGCTCTGGATTCTCATTTAAATAAAACAAAGTGCTCACACTATGT
SphI2142	9	0	CATGCTTTCTGCCCACACAACAGGAGCCAGGGACTTGTGGGAATGTTATCTTAACGAAGGCTGGTAGTGCTGCTGCTCAGTGTCTGCTACACTGTTTATGGCCATAAAATACTGGGAGGGGTTCGAAAAGTGGCC
SphI3743	9	0	CATGCAGATTAACTCTTAATTGAAAACAATTGTTACTGCTACTACTGCTGTTACATCTAACACTAATAGTACTACAACTACCGGTACTGCTGCTCATACTATTGTACTGCAACTGCTAGTACTATTACCTCTATG
SphI3939	9	0	TGCAGGTTGGCATATCCAGAGGTTGTAAAGCCCTTTGTATCCTGATTTTTGAACAGTGAGAACCACTCACGGCAGTAGCTATCATTAAGGACACTAAAGTCATGATCACTGTTTCTTCTGTAAATCTGGGGGGAG
SphI5885	9	0	TGCAGGAATTGTTGGTAGACAAAAAGGGTGGATTCATGTTTTTCCTTTCTCTTCGCTAACGTGTGAGTGGACGGATGGTGCCTGGCCGTACGAGGGAACGTTTGAAAAAGACAAGCTGCAAGCGGCTGAGATGAA
NcoI2670	9	0.88	TGCAGGAAGCTGTCACTGCAGGTTTGAGGCTGGTTCTTCATTTGTGCATTATGGCATCAACCCCCGTAAAAGCATTCTGAAAGGCTTCATTTGTGTTTAGTACTTCATATATACTGTATTTAACATACAACATTG
NcoI1791	9	2.64	CATGGTAGAAGCAGAAAAATGACCAAATCAACAAAATCTGAGCAAGTCAACTAAATCCGCCAGGCAAAACGCTCCGCTTCTGAAACGCTCCCGGTGGGGTATGAAGCCGTGCGGAGGACGGAACAAAACCGGGGA
NcoI3760	9	2.64	CATGGCCTTGCGAAGGTTTCAGGCTTCTGTTGGCACTTCTCTCACAAGCGCAGGAAAGGGCAAAATCAAGTGTGGCAGACCACTATCCTCTCCAGAACCGGACGCAACACCCCCTCGTAAAAGGCCAAACTCTAG
NcoI5172	9	2.64	CATGGTGGTCAGTGCAAACAGCCAGACCTCCTCTCAGACGGCCTCGGAGCCTCTTGCTGCCCATGAAGCAGTAGAAGAGGCGGCAGAGGAGGAGGAGGTCATGGATGAACAAATGGAGGACGAAGATACACTATC
NcoI6997	9	2.64	CATGGACGATGCATCTGCTTCCATTCCTCGTCCTATCGCTCTGCGACAGAGATGCAGCAAGGCCTGCTGCTGGCTCTTTCGTGCCCCAGGTAGTTGTTCAACAAGCCCAAATGTAACTACATGCTTGATTCTTTC
SphI1034	9	2.64	TGCAGGCATGTGTGGGGAAAACAGTGCTTTATAGTGTGATTCGGGATCAGGGACACTGTGATTCTGTAGCGTTGTCTGTGACTGTGCCCCTGTTTGCTTATCACTGGCAGGTTGACCTTCTTGCTTTTCATCGTT
SphI1164	9	2.64	CATGCCCTTGCAGAGCGCAAAGGCCCCTTCCACAAGAGTAGTATATATAAACTGTTGGGCTGTGTTTTCTTCATCTTGCAGGGACAAGGGGTTAGACCCGGATTCCTGCCTTTGCAGGACATACTGTGTCTCTTT
SphI3642	9	2.64	CATGCTGTAAACATGGGCAATAAACACTCCAAAGCAGAGGTTAAAAATGAATCTGAAATCAATTCACCAAAAGTTAAGATTAAAAGTAAAAATGTACTAGAAGAAAATAAAAGTAACGATGAAAAGCAAGAAGGT
SphI4257	9	2.64	TGCAGGTCGCCAGTCAATCCCAGGGCTGACACATAGAGACGGACAACCATTCACGCTCACATTCACACCTACAATTTAGAGTCGCCAATTAACCTGCATGTCTTTGGACTGTGGGAGGAAGCCGGAGCACCCACA
SphI4383	9	2.64	CATGCTTTAATTAACAAGGCAGAAAGATTATTAACACTATCGTATGTATATATTTACAGACAAATCTGTACAATTTTTACATTTCGCTACTGATAAATGCATTAGAAAAGAGTCAGTGTCATTAGAAAACACACC
SphI6999	9	2.64	TGCAGGAACTTGTGAAAGCTCAGTGATTTGTTACAATTAGTACTTTGACCCACTTTCTTTTTGTAGTGTTGAATGATTTGGGGAACATATCTAAAATATTGTGATTGTAAACATCACTCCAGCACTGGTGGTTTA
SphI3513	9	4.32	CATGCACACTGCTTTCCAACAGACTACTTCACATTAGCAGCTCTGTAGTACTATTACAGTCTTCTACTTCTACCAAAGAATAATGGACGTTTAGTGTTTTACACAAGGGCACCTTGATTGTAGCTGTGGTGGGAG
SphI3687	9	6	CATGCTCAAGAAAAATGTAGCCCCGCTCTCAATACAAGTGTTTGGGAGAAACATGGTACTATCCAACCCATAAGACTCACTGGATTTGCCCTCATGTTGATACATTGATGGGAAATTATTTCAGCCCCAAAGGAA
NcoI1305	9	7.12	CATGGCGAGAAGTTGCGTCATTTTATTTCTGTATATGGCTTCATATCCTGTCTGATAAGGATGAATCACCTGATGTAAATGTGATTAACAATTCCCGTAGAGGATAGACGGACAAGCAGGATGCCAGACTCTTAT
SphI1834	9	9.36	TGCAGGGTTTTTTTTCAGCAGGTAAGATCTGATATTCACATGCAGATCTGTTTTTCATCATGGACCTCATCCTTGTAGGTTTTCAAGCTATTAAGGCAGATGTTTATGTACAACCAGGATTAATAACCATCTAGC
SphI3782	9	10.48	CATGCTACGGGTCAGACAGACATTAGGGACACCCTCCACTGGAGTACAAGTCATGGCCTGTTATGCTTATACATTTAATTTTGAATTTCGACGGATTGTTACAGATCAGATACTCAGATCAAAAGTTTTTTTCAC
NcoI2854	9	12.71	TGCAGGCTGATAATATTATGATGAAAGCAGCATGGGCAAGTTAAACAATATACTGGTATTTCATAAGGATGCGTTGGTATGTATTTAAGTGATCAGGTAAAAATGAGGTTTAAATGTCAGGGTTTGAAATGTAAG
NcoI4029	9	12.71	TGCAGGCGCAACCTCACTGGAGACGTCTGTGCTGTCATGAGGTATAATTTAGTGCGTGGGTGTTTGCTACCATGCATTGTCTACTGCATCTGCTAAATTGGGTGTAGTGTGTGGGTGTTCTGAAATATGAATCTG
NcoI6624	9	12.71	CATGGGTATGCACCTTAAGGAAACAAACATCTGGTTTACAACAAGGGTTATTTTTAGATTTGAAGAAGCTTACCTAAAAATAATCTGCACACTGGCTCTATTTTCTCCCTCTTTTCTCTCTTTTAGTTCCTTGTC
NcoI7384	9	12.71	TGCAGGTTCAGCTCAGGTGGGAGTTTCTATAATCACACACGTAGATACAAACATACAACCTTATTGTTTGTTTACAATACATCCTACTACACAGATGGAAGCACCTGAGACTTTTGCAGACACATCCGCAAACAG
NcoI7514	9	12.71	TGCAGGGAAGCCATATACCACATACAGCAGGAGACTATAAATAACAATGTATTTGCTACTTTGAAAGTTGATGTTTCTTAAAACCTTTGGGAACTTTATGTAGCTATGAAGCCTATTTGTTTTTGTGTCATTTTC
SphI4064	9	12.71	TGCAGGAACAGTCTGTTCAGGGTGACTCAAAGTCAGTACAAGTGTCTCTATGTCTATGTCTATGTCTGCTATACCCCAGTGGTTTCCATACTGGGGTTCAGAGAGCCTCAGGTGTCTTGCAAGGGTCCCAATAGT
NcoI2985	9	14.04	TGCAGGAATGATACCTGGGCTTCCAGGTCCTCATCCTGTTAATAACAACACACACAGAGGTCAGAAGAAGACAATAAAAGTGGAGGGGAACAAAAAGGAGCTTGGTAACAGAGGGCGAAGAGAGGGACATGAAAC
NcoI5403	9	14.04	TGCAGGTGTCACATTGTCCTGGTTGTCACTAACCCAATTACACCTGGATCGCCAGGGACACGCTCGCTCCAGCGTGCAACATGAGAGCACAGACACACATAACCACACACATACATACTGAAGCAGGTAATACAA
NcoI3065	9	15.36	CATGGTCAAAAGTTACTGCCGCCGTGAGCAAACTAAAAACACTCTCCACACAGGAAATTAATGTAAATATGGCTGCAGGAAAAAAATACTCTGATGTGTAGGCGTCGATTTCGAGCTTCAGTACAAATGCAGATT
SphI1298	9	15.36	CATGCGTAGTGAGCACCTGCGGGTCAGTGTATGGCAGGACTTGAAAGGTGACCAAAACCTGATATGCGACAAATTTAGGCCGCTCCAACAGAGGACGCATCCTTTATACATTCGCAATGTTTATGAACCACATCT
SphI3260	9	15.36	CATGCTAACGTTAGCTAACAGCTAGCTAGCTTTACAAAGGCAACTTAAGCAAGCTAGCAGCCCCGTTGTTGTTACCCCAGGCACAGAGTCTCCAAGCAGCCCAGCTAACGTTAGCCCAACAAAATGCAACAAGCA
SphI629	9	15.36	TGCAGGATGACCCCTCAGATCAGCCCGCACATGAGCTGAGAGGAGGGAGGAGTCGGTCCATCGCGCTCTTTTAAAACCAACACAGCTGCTGCAGATGGCTTCATTTGAACAACAACCGCGCGCCACAGAGAAGGA
SphI6438	9	15.36	CATGCCCACAGGTGGAGTACCTGGTATGCCCACAGGTGGAGTTCCTGGCATACCCACAGGTGGAATTCCTGGCATACCCACAGGAGGGGGCATGCCCACAGAGAACCCGGCCTCCTCACCCAGCAGTGCAGGAAC
NcoI1610	9	18.88	TGCAGGTTTATAATCTACCGAACATCATACAAAATGCAAATGAGCAAAGAGGACAAAAGAGAAAAAGCTGCACATTGGCATGAATAAATTCTGAATTATCTATACTAATCAAGAAATCTATTCTAATCCAGTGTC
NcoI1724	9	18.88	CATGGGTGAAATCCAGACACGCTCACTGTGCCTGTGACAACTTTGAAAAGTAAGTGTGTGCGTGAGTCAGTTTGTCTGAACATTTGTGTATATGTGAATATGTGTTCACAGTGTGTGTTGTATTTCTTTTCCAAC
NcoI6000	9	18.88	TGCAGGAAGCCACCATGTCTTTGCATTCAATTATGATGAATTATGATTATACTTATTACACTCATGACACCAGTCTGTAAATGCACATTTGCACTAAACCTTAGAGGAAAAGAGCAATTGTATATAAAAAGCTGT
NcoI734	9	18.88	TGCAGGAGCAAACGTTGGAAAAGAAATACAACACACACTGTGAACACATATTCACATATACACAAATGTTCAGACAAACTGACTCACGCACACACTTACTTTTCAAAGTTGTCACAGGCACAGTGAGCGTGTCTG
SphI1092	9	18.88	TGCAGGTTGAGACGAAAGAGACGCTGTGACTGCTGGTTGGCTGAAATCTACGAGGCTGCTATTGATTGGCTGATAAGCTGATTGACAGTATTGGAGACAGTCCATTGGTTGGCGTTGCTCCGACGCTCTGAGGTC
SphI2014	9	18.88	CATGCTGCCCAGCAGTGTGTCCTGAGGCTAAAAGCTGCATGGTGAACACAACAATAGACTTTGATGAAATACACAAATCCTTATGAATGTCCATTCACTCTATTCAATCAAATGTATATAATCATGTTGAATAGC
SphI3214	9	18.88	TGCAGGTAAAAGAGACCAAACAAGAGAAGTGATCTATTCTAAGTGCCAAGCATACAGCATGTGCTCTACACCCCACATAAGCTCATCATTACATCCATTTATCTCTAATAGCTGCACAAGAACAGGAGATTGGCT
SphI7243	9	18.88	CATGCTGAGGAGCATGTCACCTTTTGATTCAAGTACAAACACAAAAATTGGACTCCCTCAGTTTATTTCATATGACAGCAGTGATATATTACCAGAAACTAGGCTGTAGCTTTTATAGCTCTGGCTGCCAGCTTG
SphI8089	9	18.88	TGCAGGAGAGACATTTATTTTAATCAAACAAGCTCAGGAACCAATGTCCTTTGATATCTGAGAGATAAACTGAATAATACAGACATGAGAGGAGGGAAATGGGTGTGAATGAAAGTTGCTATTCTTTTTACATCG
NcoI2615	9	23.87	TGCAGGTCGGGGTTGCTACGGCGGCATAGTATTGTTAATGAATCTCCAGAGAGGGAGCAGAGAGAAAGGAGAGCAAGCCGGAGCAGTCGTGGGGGTGTGAGCTTTACTGAGTGGCATGATATGGTTTTACTCTGA
NcoI2020	9	28.85	CATGGATGTACAGACAACTATCACTGGATTACTTTGATACTGAAGAAAACCTAAAAACGTGATGATTCTCAGGCAAGTTCTGAAGTTACAAGGAGCGTCTTTTTCTATGATTTCTAAGCAGATTTATGTTTGTTT
NcoI2230	9	28.85	CATGGGATATCGTGATGAGTAATTTTCTGAAATGTATTAGACTTACTGATTAAGTGATTAATCGTATAAAAATACATGAATTGATAAGATAAATAATTGTTTGTTACAGTGACACAGCTACTCTGTCATTGAGAA
NcoI4024	9	28.85	CATGGATGCAGTGGTGGAAAGTTCACTTACTCCTGTAATGTATTTAAGTACAATTCTGAGGTACTTGTAATTTACAGTACTTGAGTATTTCAATTTTAAGTTACTTTGCACCACATTTCAGAAGTAAATATTGTA
NcoI8152	9	28.85	CATGGCATCAGCGGAGCAGGATTACCTCTTTTTAACCTTTTTAAAAAAAGATCCATAATTCTTTCTGTGCCCCGATAGAAAGAGAGCATGAATTATTTTAAAATTCCTCTCACTTTGATATATTGTTATATCTTA
SphI4317	9	28.85	CATGCCACGCAGCGCTTCACTATAGCGGTTAAATCTGAGACTGAACACAGTGTCTCTGAGGTGCTTTTGATGCTTTTTTAAAGCTTTTGATGAAGCAATAAATCACTTTCCTTTTCTAGCAAGAGCTGAGCAAGC
NcoI2195	9	30.61	CATGGAGGTGTTTTCACAGTTGTCCAAGCAGAGAAGAGTGAAAAAGTAAATGTGTGTGTGGTACTGTATGTGTGCACGTTTAATCATTGTTTTTTAATTTTTTATTTAGTCTTTCACATCATCTTTAATTTGTTG
NcoI7343	9	30.61	TGCAGGGGCCCTTAAAGGGTGACCCGCAGGGAGACATGGGGATGTCAGTGAAAGAGGTGACTTTCTCCTGGAGTCTGTGAGATCCTGCGTTTCTGGCTTTGCACTGGTGATTACGCTCCTTGTGTGCTGGATTTT
NcoI8484	9	30.61	TGCAGGGTACAAAGCGGGTTTACGTGGTTAAGAAGCGCCGTTGTCAGTTTGGCAGAATTCTCGACAAAGCAGTTTGCGATAGCCCCTTTGGCTGTTCATGCAGATGTGAAAGACAAATACTGCGGGACAACATAT
SphI608	9	30.61	TGCAGGTCAAATTATCTAAGTAGATCTGGATCAATAGAACAGTAACTAGACAATACAATAAATACCAGATAGTGATCAAGAAACAAGAAAGATAGATGGAAACATTGAATTCAAACGTAACCATGGTATGAGCTT
NcoI2176	9	32.56	TGCAGGCGTCCTCGGGGGCAGAAAAGCTTGTGTGTCAAGTCTAGTCTAAATAATTACAAGTAAAAGTCCTGCATTGACTGATGCATTAACATGTAAGCAGCATTTTAATGTTGTAGCTGGTCGAGCTGAGGCTAA
SphI1937	9	33.83	TGCAGGGTCACTACCACCGGCTGTGAGTGTGTGTACATACATGTCCAAGGCTCATTATTTTTAGTTTTTAATTAAAAAACAAAAATCTGTGAATTTATCTTTTTAGTTTAAACAACAGGTGAAATTGTAAAAGTG
SphI4710	9	37.07	CATGCGAATGCCTTTCTATGTATTACATTTGATATTGATGTGTAACAGTAGGACTGTGCAGATGTTGCTCACTAATACCAAGACTTAAATGTTCAGCAGTTTATTTTATTCCTCTGCATTGTTTTCTTACAGCTG
NcoI386	9	38.67	TGCAGGACTTTCCTCTAAGTTGTTGTCCTTTACTGCCACGTTTTCTTCGTTTAACTCAAAGTCCTCCTCAGTTTTAACCTCAGTTCCCTCTTTTTCAGACTCTGAGGTGCTACCTGGCTCACCACCTTGAACCAA
SphI8325	9	40.42	CATGCCTTATTACAAAGTCGTACCTACAATTTATTTAAGTGTAATGTAAGATTAGATAGTCATTGCTATTTTAGGCATCATACATAACAAGGTGTCCTAATACACAAAAATGAAGGACATGGTTGAGGTAAAGAA
NcoI6856	9	45.41	TGCAGGGATTAGCTTTGAGCTCACGTTTTCTACTAGCTTAATTCCGTTTTAAGAGAATAGATCAGAAAGCATGGAAACCAAGAAAAAAGACCAAAACAGACTATAAAAATATAAAAGAGGAGAGAATAAGATCGG
NcoI5375	9	53.8	TGCAGGGGGGGCTTCAGTGTGTGTTTGTTTATGTATTCATGTATATGCTCGAGTGTACAGGAATATGTATGAATGGAGGTGCAGGAGGTGCATAAATCTAGGCACACCTGCCCAAACACATCACACGCAGGGGAA
NcoI2402	9	55.49	TGCAGGATGGTTAGTAAGACAATACAGGACTGTTTCCCAAACACATCTGAGCATTAAGATCACCTTAATTGAGAACACTAAAGGGATATTTCACTGCTGTAACGTGGCATTGCAGCTTTAAGCACTGAGCTGTCT
NcoI8092	9	60.52	CATGGTTGGTGCCTTAAACCCTTGACTACTAAGCCGCCCCCATTTGATTCAGTCTTGATATAAAAAAAATAACTTTATGGAGCTTTAAGAGACACCTGCCAGCCACTCAGAAACATACTTCTGATGGTAGGCCTA
SphI1051	9	60.52	TGCAGGTTTACCTGAGGGGAAGAGGAAGCCGTAGGTGAGGTGGTTGTTCTGGCTGTAGCTGGTGCAGGACTGACTGTGATCAGCTGACACTCTGGAGTCGACTCGGATACACTGAACGCTGGGTGAAACCTCCGG
SphI2263	9	64.62	TGCAGGTTTAGACTGAGTGCCGCCGTCTCATCTCTGTCTCATCCCTTCATCCTTTATCCTTTCCTTCTCTCCCTCCTTCTTTTCTTCCTTTATTTCCTCACTCCTTTGTTCCTCCACCCCTCCCTTCTTCTCTGT
SphI7906	9	64.62	TGCAGGAAGTGCAGATTCTAATCTTTCAATTGATGCTGAACTGAAGGATGTGGACGTAGAAGCACAAAGAAAAATAACTGTGAATGTGCGCTGAAATCTAATGATGTCATTTATTCTAACGGGTTGGAGCTGAGG
NcoI3792	10	0	CATGGATGAACAAAGAAAAGAGTGCCACCTAATGCCGGAATTAGACTACATCCCATTTATGTCTTCCAAGATTGCACTATGTCAGTTTAGGTGATTATGGTGACTTAAATTCCTGCCATGACTCAGCCGAGAGAC
NcoI4225	10	0	TGCAGGTCATGAACCTGACTGCAACCTTGATCATGTCCTACCTGTTGTCTAACATGTCTCTCGGCTGAGTCATGGCAGGAATTTAAGTCACCATAATCACCTAAACTGACATAGTGCAATCTTGGAAGACATAAA
NcoI570	10	0	CATGGCCATGATTTGTTGAATCCAAATTCAGAGCTATACACCTCCCTGGATTTGGATGGTTTCATTATGGCCGGTATATCTGGCTTGTTCTGACGAAGAACAACTTAGTTGAGGAATTCATGCAAAGATATAAAA
NcoI6937	10	0	CATGGATAATAATAGCAGGTTATTTGTCCTGTCTCGCTGAAGGATCTATTGCTTAAACGTGACAGTGAGAGACGGATAAAAAGAAACAAAAAACTAAATTTTTTAATCAACGTGTCATGAGAGAGACTATTAGGT
NcoI8026	10	0	CATGGAGGGGGGTCTTTCTTTAAATTGCCTCTCCAGAGGTTTCGCCAGTTTTTCTTATGTGTTAAGGAGGTTTTGTCTTCCTAGAGAGTTGGGCTGAGTTTAGAAACATTCCTGATGTGGGTCTGTGAGGCCCAT
NcoI1250	10	3.51	CATGGAGCACATTATACGGTATCCAACATGTATGCAAATCTTTGCCTTCAGTGTTGTCAGAGATTTCCTCAAACAGTATGAATGGCATTTTAAGATGCTGCAATAAACACCTTACAACAAGAAACTCAATGTAAC
NcoI2287	10	3.51	CATGGTTGGGAGCTAATTTAGCCTTGTAACAGTAACGTACAGTAGCTGCTAACGTTAACAAGCCTTCACAGACGCTGGCAGAGGGGTGTCATTGTACATGAACAAAAGATTTATTTCTCCTCAGTGGCAGTAAAC
NcoI4587	10	3.51	TGCAGGCTCTGGCAGGAGAATTGCCACTAGATGTCAGAGGGAAGCAACTAATGACTAATTACTGCGCTAACATCAAAGGGCATGGAGAACAACACCGCACTAAAGTGGTATTACAGGAGTTCTGGGAACAAGGAA
NcoI8029	10	3.51	TGCAGGGCGCGTGCTGCGCCACGTCGGTACTGCTGGCCTCAGGATGTGACCAGTGAGGAAGGTTATAATGGAGACTCCAGCGGCTCCAGTAGAGGATCCCCAGTTAGAGATGAAGGACTGGAGCCCTCATCACAC
SphI4934	10	3.51	TGCAGGTGTGCGTGCGCACGGTTTTATAAATCTGATTATTTTTTGGCGCACGCCATTTTCTGCTTTTGTGCGCACGTACACTTTTAGTATGGATCCTACGCACTGTTTTATAAATGAGACCCCAGATCAGGCTTC
SphI7123	10	3.51	CATGCAGGTATCAACATTTTGTAATTGCTAACTATCATAATGTAACTGGAATGACAAGAGTAATTTGTTGCATTACTTGTTATTAGAAAAAGTGATGGCTTGCTACTAAACTCTGCCCCTCAGGCTCCTGTTTTG
SphI7945	10	3.51	CATGCACACCATACGGAAATATGACACATTGATTGTACGGGTGGTGGGGTGGATGTAGGGTGAATGGATGTCACCGCGTTGACCTGAACTTTGCAAGTGGACATGAACTGTTGTTGTTTAACTGAACGTATGTCA
SphI8101	10	3.51	TGCAGGGATCAGTTTGCTTGACATAATGACCATCAAGCATTACAACAGTGTTATCTGACCTCAGTGGGACAAATAGTTAAAGTCAGTTGACTAATAAAAAGTATAAAAAATACCTTTCTTACAGTAGCTATCTGT
SphI7008	10	4.57	TGCAGGCTCCTCAATGCCCGACACACACGAGCTGCATCCTGAGTGACAGGCCGCTCCCTGCAGAGCTAGGGAGGGTAATTGGCATTCAGGATCATCTGGGTGATAGGGAGGGTGGCGAATTCCGAGAGACGCCAC
SphI742	10	6.68	CATGCACGTGTGTTACAGCCTCTCTCCCACTGTGACAAAGTGGTGTGACAGGCCGTGTCACATGGTGGACAAGTGGTGGATGGGAGCTCGCCACCGCACGATAAAGCCTGTCAATCTCCTAGGCAACGTTACTAG
NcoI4962	10	9.56	TGCAGGCTACTTCAATCTACTAGTCTGTTCAAGTTTGAAGATACCAGTTCATTTGGGTATGCATACACATTGTTTGTGCTGTCAGGTAAACTTATGAAACATTTTTGGTTTAGTTTAATTTACAATTTTGTGTTT
NcoI4967	10	9.56	TGCAGGCATGAAAGTGGGCTTCACTTGGACACAGTAAAAAAATGAAGAAATTAGAGTTTTATTTAAAAAAAGAAGGAAAAGCAAAGATGATTTCCATTTGAGAAAACTGAAAGTATGGCATGGTTGTTTTTCTAC
NcoI526	10	9.56	TGCAGGAACTCAACTGAAATGCCATTTAGAAATACTTTTAGGGATAAGATAAAATGTTTTGTAAATGCGGCTCAGACTCAAAAAGCTATTTCACAAAAGCATGCAGAGTTGGATCACACAGAGAGGAGTGATTCA
NcoI5493	10	9.56	CATGGACCTATTTTAGGTCGTTTATTTCTTTCATGTAGAAAAACAACCATGCCATACTTTCAGTTTTCTCAAATGGAAATCATCTTTGCTTTTCCTTCTTTTTTTAAATAAAACTCTAATTTCTTCATTTTTTTA
NcoI6810	10	9.56	CATGGAGCCACGGATCACCAGGGGCCCAATAAATTATAGAAAATGTATACAGTATATCCAGTAAATTATACGTATAAAATAAAAGTAAAATGTATATATAAATGATATGTATAAATTACTATCACCCAATAAATC
NcoI8007	10	9.56	CATGGAAGAGAAAATGCAGTTATTTTAATGTAGCTGGAAAATGATGCTGTGTTCATAGTGCCCATGCACTGTGTCCGTCTTGCTGCTCAGAGCATGATGTGATTGTCAGGCAACAAACATGCATCTGTAAAAAGA
NcoI8542	10	9.56	TGCAGGGATACACGCTTGATCCCAACATTATGATTTATTGGGTGATAGTAATTTATACATATCATTTATATATACATTTTACTTTTATTTTATACGTATAATTTACTGGATATACTGTATACATTTTCTATAATT
SphI3208	10	9.56	CATGCAAAAACAGCACATAGACACAGACAAAAATTAAAAATACATTTTAACCGTATAATAATTTAAATAGCATATTATTTCATGATTATTGCTATTTAGAGTCATTTATAATACTTAAGTGTCACGCACAGTCCC
SphI3913	10	9.56	CATGCGACATTCCCTGATATGATGCAGTGGTGGCTGGGAAGGACATTTAAATGCTGGTGGTGGGAAGAACCACTGCCTTTTCTCTCCATGGACGGCCTCTGTAATATTGTGCTCATGTATTATCTTTGTAATGCC
SphI499	10	9.56	CATGCACGCGGCAGCCCCAGCCTGTTCATTCCTCCTCACACAGATTCTGCTATATCTAGTACAGGTTGACCTTTTCAGCCCTGCCTGTGTCCCAGGTGGATTCTCACACCCCTTGTCTCTCTGAAATTGGATTGC
NcoI3603	10	12.93	CATGGGATCCAAGGCGCTGCATTATTGATGGAGCAGAACGTTTGATTAGAAACTCTTAACACAGCTCCGGAACAGAACAGCCAGTCCACTGTCATTAAACACCACTTAAACCAAGTCAAAACATACCAGTTGGAC
NcoI6249	10	14.17	TGCAGGAAGCCGGTTCATTATGGCCACGCTTCTCTCCTCCGCAAACTTTCTATTTCTTTTCTCCCCTCGCTTATTATCAAAGATTACCAAAGAGAGTTCAAGGGCTGAACCGTTCTGATGATGTAACATTTCTCA
NcoI5090	10	15.24	TGCAGGTTTTATTTTTAACCTTCATTTATTCAGGGAAGCTCACACTCGCATTTACAGCAGGGAGCTCCTCATCCACTACAATCACTGGCTTGTTCTGTCTTCAGCTCTACTGAAGCAGCTGCCTGCTCCTTAATA
NcoI8391	10	15.24	TGCAGGCCGCTCTTCTCCTCTGAGGCCAAGTTTCCGAGCTTGTTTACATGCAAGGATGCTGACCCTGAAACAGCTTCCAGCACTGTGGCTCATCATGATGAATACAAATGCGTGGAGAACATGGCTCTCAGAAGA
SphI2488	10	15.24	TGCAGGGAAGGAGACATCTTTGTCTGAGGAGCTTGTCTATGACTCCCCCATGCGGCTTCCTCTTTTGGCATCCCCTCTGACAGGCAGATTACATTTGCTGTTCAAAATCATTGTAGGTACAAGCATACAGTATGT
SphI5184	10	15.24	TGCAGGTTTAGATCAATCATGTTGCTGGAATTCTTTTCATCAGTATTCCAATGAGAACAGTCAATTAACACAGTTCTGTAATGCCTTAGGAGAGTTGGCTGATCCGATCAAGAAATGCTATGCAGAGGGTTACTT
SphI5409	10	15.24	CATGCCATCTTTGTCACATATGCACTCATCTATGGGCCAGTGCATTTATCCATTATCCTACCCATTAGTTTTCACAGGTTCAAAGTTCAGTCTGGATAAAATATTTTCAGTGGGATAATCACTAAATGCACTCAG
SphI5420	10	15.24	CATGCCTTCAGATGTTATTCTGTCTGTATGATATCAACCATAACAACAGCTACTTTGTATGTTTTCATGTTTACTAGAAAGTTGCCATGGGCTGGCCATTTATATGCTTAGATTGAGCTCTGATGGTGACATCTG
SphI2017	10	16.56	CATGCTCTGTGAACTATCTTATAAATTATGTGTTCATTGTTTGGTACCACTCTAAAAGAAAACAACTAAATGTGTGTAAAAATCAGAGACAAAAGACAGGTGTCAAAACTGGAAGCCTGGTTTTAATTGATATTG
SphI8240	10	16.56	CATGCATGCTCTGTGAACTATCTTATAAATTATGTGTTCATTGTTTGGTACCACTCTAAAAGAAAACAACTAAATGTGTGTAAAAATCTGAGACAAAAGACAGGTGTCAAAACTGGAAGCCTGGTTTTAATTGAT
NcoI6577	10	17.89	CATGGAGAACGTGCTAGCAAACAGCCTGTTTACACATCCTGCAGACGTTAGCATTTATTTGGAGTCGTGTTTCTGCTGACCTGACAAATGTAAGTCCAATATTCACTCTCCTTTAAGCTCTGTTTTGGTCTTCGC
SphI207	10	17.89	CATGCAATTGTTGTGTAAAGCCACAAAATTGGGGCAATTCTGTGGCTAAACCGCTGAAACAAAACATCCTCTGGATAGAATTCAGAGCAGATGAGCTTTGAATTATAGCTGAATGCAAAATAGAAGAATAGTATT
SphI2847	10	17.89	TGCAGGTGGCCGATCTGAGAGTCCAGTGTGTGCAAAGAGCGTTTTATAAAGTTGACCTTGTTCCCAACCTCCCTCAGCTGCAAACACATGGTCTCAACCCTGGAAATGACAAACAGTAGCTTCAGTTACCCACAG
SphI4897	10	17.89	TGCAGGCAGGAAAGGGTCAGTAGCCAGCTGTGGTGGGGTTGAGGCTTGGCAGTTCTTGGGGTGAACCAGCAATGAATGGCCTTGTTCTTTTCTGTTACCCTCAATGGGCTGCCCTCCATCTGAGCTGGAGGTGTG
SphI4918	10	17.89	CATGCAAATAGATTCTACAGGCAGAACCCATGCATCAAAACACTATAACCACAAGAGACAAAACTAAAATATCTAAGCATACAGTGTGCCGTCGTACAGAAAAGGCAAAATAGTTTTATGCCAAGGCCTTTACTC
NcoI8237	10	18.76	CATGGTTTTTGAATGATTGTGCACACACTTTTGGCCTTATAGTGTATGTGTGAAGTCCAGATATTCTCGTGAAACTGTCGAAGTCACATCTTACAGACAATCGAAGTGGTGTTAATACTATAAACATGTAGTCTG
SphI2083	10	18.76	CATGCAGTGGGTGATATATGAGTTGCAGTAGGATTGAGAGAGCCCTGTCGACAGCTGCTGGCTGCCATTCACACCTGAGAGGACCCATGTCCTGATGAGAATTAATGTACTCTGACATCCTCTGGGACTCTGGCA
SphI7508	10	18.76	TGCAGGTCTACATTTGACACGTGGATTCAGAACCACAAAGGAAAAAAAACCAGAGGTGACATTTTGCGACATGTCCCCAAACTTTTCAGCATAACAGCATAATTATATGCGTCTCTATAACATTAATCGCATCTG
NcoI396	10	21.11	CATGGCAGTGGCCGCAGCGTACCAGATGGTGATGGAGGAGGTGAGGATGGACTCAATGATGGCGGTGTAGAAGTGCACCATCATCGTCTTTGGCAGGTTGAACTTCCTCAGCTGCCGCAGGAAGTACATCCTCTG
NcoI4663	10	21.11	CATGGCTCTAACTCTGACCTTAACCATTTGTAGCCTGAACCTAAACAGAACTATTTGATTGGTGGTGTTAGTTGGAGGTAGTACTCTACCTAGCTCAATTCAGACCAAGAAGGCCCCCTAACTTAAACTTGTGAG
NcoI3551	10	22.28	CATGGGGTGCGAGCACCACTATAGCTGAAACCTATACCTCAACTATACAGTTGTATCCATTCACTAGTTTTACATTACCGCTTTTAAGCTGTTACAATCCTACAACTGACACCTGAGACGGCAGATCATTGACTC
NcoI3754	10	22.28	TGCAGGATTTACAGTATGTGCGCCACTGTTAATATGACTGTCTCACAGTACCATTTTTATTTATTTTTACAGGTGGCCTACCAGAATGACCCAGAGGGGGCACTGATCCAGTTTGCCTCTCCAGACGAGGCCAAG
NcoI8669	10	22.28	TGCAGGGCCTTGCACCTGGTGTTCATGCAAGCTAGAAATCCGGCCTTCTATGGAGCACTGAAATAATGTTTGAAGTAGAAAGTAAAAAGTTTCAGTAATGCCCAATTCCTCAAATCTCATGAAAAACACAATTTT
NcoI2161	10	24.92	CATGGAGGTCCACTTGCCCCCAGAGGTAAGCATTTCTATGTTTGGGTGCTGTTCTTTGTGCACACTATGTATTTATAGTAAGTGGGCAGCAACATGGTGAAGTTATTGAGGAAAACGTTGTCAAAACAGAAGACC
NcoI2790	10	24.92	CATGGAGCTGAGAGGAACTACAGAGTCTGGTGACAATTTTCTATAGGTTTGTCACTACGAGCGACCTGTCACATTACACATGGTCATTTGACCAGTTGTTCATATAAAAATATTGATTAGTGCAGCTTTAAAGCT
NcoI8778	10	24.92	CATGGGAGGCTGTACTTAGGCACAGTGGTGCTTTTAGCTAAATGCTTTTGTCAGCATGCTAATATGCTCACAATGAAATTAGCAGGTATAATGCTTACCATGTTTATCGTGTTAGCATGCTAATATCTACTAATT
SphI2262	10	24.92	TGCAGGACATGTGGTCAGTTGGCCAGTAACGTATAAGTCACAGAAACAAATAATCATATATGGATTGTCAGACCATTTCCCACGCAGTTTTAGTGCAAGCTAATACTGTATTTTTGACAGATTATTGATACTGCA
SphI2823	10	24.92	CATGCTAATATCTACTAATTAGCACTAAACACAAAGTACAGCTGAGGCTGATGGGAATGTAATTAGTTTTGCAGGTATTTGGTTATAAAACAAATTATTGGACAAACTGAAATTTTGACTGAATGGTGGCGCTAG
SphI4478	10	24.92	CATGCATGGCTCGCACTCTGTACAAACTGCTTTACTCCTGGGACACAATTCAAATTTTGCACCACAGATCTCATCTGAACAAGCTTAATCTCTCTCTTTCTCTGTCTCTCTCTATCTGTGTCTCTCTCACACACT
SphI5145	10	24.92	TGCAGGGGGCGCCAGATCCTTCCCTGCTAGCCTGGCGCCCACGTCTCTTGTCGCCGGGTGATGGCTGAGTCTGCTGCTGGAGCACAGGCTAGCCCACATGCCTGCAAACACACAGATGCAAACAAAAGTCACACA
NcoI664	10	25.81	TGCAGGTAATTGCATTAGTTTATCAATGTTCACCACAATTTATTACTTACTCCAGCACCAGTAGGATCCTGGTGTTAATGTCCTCTGTGAGGAGACAAGAAAGCAAGGCCTTTGTGTTTGAGAGTGTGTGTATGT
SphI2367	10	25.82	TGCAGGATGGAGACACCATGCATAATCTCTGTCTCACTCTGTCTGCTCTCAGTCTCTCTCTATGCAGGGTTTTCTCTTCCTTTATAAAATCATAAAAAACATAAAACATCAAATCTGAGGTGTGTAAATAGGAGC
NcoI5535	10	28.24	TGCAGGGTAACATTCAAATCTTAAGCTCAAGCTTTACTTAGTCCTCATTTCTTCTGAAAATATTTGTCTGGCTTGTCCACATCTATTTTTGAGTGCATCAAAGATAGCTTCTAAGACTTCTTCTATGAGTTTTGG
SphI8438	10	32.88	TGCAGGCTATTAAAAACCCCTTTACTGTTGCTGAATGACCCGCTCCATTGTTTTCCTCAAGCCTTGTAAAAGCAGCCAGAGAGAGTCTGCAGCGACTCCTTATTGGAAACCAAAAGCAGATGAAAAGGCCAAGGC
NcoI7107	10	35.89	TGCAGGTGGCTGAAAAAAGTGCAGTAGTTATTACTTTCTTTGCCTGAAGGAGGCAACACTGACGTCTTTACATCTGCTGCTGCTGTTACTTTCCTTTACACTAGGTGGAGCAGGGTGGCATGTGTAGAACTGATC
SphI3139	10	35.89	CATGCCAATATAAATAAAATATTAATGTACAATATAAAAAAACTTGAGAGAGATTCTCCCTGTTGCTGTGTTCAAAAATCTCCTGACATCTGAGATTTGAGAAATCTGAACAACAAACCAAATTCATATTATCTT
NcoI4903	10	37.09	CATGGAAGAGACCCAGAGGATGCCTCTCTAACACAGCCAATACACTGCTCCACTATCCTTATCACAGTCCCAGAGGAGTAGTACAGATACATATGATTTGTACTACCAGCCTGCATTACATTACAATATTACAAA
NcoI6599	10	37.09	TGCAGGGTGCTTGTCGGCTGGATAGGGCGGCGGACAGTGCAGTGCTTTATGGGACTCTCAGAGAGACTATGGAGATAAACAGTCACTCCAAGAGGCATACTGTACTATCACCATTTACTGAGATCGATGATCAAC
NcoI4815	10	38.31	CATGGCAGCGGCTGACTGACAATTGAGGGCCAGTGTGCTTGGCCAAGAAATAGTCAGACACGTAACCCCCGTTAAACAGCAAGCTGTCGTTTTTACACTTCAGTTTTTGTATGGATTAAACAAACAAGATATAGT
SphI5321	10	40.85	CATGCATAACATTAAATAAGAAACAATAATGTGTTTCTACACAGCTGCTGGTTTTAACTCAATGGTTGCCAAGCTAGATTCACTTGTAGGATGTGCACATGTGCAATGCGTGATTTATGGGGCAGTTTTAGCACC
SphI3464	10	42.69	TGCAGGTGTTACCTTTTCTGTCTCTGTCTCTGATCTGTATTAGGCAGAGATAAAGGAGTATTGTGGAAAAAGCTACAGGGTCACAGTGGCTAATGCTAACTTTTACATTTTCCAAACCATTGTTAAAATTGTATT
SphI5684	10	42.69	CATGCCGCTATAGCAACAAGGGCGGGTACATTTAGGGACTAAACGTTACATCTCTATCAGCTGAAAATCAAAAAGCAGCACGTAGTGGAGATGCTGTGGTAAACCTTAATTTAATCTATCACAGCTTTTAAGTGT
NcoI7568	10	47.99	CATGGTTTGATGGATACTAACTAAATTTGCACACGGCAAATTTCAAACACTAGATGGCAGAACAATGAGATTTTTCTATGTGTTTTTTATGCTGTACGGTACTGTATCTGTTTCATAGTGGTGTTGCTTAATATT
NcoI8648	10	55.08	CATGGAGCCAGTGACGCAAAGTGAGTCTTCTGCAGAAAGCTGAAACTGATATACACGGCAGACCAGGTGTCTTGTGTGTGTGTGTGTATGTGTGTGACAGGCTGAATCTTACCTAGATAATTCCTGCTGTTATCA
NcoI2836	11	0	TGCAGGAGCTGTGCTGTATTACTTCAGTCTCCCACCTGCCCTGACTGACTGCTGCTCCCTTTTACATAACAGCTAGACAAATTGACAAATCCTTCTGACATAATCCTCCCAGAATGAGACCAATGCCTTTCATAG
NcoI6898	11	0	CATGGGAATAAAAGAAATATGGACCCGAAAAATGGAAAGTACATCCCCAAAAACTGCTTTTTTAAAAACAGTGATAAGGTGTTTTAGGTTGGATTTTTCCTTTAAAGAAACAGATCATGGAGAGAACAGAGAACA
SphI356	11	0	TGCAGGCCCTCCATCACTCTGAGGACGCCAAACACTGCCTGCAGACGGAGGAAAACACAGTCAATGGTGCTGTGAGGGTGTAAAGGTTGAGATGTTCAGATGTTGTTAGATGGATGAAAAATAGAAAGACAACTA
NcoI2410	11	2.54	CATGGGGATCCCACTGTATAACTCATTTCATCTGGAGCTAACTGAAAACCCTGAACACTGACTCTTCTGTCCACCTCTGCACATAAAGTGTGCGCTCACAATTTATGTCCATCAGTCTTTGGTCAATAAAATAGA
NcoI4510	11	2.54	TGCAGGTAAGCAGGTGTCATGCACAGAATTGTGACCCCAACACAAACTTAAAACCCATCAACAGCTCCAGGTGCATCGACAGTCAAGAACATTAACTCATCTTTGAACTTCTGACCCCTGTTGATGAGCTCTGTG
NcoI5446	11	2.54	TGCAGGGGGCAGCAGAGGGACAGGTTTTCTTTAATTTGTACATGTGCATAAAAATGTTTGAGTTTGTGCTGCATAAAACCTCAAACCTTCTTCATCTGCGACTTAAATGAAGTGAAGATTAAAACTTTATTTTGG
NcoI5464	11	2.54	CATGGCTTGATTTGACTGAACTGTTAAACTGTTGAATCAGCATGTACATGAATGGAAGTGAGATTGTCCTAACTGGTAGACCACTACTAACCAGACTAACCAGACTAATCTGACCTGCTCATTCATCCATCATCA
NcoI6917	11	2.54	TGCAGGAGTCTTTAAAGTTTAATCTAATCTGATTTTATTTATTTACAGATCTTAGATGACGAGATTTCAGCAGACTTCTATGTAGCAGTGCCAGATATGCTGCCGAAGCTTGTACCGCTGAAAAACAAACTGAGG
SphI1946	11	2.54	TGCAGGCGCAGTCCTCGCCATCTCAGAAGTAAGTCTGGCTTGGATTGGTGCAACATTGTCCTCACTGACGTATCTCAGCTTGAACCGTGGATCAAGAGCAGAGGCCATGTCAAGCAGTTCTTGTGTCAGAGGGTC
SphI6465	11	2.54	TGCAGGTCTGCTTAGCACATGTTTCATCTGTAAACCAGGGTGTAGACCTCTTTGAACATCTACTTTTGGTAGAAAGAGGTGCAACTGAATCCAGGAGGGTAGAAAGGGCTGACAGGATCTGTCGCTGTCGTGAAA
NcoI4320	11	10.43	CATGGAGTGCTGACCCTGTTGAATGGCATAGCTGAGCTGCAGGAGCAAACAGCGAGAGCTGCTGCTGCCATCCAACAGGCAATGCTTTTCCCATCGGAGCAGAATATGCTTCTGCAGCTCCCCTCTGGATGGAGC
SphI3764	11	10.43	CATGCTCCTCTCTGCAGCTGTCCCAATAAGAATGTGCCATTTGGGGAGTAACACAGCTTTGCAATAATATAAAAAAACACTGCTCTGAATCCAAACTGCAAAGGCATGCGTTTACATACTAGTGAGAAAAAGTTG
SphI4657	11	12.56	TGCAGGGAAATTAGCTCAAATGGTAGAGCGCTCGCTTATCATGTGAGTGGTATCCAGATCAATGCCTGCATTCTCTAGAAGACTTTTAACCCTTTCCTTTTAGGAATTTGGATGTTGACCAGTTGATTGAGTAGC
NcoI4750	11	15.12	TGCAGGAAGTCTGGAGTTCAGAGTGTTGCAGAGCAGATTTATTACTAATGCTGGAATCAGATAAAAACTTCTGGCTTTAAACTGTGTTTTTCCCCACTTCAGCTTATTTTCTTTCATTCTGTATCAGAGGAAACT
NcoI3918	11	18.52	CATGGCGACCAGCAGGATGATGTCTGATGTCACAAAGTTACAAACAGACAGGAAGCTGCAGAAAGAAAAACAGAAAGACACCGAAAACACTGTCAGTTCATACACCAATGTCATTAAAATATAGATTATAGACGC
NcoI2709	11	20.22	CATGGTCTCCCCCGTCAAGACAGTAAGATTGTTGAAGAACAAGAACAGGGATTTCAGCTTACCAAGATCACTAAAAGCCCTTGGTTGGACATAGATAACCCGGTTCTGGTGTAGTAGCAGTCGGTCCAGATTGAT
NcoI2866	11	20.22	CATGGCAGAAAATGTTGTGTTCTTGTAGGATTCCATTGCTCATAGAAAGAAACTGATTGAGAAAATATTGTTTTCAGGGCCTTTAAAGGCTTTCATGTGGTTTGACAGTAGAATCATTTTCTGTAACAATGCCAT
SphI1628	11	21.5	TGCAGGTTTTAGAAGTTTACTGTTAATTTACATTCACCCAGTTAACTTATATGATTTCATGCACCTGTTGGCATCATCCTAAACGTGTCTTTCCACCAGCCCACTGCTCAATTTATGCTTTTTTACTTTGCCCAG
NcoI6545	11	24.05	TGCAGGTGGTGTAGTAACTGCATTTTTAGCATTTTTCTAACAAAATATAAGCCCTTGAGGGTTATAAACCAAATCACACAGACTGACTGAATAAGGCTATGCAGAAGTGTAGTTGCTTTAAATCAGATGCGTGGT
SphI1483	11	24.05	CATGCATCATTTGTCACTTAAATTGACTTTTATACAGAATGAAAAAACGTTCCCATTTGGAGAACTGTGATACCCACTCTTGGAAATTCATTAATAATATTATTTTACATACTGGATTTGTATGTTTGGATTAAA
SphI1746	11	24.05	TGCAGGGTCAGTCCTACAAGTCAAAGAGCACTTAAAATGCTGCAGCGATCCCTCTATTTAGGCACATTTAGTGTATACATAGTGAACCTTTGTTTGAGTGTTGTATCTGTGCTGTGATGTGAACAGGCTGCCTCA
SphI3326	11	24.05	TGCAGGCTCAATCTTACATGGATGTTTATGGTCCTGGTGACTAGGGCTGATGCCAAAATTTGTCTGTAGCATCAAGTTTCGAAAACTGTGAACTACCGAAAGTTGGCATTGAATGCCAAGTCAGATTCATAGGGT
SphI3425	11	24.05	CATGCTAGTTACTAGGCTGTAACTTTTCTGTTTTAGTCACAGTCTGAGAATGCACGACATTACAAAAGAGACTAAAATAATCTTTTTAATCCTAATCACCATTTGGAGCTGTGACTGAGTAGAACGCCATGTACC
NcoI3573	11	26.32	CATGGAAATGTTATCTTGTTAGGTGGTGACACAATTTAGAAATATGTACTCGGTTAAGAAATATTATGTAACCGCTCCCTCTCTCGATCCTCCTCTGTCTCTCTTTCTCCCTGTCAAAGACTGTTAGAGCACAGA
NcoI5415	11	26.99	TGCAGGCTGTGACAGATGTCATCCACATCAACGGGAGGGATGTAGTGATGGCAACCTTCTCCACACCTTACAACAGGTACCCTGAGGAACAGAAAATTAAATAAGGCATTGAAAAATCAACATGTGTATCGAACC
NcoI6989	11	26.99	CATGGAAAGGTTTTGTGTCACAAATGATAACACACCAGTAAAAATAAAAATAAATAAAACTATGATAACTATGACCTCAGTGGATTAAACTACAACTATACACCAGTATGTAACGATGCTGAAAGTTTAGCAGAC
NcoI802	11	26.99	TGCAGGGAGAGAGAGCAAGAAGTGTTTTTGAATGAAAGCATTCAGTCTGTCTGCTAAACTCTCAGCATCGTTACATACTGGTGTATAGTTGTAGTTTAATCCACTGAGGTCATAGTTATCATAGTTTTATTTATT
NcoI2595	11	28.41	TGCAGGGAGATCTCTGATTACAGAATTTGATCAGCTAACGTATAATGCATCGATATCACTAGTGACGAGTAACTCATACCACCCTATTGTATGTCAAACTTCAATGGCCTTATTTCCTGCATTACTAAGAAAATA
NcoI8196	11	28.41	CATGGTTTTGCTTCCAACCCCTATCAAAAAAACATTGACAAATGCTGTGTCTTTTCTCTTTGCCTTCCTAATTAAACCTACTTTGTGAGTGAGCGTGTGCTGTTTCAGGTGGTGTGACTGGATGAACTCCATCCC
NcoI7569	11	28.7	CATGGAAGAGGTATGTCAAATTAATTCATCATCAGATAAATCGATAATGAAAATAATTTTAAAAAAGGACTCAAAAAAATGGTCTTCAACAATCATCAAATATTAGAAAAACAATCCATCTTAATAAACAAAAAG
NcoI7280	11	30.8	TGCAGGTCATTTAAGACAGTCCTTTTCACATTCTCATACAACCACTGCTTGTTCTGCCTCCTCAATGTTCACCATTTCACCCTCCATCTCTACTTCCACCTGAGAGTTCACCACCTGCTGCCCGTCAACTTCAGT
SphI1413	11	31.46	CATGCAGGCAAATAAAATTAGCATGATCCAAACACCTCCAAGCACACATGGGAAAAATAACAGTTTCATCAATAACCCAAAACACATTTGAGCTGATTTCACTTCTCACCCTCTCTGCTGCGTGGGTCTTGGTGG
SphI6320	11	31.46	CATGCGTGCAGAATTTGCATACATGTACATATGCACGCACACACCACAAGCCCACATGTATATACTCACACAGAGGGGGTGGAATGAATGACTGTGTGAAGCTGAGCTCCTCTCAGTCTAATCCCTGGGTGAATG
SphI8451	11	31.46	TGCAGGCCAGCCATCAATCAGCACAGTGCCGGTTAGCGCTGTGCTGGATTAGCGCAGGTTTGGCCCCCACCAGGTGTGTGCGACCTGTGTCGCTGTCTCACGTCTCGGCTGTGGTGTCGTGTTCTCCGGTGCCTC
NcoI186	11	32.96	TGCAGGATAGAGGCAACCCACTTAATACATATTAAATTAACTTTATCACTGCAGTGTGTTTAATATGTGTGTGTGTACAGGAGAGAGAGGGTCAGAGGAAGAGGCAAGGAGAATTTAAACCCAAGTATGTGATTA
NcoI864	11	32.96	CATGGAAACCTAGATGTAATTACAGTATGTTGTCAAAGCCCACACATTTCTCTTTAGGTTTTCTGGGATGTATTATTCACAGACCACATTGGCACAGTTGGAGAATTTACAGTTGCCCCGGGAAATGAGTACATT
SphI3918	11	32.96	CATGCCGACGTTAGCATTTAGGTCAAAGCACCACTGTGTCTAAGTGCAGCTTTACAGAACCGCTAGCGTGGCTGTAGACTCTTACTCTTGTTAATAGTTTTGGGATGTCAGTTCTATTGCAAAAGCTCTATCAGG
SphI5506	11	32.96	TGCAGGCTGCAGGAGCGGCGTTGGCCTACGTTGGTGCCTATGTGATCAAGAGCTATGACAACTTTGACAGCTTCATTCAGGACAAGTACACATTGATCCCAGCAGCTATCATCATCGGCGTCAGCGTGGTGATGT
SphI5709	11	32.96	CATGCAGTAAAGAACAAAGGCACTGACACACACAGACTTTGTGTGTGTTTTCTTTTTTATTTTCTTTTTATCATTTCTCGCTCTTCTGGATGAGTCAGTATTTGGGTAAACTCTCTCTTGCATCCTCCAATTTGG
SphI4453	11	34.03	TGCAGGATATCACCTGACCTCGTCTGACCTCGTCTGACCTGGACACAAAGACTCTCTCTCTCTCCCTTTTGATCTTTTTTTCATTCAGTCCTCCTTTTTTGATTTTTTAACCTCTCAACTGTTGAACTAATGTCA
NcoI5230	11	36.08	CATGGATCGTTGTTGCGGACCGCCTGCCGCCGTGGGCCTGCTTGACTCCCACTGCTACTATTATTATTATTATTAGTCATATTTCTATTATTATTATAGTTCTCTCTCTCTCTCTCTCTCTCTCTCTCTCTCTCT
SphI3251	11	38.32	CATGCGGTGATAATGAATTACCTGTCTTAAAAGCAGTGAATGTGTACTTGTCTGAAGCATCTGCTCTGTGTTGCTGCCCTCCTGTTAGGGCCTGAATGGTTTGTCCCGTGAATGTAAACCATTAGAGGAAATCAC
SphI348	11	38.32	TGCAGGTTCTGGAGTCTATTATCAGTAATGGTGGGGAGTAGAGGAGAGCGTGATACTTGTAATTGATAACAAGAACCCCGCTCCCCTGGATAACATTACTCATGACTAGGGTTGCAAAATTCCGGGAATATTCAA
SphI6722	11	38.32	CATGCATGCGTGCAGAATTTGCATACATGTACATATGCACGCACACACCACAAGCCCACATGTATATACTCACACAGAGGGGGTGGAATGAATGACTGTGTGAAGCTGAGCTCCTCTCAGTCTAATCCCTGGGTG
SphI3825	11	42.76	CATGCTAGAAACAGTGATATCCCCCTTGGCGTGGGGTGTTTTATGAGATTGACCCCACAGGGCAGAGGTCAGCTTTGAGGTAAACAGAGAAGCAGAGTCAGCGTTAAGAAGAAACGCGACATACTGTTCGCTTTG
SphI4728	11	42.76	TGCAGGCAGCTGTAAACTTAGGCACAACTCTCCGGCCTCCATGGAGCTGCACCGTAAGAAAAAAAAAAACAACTGTGTTCTCATTTCTAAAACTGAGGGACTGCCAAAGTGATTCCTGCCATCACATGAATTTGT
SphI5062	11	42.76	TGCAGGTCAGATGGAAGCCGCCGCCTCTGACGTCTTCAGGAACCTCCAACGGAGCCAGTGTGATTGGCTATGCCGTGTGCACAAAGGGGCAAAAGGTACCAAATGTCAGAACAAGTCATTTTTTTTGTCTTACAA
NcoI3862	11	48.05	TGCAGGGCTTTTCTCCCTTTAACGCGCTTGCCTCTCAGCTCCACCTTTTCTCTTTCTCTCCTTCTCTCTTTCTCCACACTGCTCGGCCACGTGCACTCCACGCACTGGCTGAACGCCGTGTTGATGCGTACGTGC
NcoI6886	11	48.05	TGCAGGCTGGAAAACATCTGAGCCAGGGAAATTTGTGGGGGTTGGTGCAGTTCTGTCCCTGCCTTTGAAAGAAGAAGAGGAGGGTTATTTTGAGGACTGGGGCTGAGGTGAGTATGGGATCTTTATTCCTTTTCC
NcoI7517	11	48.05	TGCAGGCCTGTTTCTTGACCCAGAGGTCTTGTGAACAGGAAGGTTAGGAAAAGTTCACTCAGTTCTCTGTTGAGGGAAGGAGTTCTGCTCACCACGCTACATAACATTCAATAAACTATGGAAATTAAATACACT
SphI2149	11	48.05	TGCAGGGCACATTATGCGATTTTCATTTTTCCATCTTCTTTTTAGGATTTCCTGTTAACTACTAGGGATGAGTCCTCGCTCACTCAATTTTCAAATCGAACTGCTCATACACGCACTGCTAGAATAGAACTCACT
SphI3020	11	48.05	TGCAGGTGCCTTTAGGTGAGACGGAGTGTTCAGAGGTTGAACACAGGGTGACCGAGGGCCTCCTGCACCGGGGCCAACACATGCACGGGGCCCTGCCCATCTCCTCCGGCCAACGCTGGAACCTCATCATCTGGA
SphI6399	11	48.05	CATGCTGTGGTTAACAGGGTATATTCCTTCAGTAGAACGTACTTCCAATGAAAACTGTGCACATTGAGGTTTGTGGATTATCCAATATATATGTAACTTTGCAACATTGTTTTTGGAAAGACACACTAATATTTG
SphI8050	11	48.05	CATGCAGTATCATGTACACATACATACAGATTTAAGATGTGCATATAGCAGCTGCCTACTGTTGCTGACTGTACAGGGTCTTGGTGTCTGCAGTTCACCAGTACAGGTGCTAGAACAAATGACTGAAGAGATTGT
NcoI5545	11	48.92	TGCAGGCAGCCCTTGAAGTTTCCACCCCGGGCGTTCATGCTCTTCCCTGCAGGGAGCCCTCCGACATACGCCACATCCCCTGCCTCTACACTCACGTTCCCTAAGGAGCGATGATTCCCTGCTTTGGGGAAAACC
SphI1972	11	48.92	TGCAGGCAAAACCTCTGTCTGCACTTTCAGAGCATTTGATGTAGCATTTGAGGAAAGCTTGAGCAGAATTGGTGCATGTCAGCTGTTTATGAGCAAAAGAGATGTTTGTTTACACTAAATATTACACTTAAAATC
SphI3442	11	48.92	CATGCCCAGTGTACGTGAATGGTCATGTGATATGCGGTTTCAGGCGTGTTCGTATGGACGGAGATTAATCCTGAAACGGTGCTAAAACGCTCGTGTGTACGGAGATCGTTTTCGTTTTAAAACGCCGTTTTAAAA
SphI6989	11	48.92	CATGCACTGCTGTCTGCCACAGTGTCTCTTTTGATACTACCACCTGGGGAGACCAAAGTTGCAAATTTCAAATCCTACTCACAGTGGCTTCATTAAAGGCTGATAGCAGCGGGACACGTCACGTCAACACACATG
SphI7749	11	48.92	TGCAGGAGAACCGATCTAATTAGCGCCACTATCAATGTCAATAGCGGTCGATGTTTGTCAGACTGCTGTAGAAGAAAGTCATTTCTTCTTCTACAAGACTCATGTTCTTCCAGCTCTTGTATAGCGTCTGTCTTT
SphI828	11	50.36	TGCAGGGAGTGTGGACCAGCTGCAGGGCTGCTCCCTGTCAGGAGCTGTCAGGAGATGGGAGGAAGAAAGGAAGAGAGGGAAGGGGAGGAATACAGACAAACGAGAGAGAGGTGGTCTGTAGTGGTGCCAGAGGAA
NcoI1553	11	51.19	TGCAGGCCAAAGAGGACCTGGTCAAAGCTCTGCAGAGTGAATCCCACAAACTACAGTACGTGCATTTGCCTGATTAAAGAATACAGTGACTTTTGGCAAATTACTTTTTTAATCTAATGTGTTGCAAAATCTGTA
NcoI3878	11	53.34	TGCAGGCTACCATGTGAATCAAGCGACTTGAAGCCAAATGGCAGCAGAGAAGCAGGTCGGTGCTGCTAATAGACTCTCTGGGTCACACTCCGGGTCACGTCCTCCCATCAGCTCCCTAGCTTGGCATGACCTCGC
NcoI3960	11	53.34	CATGGAAGCCCGCAAACTGCAGCCAGGCGTACCGCGACCACGATCCACAGGAACCTGCGAGACGAGGAAGCACAAAAACTCCGGGGAAGATACCAAGTTAGTAATGGAGTTATGCATTCATGGGACATGAATCCA
NcoI5226	11	53.34	TGCAGGGAGGCTGGGGCTCCGCTTTTCCTGCCACCTCCCATTTCTCTTTATTCCACTGTAGGAAGGAGACAGATAATCAGTCAATCTGTCATAAAGAAAGGTGATTTACAGAGGGAGCATCTTCTTCCCTTCCCA
SphI1149	11	53.34	TGCAGGTTCTCCCATTTATCCATCTGCTTTCTATAACTCTGCCCCAGGTATGAAGCATGTGGGAAGCACCCTGAGTCACTTACAGTTCAGACACATCTAGACCGCTCGTATCAGTTTCTCCACTAACATGTTTGG
SphI724	11	53.34	CATGCTCTCAAGGCAGGTCTAGTTTGGTACAGTAACAAAGGCCCACTCTGGTTACATGAGGCCCTTTGGCAGGGAGCGCGTACAACCAAATCAAAGTAACCTGTGGTGTCAAACACTTTTTTAACATATCAATGA
SphI4546	12	0	TGCAGGATCCTTATCTGTTGTAGGTCATGAGTAAATACTCTGCTGTCCTTGATGTCCACAGAAGAGGGTGTAGAAAAAGGAAGAAGTCCATCTCTCATTTATCCAGCAGAAGGTGCTGAAGACAGTCAGCGAAAA
NcoI4917	12	0.98	TGCAGGGCCCGGCCTTTGTCGTGCATCAGCTGAGCGTGAGTCACAGACCGTTTTCTGCAAAACATCACACAGAATATTTGTTTAAATTAGACTTTTCTTTCATTTTTACACATTTCAAATATATGTAGTACATTT
NcoI7998	12	12.68	CATGGTCTAACTTTCCATCAAATTCCATTGACATCTGTTCCGTAGTTTTTTAAATATTCTGGTAAGTAACATAAAAAATGCATGAGAATCAGTTCAGGTTAAAAGCTGTTTCCATACACAAACATTGCATAATAA
SphI797	12	12.83	CATGCTCAGTGACGTCTGTTGTCATGTTCATTGTAATAAAGGAATATGTCACCCAATACAACAGTATGGCTTTTTTATGGATGACAGAGGCAGTGGTCCCCAACCCTTTTCCCTTGTGACTCCTTAAAATGGGCT
NcoI2106	12	13.66	CATGGGAGGAATTGACAACATTTTTTGTTTTAGTTGTAAGTGGGGCGACAGTGTCCAGTGTAGTCACACAAATTTGATTGAATTTTCCTAGCAGCTTGTTTATATCTGAATTAAAAGACAAGTTGTGTTTTTCCT
NcoI31	12	13.66	TGCAGGCTGAACTCTCCTCATTGTTAATCTGCTTGCTGGCATTAGCATACCGGCCTGTACTTAAGCATAATTAATGACTACATGCCAACACCCAAACAACGGTGAAGCAAAGGCTATAAAACACCTTCTGTGAGT
NcoI5076	12	13.66	TGCAGGAAACAGTGATGAGAAAAATGTGATATATATAGCAGATTATTTCAGTGTTCTTTATGGAATTTCTTATAGCTATAAGACTTTTTTTATACCTCTTTTTTACACCTTCAGGGGAAGACTTTTTCCATTAGT
SphI3272	12	13.66	CATGCGTATGTGTGTGTTGTGATATGGGGATTAAGCGCAGTGTTACAGGATGACTGAGGTTGCTATATTTAGGGTCGTGCTGTTACATTTCCAAGCCATTATCTAGACCTGTGGGGACAAGCAAGGATTTCAGTG
SphI3726	12	13.66	TGCAGGAGGTTTCCATGTTTCGTCTAAAATTAGAAGTCAGTCGCACAGCATGGGACCCAGGCTGATTAGAAAGGCGTTTTTGTCATGTGCTGACCCTCCAGCAGTGAGGGCCTTTCCACACTTTGAGTCCAAAGC
SphI4604	12	13.66	TGCAGGTCGACGCCGACACGAACTCGTCAAACAGATCCTGAGCTCGGCATTCTGGGTACGACTCATCTCCCATGGCGACCCCGGAGGCTGCAGGGCACCATGGGAAGGGTGTCACCTGCTGATGATGTCACTGAC
SphI533	12	13.66	CATGCTGACGTTAGCATTTAGTTTAAAGCACCGTTGTGCCAAAGTCCTGTTAATCATCTCGGGACCCAACAGATTCATCCTGTGACCCCTTGGGGTGGTCCAGACCCTCAGGTTGGGAAGCAGTGATTAACAATG
SphI5521	12	13.66	CATGCCAGGGCGAATTGTAGAGGTCTTGAAAAAGAAGGGTCAACACTGCAAATATTGACTCTTTGCATAAACTTAATGTAATTGTCAATAAAAGCCTTTGACACTTGTGAAATGCTTGTAATTATACTTCAGTAT
SphI5639	12	13.66	CATGCTTTTTTAAGGTTTCGAATGTCCTCACTGATCCATGGGAGGAATTGACAACATTTTTTGTTTTAGTTGTAAGTGGGGCGACAGTGTCCAGTGTAGTCACACAAATTTGATTGAATTTTCCTAGCAGCTTGT
SphI6457	12	13.66	CATGCTGGGAGTCTGCAGGGTGGATGTTTGGGGTCAGTGTCAGTGCCGTTTAACTGCCTTGTTAATGTTCAAGTTAAATTATGGATTTGTGTAAGATTATTCAGTGGTATATGAGGCGAGGCAGGAGCTGCAGCG
NcoI6780	12	13.71	TGCAGGAGAGCCACAGTTCTATCATATTTCTACAAAAAACAAATGTTTCCTGATAGAGGTGATATAGAGCTCTTGGTATTATTTTTTTTATTTTATTCTGATTTAGTTTTAGGTGATTTATTTATGTTAAGACAC
NcoI5391	12	18.52	TGCAGGCAAGTGAAAAATAATGTAGAATCTGCAGGAATTCATGTAGTTTAGAATAGGGGAGAATGAATATAGATCAGTTATTCCCTCTGGTTTTCACTACATCTAATTAATCAAACCTAAAACTTATTTGCTTTG
SphI2991	12	18.53	CATGCAATGCATCCCCCCTCCCCCAGTTGTGAATAGTTCTGGGTTATGACATTACATACTGTACATCAGGACTTGTGCCTAATATGGGCAGCGTGGGGTATTTGGAGAAGAGAGGGACAGCATTACAAAGCAGAA
NcoI4842	12	26.79	TGCAGGCTCTCGATGTACTGGATGGCGTTGCGCAGGATCTCCACCTTGGGCAGACGTTGGCTGGGGTTGGCCGAGGTGCAGCGCCTCAAAGCCTCAAAAGCGTGGTTGACCTTCTTCAGCCGCCGGCGCTCACGC
SphI3066	12	28.2	CATGCATTCAAAAATGGTCAGCAAAAATGTAAAGTATACATGATTTGTAGTTACGGAGCTAAAACTTGCAAACACATTGGTGTGGTCCTTTTATAAAGTAGTTGTGGTGTCTAAAAATTTGCTAAATAAACTGCT
NcoI1062	12	30.09	CATGGATACACGTATAAATAGTGTAGATTTAATGGGAGATCACAGGACTAGGGGGATCCAGGTAATGGATTCAAATGGGAGGCCTTAGCATGGCACAGTGTGTTAGTTGAAGGATCAAGCTTCCTCACAACACTA
NcoI7853	12	30.09	TGCAGGATTGTGGCCCAGTGGCCAGCGACACATTGTTTTGAAGTGAGGTGGGAGTGTGGCTAATTTTGACAAGGAATGCTCAGAGGGAATCATTACAAATGGAGGGATATCAGAAGCTAAGAAGCGATAGGAGAA
SphI1088	12	30.09	CATGCTGTCCTCAGTCCCAAACACCTGTAACGTCACCTCTTCCAGCCGTTTCTCCGCCCCGCTCAGATCACCCCCCAGCCTCAGGATGGAGCGAACCGCCTCCTCTACCTGGGGCAGGTGCTCTTCACACTCCTG
SphI6391	12	30.09	CATGCTGGGATATTAGTCGCAGTGTTTGGGTGCAAAATCAGACCTTAAACATGACACCAACTGTGCATTTTTCGTTGTTTGCAATTTTGGAATCACTCATCCAAAAGCACTAAAAATCTTATACCACTTGGCTGA
SphI7491	12	30.09	CATGCACATACTACATATGTATATCCATGCACACACACCAGGAGTGTGTAACAGCTGTGGGACTCCTCCTCCCCCACTGACCCAGATCACTGAAGATGGGGATGAACTCTTAGTCCCCCCTCCCCCCAACATGGA
SphI8185	12	30.09	CATGCGATGCACGCAGTAATTAAGCTGCACTAATTTACAGCAATCCCAAGGCATAAAAACAATGTCATCTGAGAATAAAGTCATTGTCCGATTTGTATTAATGTGATGAAGATGCCGTGAAGTAACTTTTTTCCT
NcoI5805	12	33.86	TGCAGGTTACTACACACACGTCTCCACACTGGCTGACGTCCAGGAAAACGTTATGGAGTACCTCCATGTTCTCAGCCGGCCAATGGTCATCAACCACGATCATGACATCATCTGGACTGAGGCCTATATGGACAG
NcoI6452	12	33.86	CATGGAGAGAGGCACAGAGATGAATAGACTGGCTTTAAATGTTATGACGAGAGACAGAGAGCCTGCAGTTGAATGTTTATCTCTGTTGCTCTCCAGAAAAAAACTGTATAATGGATCACTACCAAAAGTAATAGC
SphI3294	12	33.86	CATGCAGCACAGAGGTTACCATATTTTTACACACCTCTGAGCTGTGTAGCACATTCACATTCTTGCAGATCTAATTTTGTTTTACGCACAATTCTTAGCTGCAAGGTAAACAGAGAAAAAGGCAAAGGTTAACCT
SphI7932	12	33.86	CATGCACATTTCTTTGTTGTCTTAGTGTGTTGTCAACTAGAAAACAAGACTGGCTGATCAATTCAAGTGTCTGTCTGTTGTTGTGTGGCTAATGTTTGCCTTTATGCTTCTACTGGCTCTTCCCGCTCCGATCTT
NcoI6980	12	34.74	TGCAGGTATTTTAGTCAACCTCATGACTTACAGATTAAGACAGAACGAGAGAGAGAGAGATAGAGAGAGAGAGAGGGAAAAAGAGCAAAAGCAATAGCAGAGGAGGGAAATGAGTAACAAAAGCTGAGCTGTGAG
SphI2092	12	38.98	CATGCTTGAATGCAAATCTGATTCAAATGACGTTCATTAAGCATCGTGTTTCTGTAGCTGAACACACATGCAGAGGTGAGGATGTGCAACTGGAGCTAACGTTCAATTTGATGACACAGGTCATGATGCTTCAAT
SphI2592	12	38.98	CATGCAATAGATTATAGTGATCTATAATCACTGTGAATTTTGAAATCAAACAGATCATTACAGAATCATTCGAATAATAGTTCTAATTTTGAATAAAAAGTGACGGCCCTAATATGAATAGTTTGTGAAAATGTA
NcoI3027	12	41.2	TGCAGGCATGTGGTCTTAACAAGCCCAATGCTAAAAAAAATTTGTTTTGAAATGGGCTTAACTCAGCAGTGTGTGACATTAATGCAAAATACTTGTTTAGCGTGTTTTCACTATGAAACATTGGGATGGAAAACC
NcoI2832	12	43.42	TGCAGGCCACCGTCATCTGCCAGTGCAAACTAAATACGTAAAACCGAAAAAAAGTGATCATCATTAAGAACCAATATATGATTAATACTTTATGTTCACAAAGGGGAGATAAACAGAAAAAACAAAGTAATATGC
SphI4895	12	43.42	CATGCATGAAACAATATCCATAAAAAATTCACAATTTGTATTTGCATTTGTTTCATTTTTCATAACAAATAAAACCATTTGGAGTGAAGAAATATTATTGACACTATAAAAAATTGAACAGCTATATAATTGAAA
SphI5407	12	43.42	CATGCTTTTGGGCAGTACCACTGAGCCAAAGTCCCTGAAAATTTATGTCCATCTTTGAATAGTTTTTCCCATGTTTTGTCAAAAATTACTGTGTTAATTTCCAATTCCTTTTTTGTATTCAGTGATTACAAACCA
NcoI7480	12	44.29	CATGGCTTCTTTACTGATATAGTTTCTTACAGCACGGTCAAATGAAGATGTATTGGGGGTTAACGGTGTAATGATTCTGTTTTACAGGCAGCTTGCTGCCACTTTTCTTGGTGGAAAACCCTGCTGGGAAGACTG
SphI3554	12	44.29	CATGCAGTGTGTGTTGAGCTTCAAATACACACTCAAAACAGATACATAAAATTGAGCAAATTGCCCCGTAGAAATAACTGAGGCGCCTAAGACAACATTATGTGAATGTTGTCTTAGGCGCCCCGTTGTCCTGTC
NcoI1584	12	46.08	TGCAGGGCGTGGCTGTACATGACACCTTCCACAAACTCCAGGTGGGATCCCATGAGTGTGATCTTCCTCTTCCCACTACAGGACACAGAGCAGCAGAGGAATTTTCATACTTACACACACCTACAGTAAGTAGCA
NcoI2948	12	46.08	CATGGAGATCTTTTCTTACCAGAGACCACCTTCACCTTAGTGGGTGCAATGGCATCAATAACATTTGTAATTTTAAAATTGAAATTATCAACAAGCTCATTGACTGAGACCCAATCAATGTCACATCCTGTGTAA
NcoI3242	12	46.08	TGCAGGCCCACACACACACAATGAGACCTTATACTACATTTAAATCATGATGGAAGAACAGAACTTAATGCACGTCTCTTGTAAACTTGCTTACAGGACTTCCATGTTGCTGAGGCCCCAGAAGGCTCCGTCCAT
NcoI345	12	46.08	TGCAGGTTCTTCTTGGGCGCTGTGGCAGCACCTTTTCTGGGCAACGTGGGCGTGCAGGCCGGGGAGGCGGTGTAAGACCGACACGTCTGACCTGCAGCTGTCACAGACGCCGGCTTACAGGCCGAGCCGGAGGAA
NcoI4315	12	46.08	TGCAGGACATCACCAGCTACAGGAGACCATCCGCCCACACTGTAGAGAACCATCAACTGGCCGACGACCTGAATGTGTTTTACTGCAGGTTTGATAAGCCCACATTCACACCCCTCACCCGCTCCGACTCAGACA
NcoI8621	12	46.08	CATGGATCAAAAACAAACTTTACATGTGCCCTTTTTTGGAGTGCACATGTCAGTCATTTCACATGTTGCTAGCTGCTTTATTAAACCCTTAATATCTTGGAGGACATCATTAGCTTCTACTCGTACCAATAATAA
SphI1174	12	46.08	CATGCACTTCATACCTCATAAAACATTTACAAAGCCTGTTTTTGCAATGTCTTGAATGTGGCTTTGTTCACATCAGCTTGAGGTCCTCTTCTTCTGTTCTGTCGGCACACACGTTGCTCCACAGCACTGCTACTT
SphI1643	12	46.08	CATGCAACCACTACCATACCAACCGCTACCATTTCACATTTACTTCACCATGGATCAAAAACAAACTTTACATGTGCCCTTTTTTGGAGTGCACATGTCAGTCATTGCACATGTTGCTAGCTGCTTTATTAAACC
SphI3255	12	46.08	CATGCTGTGTATCCTCGTATACGTGCTGGTAGGCAACTCATCACAACATTGCTCTACAGTGCCACTCGCGGTCAGAATCTTCACAAGGTTTGTTTTTAATATGGTTCCAGTATTTGATTCTGAAATAAACAGTTA
SphI6805	12	46.08	TGCAGGTTTTCCAGAGTAACTTTCTATTTCTGTGGTCAGAGAGGAAGGAATAATCAATATCTGTCCAACCAAGCTTTCCCAGTACAACCACAGTCTTCTAATGTTGACCATTAACACCTGTATCACTCTGGGTTA
SphI707	12	46.08	CATGCAATGTTCATTCAGATAGGTAGTTTTAACTTGATAGGATCACATTTCTCACCCAGAATCTTATTTTGAAGTCTCGTCTCTGTGTACTGTTATTGATCTACGACTTCATAATTACCATAGCTGGCAGAGGTC
SphI7854	12	46.08	TGCAGGGCAAAGCCAAAGCCACCTCAGGCTCATTAAAATGGTAGAAAGATACCACAAGCTAGCGGGTGGCCAGCAAGCTGTCAAACATCACCCCCTGCTGCAAAGAGGATGAACTTTAAGGACCATATCAGTATT
SphI8362	12	46.08	TGCAGGCTGCTGAAGACAAACAGCAGGCTGATCAGGTGCTGGTACACTGACTGCATTTCTCCAAACTTTTCCCACTCCTCTCTGCCGCTGGAATAAAGTGTATGGAGTCCGTCTGGATCCGGCTGCTGTAGCAGT
SphI8367	12	46.08	TGCAGGAGTTCGTCTACAGTTCTTGCCCATTTCTCAATGCATATTTATGCTCCCAGATGCATATTTTTCCAGCTGCATGGAATATTATGCATTCCATTAGTGTGAATTAGTATTCTGGTTTGCAGAGTTTTGTGC
SphI988	12	46.08	CATGCATTCACACACACGTACAAGCAGGTAATCATTCAGTCAAGCTTGTTTGATTTAATTAGACGCAGTTTGCTACCTGCAACAACCATCCAGCACTCACTCACACACACACACACACACACACACACACACACA
NcoI8565	12	47.84	TGCAGGGTCCCAGTGCAGGGAGGCATGACATTCGCGCTCAGCTGCTGGATTATGTCATTGAGACTTTTTATCCTTCCATCCAGCAAACTCATAGCAACCGGAGAGGCAGGAATATGGCTTTTTTCAGAGAGGTGA
SphI221	12	47.84	CATGCTTTGCAGTTTTAGATTTTTGAACATATTTTTCCCTACAGTTCCAGACAGCCATTGATTTCCATTAATTTTTGTACAAACTCAATTAGCAGACTCTTGACACTTACTTGAGTTGTGTAATCCATCACATTA
SphI7011	12	50.51	CATGCAGAGAGATGCTGTAGGTATACACTGCAGCGTGAGTGGGTGTTTTCTTTTAAGAAGGCTTTTTCAGAACGATTGACATTTCAAGATTCTTCACCAGGTTCACTGAGGTTTGAGGAGTCATGAAAACTTCTG
SphI4914	12	51.29	TGCAGGAAATATTTATATATTAATATTAATATAATATGTTATAATATAATAATAATGTAATATAATATTTTTTTTTTCTCTTTTTAGTCATTTGGAATAGAGAGACATTTAATAAGACCCTTGGGGCTGTTTGTA
SphI8426	12	51.29	CATGCATCCTGTATTTTGAGAATCACTACACATACTGTACCATGCAATCACATTTGAGAATTACGTCACAGAGCATAGCCTTCGTCATCGTGGGAGCTGCTGTCATCCTTGATATTCCACTCTAAGCTCATCTCG
NcoI3084	13	0	TGCAGGGGTCGTAAATTGGGAAACTGTCATTTAGCTTTCCATTAGCGTCCTTTTTGAGTCTTTGCAGGGCCTGTCTTGTGACCCAAAAGGGTCAGAAAAACTACTGGCCCGATTTTCATGAAACTTGGTGGAAGG
NcoI4149	13	0	CATGGAAACATTTATAGCTAGCATCCATGCTACACTGTAGCAGAGCTGTAAAGCTGAGGGTGACATGACAGACGGAGGCACCCATAGGCTACCTTTCGTTAGACTTGCGTACTAGGCTACCGTTACTTAAGTTAT
NcoI4464	13	0	TGCAGGTAAAACTACAACCACCTGCAGCCGACCTGCTCATGCTCAGCTCCCACTCAACAAGAACTGAAGATTAGAGTAGTAAAAGATTACAGCGCTGTGTTTTTGTCTACTTGCGGTGCCCAAAATTTTATTATT
NcoI6043	13	0	CATGGAGCCATCCCATTTATCCAAGTGGTACAATGAAGGGGTACTCGACCCCTTCTGTGGTGGTACGTCAGACAAAAAGGGTTGGGAACCGCTGCTTTAGATAATCTGGTTAAACTGTTGGGTTGTTGACAACCT
NcoI641	13	0	CATGGTGCCCAGAGGATGAAGCCCAATGGCTTTGGTGAAACTTTGGCAAAACTAATGACATTCCCGTCAGCCTCAGCTGTACTTAGTGCTAATAAGCAAATGTTAGCATGGTAAAGGGGCAGATATGTTTGGTGG
NcoI679	13	0	TGCAGGGCTCTTCATTCCTGCTGCACTCATCCAGCAGGAACTGTGGGATCTGGACAATACACAGTGACACTGGATTACCTTTACAGAGTTCATCCTTAGGCTCTATCTTTACCACACATACTACAGAATAGTTAT
NcoI705	13	0	TGCAGGAAGTGATGCGTGTGGACGGAGCGAGGACGAGGAGGAGGGTCGTGGTCTGCTGTGACCTCCTGACCTCTTGTCTCAGCATGAGGCCGGGACACTCCAGGTTAGATGTTCTTCTTCAGTGGAGGAAACTCC
NcoI8718	13	0	CATGGAAGGTAGCGGTGCAGACACCCAGCCTGGCGTCCCACATGGCGAGGGTTTTGTCAGCCGAGCAGGTGAGGAGGAGGTTGGAGAAGCGCAGGAAGCAGACGCTGTTGACGGAGGCGGTGTGGCGACGCAGTG
SphI4624	13	0	CATGCTAGTGCAAATTATATACATTTAAATACTGTATACTGTATCTATTCATATCGCCAATAGCATGTCAGTAGAAGTTGTGGAAAAAAATTTAAAAAACACTGTTGGAACCAAAAATTGTGTTTAAAAAATTCG
SphI7876	13	0	TGCAGGTGTAAAGAGTGTCAGATACTATACTGTGTTAATAGTATAAGAATGTTGCCCTATTTCCAAGTGAATTTATAATGCAAATTACATTGTATTTGAAAGAAGACAATGGTCTCTATACTTGTTTATATTTAC
SphI8249	13	0	TGCAGGTTATTTTCTCGATTAATTGTCTGGTCTATAATATATCAAAAAATTGTGAAAAATGTGCATCACACTTTCCTAAAGCTGAAGGTGACATCTTAAAATTTATTATTTTTGTCCAATTTACAGTCCAAAACC
NcoI154	13	0.88	TGCAGGAATGACAATCAGCTCAGTGGGTTTAGCACAGATGAGCTTAGGCTGAAAGGCTCTGTTCCATTATTTTAATGCAGGAGTAGTTTGGATTGGTTTTGTGGATAACAGGGAAAAAAGGAAATACAAGCGCAA
NcoI4324	13	0.88	CATGGTATAATTAAGGATAAAGTACTGTAGACTGACAGACACGCTCCTAACTCATCTCTTCTGGCTTTTATGTTTTACATTTACATACATCAGCTGTATGTTCTGCTTATGCACAAGGAGGTGTAAATGTTTTAG
NcoI5250	13	0.88	CATGGTTTGACACCCTCCACTCCTATGTTGGAGGAGTAGTGTGCCTGGTGGGCAGACTTGCAGGGAAGAATTACTAGGCCAGTTGTTAATTATAACTACGCTGCATTGCACAAGCGCACATTCGGGCACCTCTGT
SphI3967	13	0.88	CATGCCAGTTTCTTAGCTTGTGTGTATGCTAGAGAAGTAGTAGCAAATGCCAGGAGGTTGTTTGTGTCTGCAAATTTCCTAATTTAAAAAAATAAAATGACAAGATACACACCGCGCAGTTTTCATCAACTGCCA
SphI4527	13	0.88	CATGCACAATACCAGGGCCCTGGCCCACCTAAATGGAACAGGGCCATAATTCATGTTATTAATTACACCTGTGTTTACCCTGCAATGACATGTCAAAATGGCTGCTGTGAAAAGGGCCTATTGCAATGACAGATC
SphI6838	13	0.88	TGCAGGCCAGGGGGGGGGATGCAGGCAAATGCCAGCTCGGGAAACTGAGCGGCCTGCCCCGAGCTGCACCAGACATGCTGAAAGTAGAGATGGGACCGATCCGATCCAATATCGGTATCGAGCTCCGATACTGCC
SphI920	13	0.88	TGCAGGAGTGTGTGCTTTTGTGTGTATATATGTGTGTGTGTTTATACCATTAATTCCTCCCAGTGACTCAGCCCTGCTATTTCCTTGACCACCATCATCATCACATTTTAAATTCACTCCTGTCATTTTTTCCCC
NcoI8164	13	3.49	TGCAGGTTTCAACCAGACAGACCGGGCTCTGGCTGTGTATCTGCAGCAGAAGCAGCAGAGCAGCAGCCAGGAGAAGATCTGGACTCAGGGGGAGAAGTCCAGAGGAATCTGGATCGCGACGGATGTCACCTTCCA
NcoI8305	13	3.49	CATGGAGCAGGAGGGAGCCACAAGTTTATTGGAGCAGCTGGAGAAAGACATGGAAGGAGAGGAGGAGAAAGAGGAAGAAGAAGAGGAGGAGAGAGGAGAGGAAGGGACTCCCAGCCTGTCAGCTTCATCTGTAAC
SphI362	13	3.49	CATGCTTTTAACCTACGCAGAGCTTTGTAAACATCTGCACTGTTTACCAGACTAAATGAAAACTTTAATGTTACTAATATAATTTATATGTTAAACTAGTGTTAAAGTAAAGGGCTAGATCAAAGTGGGTGAGAG
SphI8104	13	3.49	TGCAGGTTTCAACCAGACGGACCGGGCTCTGGCTGTGTATCTGCAGCAGAAGCAGCAGAGCAGCAGCCAGGAGAAGATCTGGACTCAGGGGGAGAAGTCCAGAGGAATCTGGATCGCGACGGATGTCACCTTCCA
NcoI852	13	4.89	TGCAGGTGATTGCGGCTGTACCACTGCGTTCAGACTAGAGCTCCGCCTGGAGCCATTGGAAAAGTGTCTGAGATATCAAATGGGATGGTTTTAAGTAATGATCACTGCTTCGGCTAGGAGCCTCGCTTAAGGATA
NcoI608	13	6.2	TGCAGGCTTTATTTTCCTACATTGTCTAAACTCAGTTGGCTCACAGTTGGCGATAAAACTACAAACAAGTAATCAAGGGTGCTACAAAGGAAGCTTAAATAAGACAAATGGGTTGATGGGTGTGTATGCTCATTC
SphI7446	13	6.2	CATGCTGACATTAGCAAATTAGCACTAAACACAAAGTGCACCTGAGGCTGATGGGAATGTCATTAGTTATGCAGGTATTTGGTCATAAACCAAATTGAAACTTTGACCTGATGATGGCGCTAGAGGAGAAGTGAA
NcoI5495	13	10.6	CATGGACTCTAGAGTAAGCACCTAGTATTCTAAAATCCTAGCCCCGGTCCTTAGAATAGGTAGTTGTAAGTACCTTCTAACTATGGTAATAACTAATAATCATTCAGTATAAAAGATTTAATGGAAAAGAGGGCG
NcoI5716	13	10.6	CATGGACTGACTAAATGTTTAGTCTAAGTGTATTAGGGGCTGGCATTAAATTGGTTTAATCAGTCAAATAATAATGTAAAAATATGCAGAGGACCTGGAAAATGGTAATTTGTCTCTTAGATGAAAAAATGTGAA
NcoI8777	13	10.6	TGCAGGACAACGACCCATGAGGACTGGAGTTTTAGACACCATTCATTACCTTTAAACGTGAATGCTACATCACACCTTATGTGCTGCAAGCTGAGGTCCCAAGATTCCTCCATGTCTGCTGGGTTTCCTAAAGGC
SphI2544	13	10.6	CATGCATAGACAAAAAATAACATAATGAAATAATTTTCAGTTCTGCATCACTGGGTGACGTTGTTGGTGTAATGATGCCAATGAACTTCACATTCCTGGACAACAACCAAAGAGGCATTTAAGGATGTGACTGTT
SphI3426	13	10.6	TGCAGGATCAGCCTGTCATAGGGCATCATGATTTCTCTGGTTCTGCACAAGTGGATGAGGAGTATTTCTCCGGAGATGCTGCTGTTGGTGCCCATATTGTGGTTTTTACCTCTGACTGGAGCGGCTCCTTCTCTG
SphI4038	13	10.6	CATGCTGGGAACTGGAGTTTTGGGTTGATTTAGGTTTATAATTTGACAGCACCAAACGATTTTAGGAATTAAGATTGTTGTAACTTTTCAGGAACATGACAAAAATGTCACGATTTTGTGGTTGTGTGTATGCAT
SphI5962	13	10.6	TGCAGGCTCCTTCACTTCAATCAGCCCTGCAGGCTCCTTCACAAGCCGCTTTCCCCAGACAGGCACCTATCTGGATGGCTTTGAGGCTCCTTCTAGTCCTCGCTACAGTTTCACTGATCCTATCACAGCCAACAT
NcoI2369	13	11.48	TGCAGGGGACATGGACACACATTACTACCTCATGTCCTTACTAATTACAACTTTAAGAACATTCATTTTGATGTTTAAGGCTGTTGTCTTGGTTAGGTTTAAGCCAACAATTTATATGCATTTGTCATACTATAT
NcoI384	13	11.48	CATGGTGTAAACTGGCAGGTTTCAGAACGTTGCAGACCGGCGCATTGCAAGTAGTTGCAAGTTTCGTGAATCTTTGGTCTGAACTGGGCTTTAAACTATCTAAGTGTCATTTTCAGTGTCATTAAACAACAAAAT
NcoI3946	13	11.48	TGCAGGAAGTGTCCACACGTATTTTTATCATGCTAACCCTTCATTAGATTTTTATCTTTGTGTGTGTGTTGCTGAAGTGCTGTGTGCCACTATTTGGGAAACAACAATATAACAGCTTCCCACTGGATTTAGAAT
NcoI4056	13	11.48	TGCAGGTATAAACACTTCGACTGGCTGTACGCTCGCCTCGTTGAGCGTTTCCCGGTCATCTCAGTGCCCCACCTGCCAGAGAAGCAGGCCACCGGCCGCTTCGAGGAGGACTTCATCTCCAAGCGGAGGAAGGGA
NcoI413	13	11.48	CATGGTCTATGCCATTTATTCATCCATCGACATCTTACAATTCTGAGCCTTTGCACTGGCATGAGTGGATTGTCTTCCTTAAACAAGAATATGTACACATGTAATTTTTAAGGTAATGCATGAAAGCATGAAGAG
NcoI4335	13	11.48	CATGGAGTCCTTGGAGTATGGGACGCTGCTGCTGGCGCTGCTCCTGGCCCGGTTCAGGCTCGGCACGTCGACTCGTCTCGGCGGCGGCTTCTGGTGGCTGAACCGGTTGCCCATGACCTCCTCGACCCGTCTCTC
NcoI546	13	11.48	TGCAGGGAGTGATGTCTGTGGGACAGGGTGTGTTGAGGTTTTGAGACACCTGTTTGACCAGAGGGGGGTGCTCTGTCCCTGCCAACTCTTTCTCAGAAAAGGGAGAGTCTAACAAGTTTCCATCCCATCATTTTA
NcoI6458	13	11.48	CATGGCCTTGTCCAGTCTGCCACTGTGTGTGTAAATGATTGAACATACTGTATACGTTTGTGTGTATGTGTGTGCATGTCCGGATGTGTGTATTCAACTCCAGTGGTTGTTAATGGTAGCAGGTAGTGTTTAGCC
NcoI9438	13	11.48	CATGGTGATGCTACTTACAAGCTCTAGCTAGCTTGATACTTTGGCTAGAAGCTGAGAGAAAACCAACAGAAAAACAACAAACATTGATAAACTCGTTTTATAGCGAGAGCACTAGAAATTTCTTTTTAAGTAGGT
SphI4476	13	11.48	TGCAGGTCAATGTGGTAATAACTTACACAGCACATTACTTTAACCTATAACTTGCTGCTGTACAGCTACACTTTGCCTGGGCTGTTCCCACAGTTTGTCAGTAATGAATGACATGTGCTGTAATATACGTTGTCA
SphI6488	13	11.48	TGCAGGGTCAAATGCCTCTTTAAGAGACTCTATTTGCTTCTGATTTGATCTTTAAAAAGTAATCATGCGATAAACTGAAACTTATCGTCCAGTGAAGTGAGGTAGCCATACTCAACTTCATATATGAGGCAAATA
SphI7144	13	11.48	TGCAGGATCGACATACGCTGGCAGAGCAGCTGCCTTGTTTGTGGCAGACCACATGCACACATCAAACAGCGTCTAATAGCAGCCTTATCACAGCACATTAACCTCACATAAACATGCCATGAACCCTTGGTCAGG
SphI8574	13	11.48	CATGCTTGGGCATGTTTAAAATGACTTTCTCCAAATGTGTGTATGTGTGAGTGTGTGTGTGTGTCCTGGGGCTATGGATGCTAATCTCCACACAGTGATTACAAGGTGTCAAACTCCCCCACATTGATTATGACA
NcoI4491	13	14.93	TGCAGGTGGCTATCCAGCTGCAGGTGGATACCCAGCCGCTGGGGGGTATCCTAACCAAAACCCAGGGAGAGGGAATTATCCAAATCAATATCCACCTGCTGGAGGCTACCCAGCAGCAGGTGGCTATCCCAACCA
SphI4836	13	14.93	CATGCTACAAAAGGAGAACTTACGGCTGGCACACCAGGCAGCCTGGCTGGGGATTGGGGTAAAACTGGTGCTCGAGGGGCTACAGTGACATGGCTTGCCCCTTGGGGAGGTACTGATGCTCCAGTGTTGGTAGCA
NcoI7727	13	19.8	CATGGGAAATAGGCTGTCAAAAAAGTATAAGATGATGCATTCATTGGTACAGTAAGTGGTGTTACCCAGTAAGGTGAAATGCTACAAAGTTGGGGAAAAATGCAGTGACTGGAGGATCTCGAGGATCTTCCAGTC
NcoI5576	13	27.83	CATGGCAGAGGTTTAAATAACTGGAACTCCCCAGGAGTCAGCAGAAATGATGAAGCGTCTTGAATGAGAAGCGAAACATCTCATCTATTGAACCCCAGACGTTTCCTTACCTTTTTTGAAGGAGTACGCAGGTCC
SphI3987	13	27.92	CATGCTAACACGCTAAACTAAGATGGTGAACATGTTAAACAATTTGCCTGCTTAACTCCATCATGTCATCATGTTGTGGGCATGTTATCATGCTGACATTAGCATTTAGCTCAAAGCACCACTGCACCTAAATAC
SphI4357	13	30.95	TGCAGGACTGGATTGACTGTGAAAGTGGAGTGGGCTATAAAGGACTGACAGATACTGTATGCATATACAGCAAACATACATACCTACAAGCATAAAAAAACACAAATAGTATATACAAGAAGTCGCTGTGTACTA
NcoI2515	13	30.98	TGCAGGTGGCACAAGTGTTAAAACTGCAGCATCTATTACTTTTCTTTCCTGTAGGTGGCCAGATTAGTCTTTATTTGTAATTTATAAGATTGCCTAAATGAAACATTTTCTTGGTTTGATTCTAATAAAAGTAAT
SphI370	13	30.98	TGCAGGTGGCACAAGTGTTAAAACTGCAGCATCTATTACTTTTCTTTCCTGTAGGTGGCCAGATTAGTCTTTATTTGTAATTTATAAGATTGCCTAAATGAAACATTTTCTTGGTTTGATTCTAATAAAAGTAAT
SphI3717	13	30.98	CATGCTAAATATTGTAGATTAATGATGGCACATGGTAAATGATTTGTTTAATTTTGTGTCTCATCTATGTTTATTACTTTTATTAGAATCAAACCAAGAAAATGTTTCATTTAGGCAATCTTATAAATTACAAAT
SphI7760	13	30.98	CATGCAAATGTGAAGAAGCTGGTGTCATTACTTTTACATTTAAAATCACATACATTGTTTCAGTGGATTCAGCTGGTCTCTCCGTCCTCATGGCAAACTGTTGTGTGAACAGTAGACACACTTTTAAAAAGAAAC
SphI7747	13	32.74	CATGCTGGGTAAAAAGCAGATGACCTGTGTTTTTTTGTTTGTTTGTTTGTTTTTTTTAAAGTGATACATGTACCTGTCCTGTAAAACCACACGTTCATCATAACAGCATGTTTAAGTAATGGAGGACTCCAGCAG
NcoI89	13	36.26	TGCAGGGTAGAGTTACTGGGGTAATAAATAAAGGAATACATTCTAGCAATAGGAAACTGCATGACGTGAATCAGCTGCCTTACATACCTTGTCATTTAGGACTCAAGCGCTTGGATCCCAGTGGATGGCAGATGA
NcoI1020	14	0	CATGGCGGTGGAAAGAAGTCCTTCTGGCTCTGCTGGGCAACCACTGCAGCTTCAACACACACACTCATGCACATGCACTGATGGAGTCTAACAAGGGGGTTTCCTCTTCTGGTTTCTCCCCTCTGTTTTTACCCC
NcoI2405	14	0	CATGGTGTCTACCCACGGACCACTCCACTTCAGCATAGCACAAAAAGCAAAGACGTAGCTTGATGCTCCCCTCAACCCCTACATGTTTCTCAATCATAAATCCAATCCTTGGTGTGATTCGCACTGGAGCTGGCC
NcoI26	14	0	CATGGCTGCTTCTTTACATCCATCTGGTGTTAAAGACCAAAGGTGTGGGGCAATTTTGGTCAAATGATGGAAACGACTAGAAACACATTGGTTTTTTGACGTGTCAGCTTGCGTAAAATATTCAAACAAAAACCA
NcoI2962	14	0	CATGGCAACACTGATCCAGATAAGCAGTGATAAAAAGGTTGGTGGGTGGTGGGCTGGTGGATTTGTGCTTGTGACGTCAATACATTTCAGAAGTCAGACTGATAAGACTAAATGATAAGATGAATTCATCAAACT
NcoI3547	14	0	CATGGCGGGATGGCGCAGGGTGGAGATGTGAAGGCTTACTGAGGCCTCTGAAGCTCCATATTTAATGGCTGGTGAGTTAAGTATGGCTCCTAACTCAGATTGCACAAGTTGCCTTGGTTGGCTGTACTTATGTAA
NcoI6471	14	0	CATGGGCAGGGCTGGGTCATAAACACACTGGTCATGTGATTTCTGTCAGCTCCAGTTTTTAGATAGTTAAAGTGCCCCCTCTGCTGGTTTCGTTGTGAAAGTTAAAGGACTCTATCTAATATTTTTGGTTTAAGG
NcoI8121	14	0	CATGGATCGGGTTTTTCCCGATCCATTTCTCATTATCTGTGTATTGTAACATTGCGCTCTATGTACACCAGCCTGGAGCACTGAAACTGAAGCAACCCTGTCTTCAAAAAATATGTTCACATACAACTAATTTGC
SphI5017	14	0	TGCAGGCCGATATCAAACAAATCAAGGATGACAACGCGGAGCTCCAAACAAGATGTGGACGGCATCCTACAAAGGCTAGAGGAAGCCGAAAGTCGGATCTCACAGCTAGAAGACAAAAATGTCAGCCTTCGTCAA
SphI865	14	3.52	CATGCATGTGGAGGTAAATCAATCTCTTCTTAAACTGTCACCAGGCCCCTCGTCACAGGTCACACTTACTAACACTTCAGAAGTCTCACACCACCAGTTTACCTCCACATGGTACATCAGCGTCTTTCAAACTTG
SphI883	14	3.52	TGCAGGTACTGGATGTGGGTGTGGGGAAAGGTCATCAGGAACACTGGCAACACCTGGGCCCATGTCTTAAAAACATGCAGAGTGAATGGTTTCATATGAGGCTGAGCAACTGTCACGCTGCTTCAGGCATCTTTT
NcoI3968	14	5.27	TGCAGGATTGCCCCACAAAGTCTCATGATTCACACGAGGCTGTTGAAAACAAGGCAAGCATTATACAGCAATGACAACATGAAGGCTCAAGAGCACTAAATCAGTCTGAACATACAGTAGGCTGTAAGATACATC
NcoI3976	14	5.27	TGCAGGGTTGTAGAGATGGAGTCCCTGATGAGTGCGGTGGCGCCGCGCTCCCCAGCCCCCGCCAAGAAGCTGTCAGAGGTGGACTTCCGGTCGGGGGCCACCCTGGATCAGCTGTCAGCCCAGGTGTCTGAGCTG
SphI1494	14	7.78	CATGCGTACATGTGTACGTGAATAAGATATTTTGCACCTGTATGCGTGTTTTTATTTAATATTTGAGTGTGTTTTCCTGTCTGCGGTTGAGACAAAGTTAGAGGTAGAAATGAAAATCGTGTGCATGTTAGCTCA
NcoI4595	14	8.37	TGCAGGACATTCTCATGGTTATAGTGGCAACTGTAAAGTGGAACTTCCCCCTATGACTTATTTCACTTGCAGCAACTTCCCTTTTATAATTTTTAGGGTAGAATTATGGAACAGTGCAGAGAGGCAGAAGAAGCT
NcoI5394	14	8.37	CATGGGTGTCCAGTGTGCCGCTGGCCCTCCGCAGCACAATGGGGTGGCAGGGTGGGAAGCCTGGTGTGTTGGCAGGGGACACGAGACCAGAACAGGGGGGATGTGAGCCCTTTCTAATCCCCGCTCTATTCTCTG
NcoI7846	14	8.37	CATGGACTTGGTAACCAGGGGAGTTAGTTGGCTTGTGGAGTAGAATTTCATTAATCATGTTGAAATGTTTTACTCAGTTTGAGAAGACAGCAAATATGCTCAGTGGTGTGATGGCTTCGTAACCTATATCAGCGC
SphI3038	14	8.37	CATGCTAATGTGTGGTCAGTCCATAATCATTTCCTTGATAATGTTACACCATAAGCGCCTTTTTCTGTTACTGTTCACTGCTTTCATTTCTGACATCACTCCTGCAGTCACACAATGTGATAGAGATTCTCAGAT
NcoI2426	14	9.01	TGCAGGACTTTCTCAGAATTATTTTTTACCCCCATTTCCCAGTTTTTGCCAGTCTCATGTAATGTGAATCACTGGTGGTTTGTGTGCATTGTCTGCTACTGCGCTAACCAACTCCGCGAAATAGATATTAACTAA
NcoI2672	14	10.22	CATGGTTTATGCTAAGCTAACTGGCTGTAGTTTCATATTTAACGGACAGATATGAGAGTGGTATATCAATCTTCTCATCTAACTCTCTGCAAGAAAACGAATAAGTGTATTTCCCAAAATGTTGAACTATTCCTT
SphI2895	14	12.62	CATGCTCTACATTATGACTACACTGTCTACTCTAAACCACAGCCGAAATAGCGACTCTCGTCTTGCCATTCAGACATGATGCCGACCCAACCTGCCTGTGGGTATCAAATATTCAGTGTTTGGTCAGGGATTATG
SphI3215	14	15.76	TGCAGGCCAGACGAGCCTCCCCACCGCTTGCAATGTGTGGTCTGCTACGACTTGATCTTTACAAAGCTTTCAGTTTCTCTTTGCTGCCAGCTGACGCTACAGTAAAGAGTGGGACAGTGTACAACACATCCAGAG
SphI6924	14	15.79	CATGCACGCTCCGCTTAACATTCATACAGTCAGACATGTTCACAGCTGGGAGCTGCCCAGTACGATCACATCCCTCCACTGCCGGCCACCTGAGCAGCTCCACTGAGGCATCTTGGGGGATAAAGGTCTAGTTCT
SphI565	14	18.73	CATGCGACCCGAGCGAGGCGCTCTCTCAGTTGCCATCCTCACAGCTGCAGTCCTCCGCCGCTTTATTCCCCAGCATGAATGACACTGTTTAATTACTAATTCATTAGTGCTACAACATTTTGGCTATGGGCTTAA
SphI2297	14	21.14	TGCAGGGTTCAGCTCGGCTCAGATAAGATAAGATAAGAGCGAAGGTGAGAAAGTCGCCGAGGTGAGATTTTTTTTGGCTGGATGGCCGGTTTGGCACTCTCCAGCTATTGCTCCCCCAGTTGCTAAGCTCCTTTG
NcoI3091	14	22.35	TGCAGGCTTGTACTGGCTGCTCCTCAAATTTAGTGTTTGGATGTGGAAGGTTTCCACTTTGCACTGTAGTTGAATGAGCCATTCATTCACACCATCATCACACAAAGACAGACACCTAGAAATATTAATTAAGAG
NcoI1120	14	23.16	TGCAGGATCGTTGCCTCTGAGGTTCAAAAGGAGTCACAACCCAGTGAGCAGCACTGATCCTAGACCTACTTGTTCATGCTTCTGAGGAAAAGAAAATCTGTTTTTATTTGCTGTCCCTTCATTCACCTGTTCCTC
NcoI6843	14	24.86	CATGGTAATCCATCTTCAATCTTCAGTAGTTTTTTAGAAATTTCACTCAAAACCACAAATGTCAACCTCGTGGTGGCGCTAGAGGAAAGTTAGGGGGTCACCAAAGTCAGTAGGATTCATCCTCTGGGGAACATG
NcoI6836	14	26.12	TGCAGGCTAACTTCTCCCTCTCCTCCCTCATCTGAGTGAACCATCTGTCTTCATTTTCTATTCTTTCTCATTTCCTTCTTTCCTCTCCACACCCTCCTCGCTCCTTCTCTCCCTTTTCGTGCCGTAATGAAAAGA
NcoI7999	14	26.12	CATGGATTTAAAAATGAATCCTCTTTCACATGATCCTTGATTGCTAGCATGAAAGTAAGACTCTGTATTTATTGTTAAGATTTATTATTCTAATCTTATGATCTTAGTAGAAATGGTAGGATTTTACATGATATG
SphI5128	14	26.12	CATGCAGGTTGCACTTAAGGCTAAGAATACAAACACACACATCCTGTGCACAGGCTCTTTGTATGTAGACATATGCACCTCTTCGGTCAGTGTTATTACCACCTAATAGCTTGCTGGCTGTGGATTTATAGTCAT
SphI6977	14	26.12	CATGCACACATGTTCTGACAGGGGAGAAATTACATTAAATTTGTGGACAAAATGATGGATTTGGATTTTATAGGACCCTTCCGCCTTATCATTTAGTCACGTGCCTGCATAACAGGCTTCTATGTCACTTATCAA
SphI7563	14	26.12	TGCAGGCTGAAGTCCCGGGGTCCTTCGCCATGGCCAATGTTCCAGGGAGATGTGCAGCATTTATTTGTCTGGCAGTAATGAGGAGAGGGAGGCTCCGGGTGTTGTCAGGCGTGTCCTGATTCGCACCTCTCTAAC
SphI8143	14	26.12	CATGCCCACGGTGCTGGTATTCAGAGCTAACACTAGCCATAAGCTAGTGCTAACTCATGGCTAGTGTTGGCGGTGGTTTGGCCACCAATGAAGGCACAAGTATGATGCACTGCCAAGTTGAAAAGGACAGCAAAG
SphI5177	14	28.25	CATGCTGACATTTCAGATAACCAGTCCGAGTATTCAGTGGGCTCCGAGGAGGAGGACGAGGACTTTGACGATCGGCCAGAAGGTAAGGAGAGATAATAAAAAGAGACATGAAACCGAGCAGTGCTGCTCATGAAC
SphI1734	14	30.39	TGCAGGCATCATGTCAATCTCACAATGTCTTTTCTTCACCAACCTCCTCTAAAGCGAATGCTGGTGGTTCGGGGCGGGACACGCTGCAGTCGGCTCGCCAACCCGAGGAGTCAGCAACAGCGGGCGCTGGCGCCA
NcoI7599	14	34.69	TGCAGGTGAACATAGTGGAGCATTTAGCTGCTAAAGAGCCAGATATTTCCCTCAGGAGTTGGTGGAGACCAAAAACAGAGCTACAATGAGAATGAATATTGGACATTCATCAGGTGGCCAGAAACACGACTCCAA
NcoI8831	14	35.58	TGCAGGTCAGACTCTACAAGTGTCTCTACAAGAAACACACACATATGTCACACATTACCTCTGTGCCGTATCCCTCGGAGTACCTGGTTATCATTACTCTGTTTTTTCCACAGTGTTCACACAGCAGTGTGTCCT
NcoI8895	14	35.58	CATGGTGCTGTCAGTTGTCATATTTCTTAAAATCAATAATCTTATTAATAATTTAATTAAGTCTACGCTTTCTCCATCTTCTTCTCCTCTTTACTTTCTGTTCTCAGGACACACTGCGGTGTGAACACTGTGGAA
SphI286	14	37.02	TGCAGGTGTTGAATGCAACAAACTTTTCAAAGGACAACCAGATGTGTTATTTGACTGAAGTTATTTAGATTTGATGTGGGGCGTGCAAAAGCAGTTAACCTTAAGAGCGTCTGTATTCACAGAATGATTTGTATA
SphI2658	14	38.8	CATGCGTGCCTCTGGTTTCCTGTCTTAACCCTCCATTAACGCTCTGCAGGTGTATCTGCCATGAACAGTGTTTGTGTGTGATCAGACTGAGGAATGCTGTCATGCTGTTGTTGTTCTGTCCGTCAGATCCTGAAG
NcoI2800	14	40.64	CATGGTGAGTTACCCAATAACTACCATAGCAGCAGTATGTCTGAGCGTAAACGTGTTTTCCGAAACAGTCAAATATGATGAAGGGAAGTGAAATCTGATCCCAAGTTGTCAATGAAGACACATTTAAGATGCATT
NcoI6179	14	42.45	CATGGACAACACAGCTGGGACTTGAATCTCGGCTGTCGCACATGCATGCTCTCTTAATAAGCGTTTAGTGCCACATGTAGCTGCCTTGAAAAAAACTTAATATCACTCTCTGAGATTCGAGGGAGTCCAAGTGTG
NcoI6071	14	45.35	TGCAGGCTAAAACAAATGCTAAAGATTGTTTATAACTGGTATTTGACCTTCTCCATGATGTCCCCTGATGTTAGATTTGTTATTTTACTAGTTAAATGGTTTTGTGTCTGCAGGCAGAGCAGTTATAGCCTATAT
SphI6492	14	45.35	TGCAGGTGTGTTTTATGTTGACAGCACCTGGTTACTCACGCATACTGAGGTACAGATAAATAAAATCCATCTTTAATGGTTGATTTTGCCTCCTAACACCATGCAGGCTTTTAGATTCTGTGCAGCCAGGGCAGC
NcoI4920	14	49.95	CATGGGTACACTGCAAACAGGAGCTGCTAACAGCTGATTCAGCACACTTTTAATGGAGACTATCTGACTAAATGTAAACAAATATAGACTAAAAACACGGGGCTGAAAGAGAACAGCAGCACCGACCTGTAGCTG
NcoI8172	14	49.95	TGCAGGGGACATAAAGGATGAACTAAACTGACTGACTGACACTCAACTGTCTGTATGGAGGAAGAATTAGAGACAGTAAACATCTGTTTACCTCCATCCTTTCTTCTTCAGGATGTTTCCCAGAGTCGTCTCTGC
SphI1864	14	49.95	TGCAGGGATTAAGTGTTCGATACTCAACAGATTTTGGGTGGAGAGTCACTTAAAGTAAAGAATCTGAATACTTCCTTTAGCCTACCTGGCTCTGGTGGAGCAGATGTAGAACCTGAGCTCTCCACAGGGGGCGCT
SphI339	14	49.95	TGCAGGCTCAGTACCGATGAAAACATCATCTTTGTAGAACGTAGCAGAGAAATCTGATGTCGATTCAGCTTGGTCTTCTTCCTTGTAGGAACAGAGAAGTGTCACTTTATCTCTCTCCGTCACAGGAAGTGCAGG
SphI5141	14	49.95	CATGCCAGGAGGAAACAAAGTACCACCAGTGAATTTCAACATTAAGTCCCTATTTCCTGGTTCCTGCTATTTCCTGTGTTTGTATATTTATATCAACCAAGCAGATAACTCTTTATAATTGAATTGGTTATCAAG
SphI8239	14	49.95	CATGCTAATGGCACCAAAAAGTAAAAAAAACAAACAAGGAATGAATGGATTATAGTAGTTAGTAAATGGATTATAAGACAAAAACTCGATATAAAATATGGCTGAAATCTGACAGTTTTGGAGGCGGAATTTTAA
SphI8339	14	49.95	CATGCACGTTTGGCTGGGGGATCCCAGGCAAGTCCTCCTGCAACATTGAGGATGCCTTCCCATCAGACACCGGAGTGTACTGGTGTGAGTCTCAGCAGGGGGAGTGCAGCAACACCGTCAACATCACAGTGACAG
NcoI4418	14	52.23	CATGGGAGGTCAAGTGAAGTGTCACAGCTCATACTGTAGTCTTTGACATTATTTTTATCACCGGTATTTACACTTTTTCGGCTGTTTGAGAGCAACTTCCTGGTGATAAATTGACTTTATGAGTCGACAAAAACC
NcoI6842	14	53.11	TGCAGGAGTCAAGTACATGATAGATAGGATATAAATAAAAATAATATATTTTATTATGAAAAATTAATCACACAGAGCTTTAAATGAAAAAGGTTAAAGGTATAGATTAGCTTTACATGGTATATGAGGTAGACA
SphI7270	14	53.11	CATGCACATTATATGATAGGCACCCTTGTTTGCCTATATTTGGGAGATACGGTAATTACCATATGTACACAACATATTTATGTCCACACTGTTTGACATCATACATTTATTAAAAACAGGTATAGTTCTGTTATC
NcoI2761	14	54.29	TGCAGGAGTCAAGTACATGATAGATAGGATATAAATAAAAATATATATATTTTATTATGAAAAATGAATCACATAGAGCTTTAAATGAAAAAGGTTAAAGGTATAGATTAGCTTTACATGGTATATGAGGTAGAC
NcoI5505	14	56.65	CATGGCAATAGTGAGCAGAGCGAGGTCTCAGTTGCCAGGGCGACGTTAGGTCAGGGTTGTCAATCAAATCAGAGTTCTGGTTTCTCCAATTTAGTAACAAAACTACCAATAAAAACTGACCAGGCGGCTTTTGTT
SphI3419	14	56.65	CATGCCCCCTCCGGTCTCGTCTGCTGTTATTCTCACCAAGGCTGTCGGAGGCAACGAGGTAACACACACACACACACACACACACACGTTAGCAGGTAATTATCCTCCAGTGTTTGACAAATGGTGTAATATTGA
NcoI4226	14	60.16	CATGGCAACGGCGGCCGAGGCTCATGGCTATTGTAGTATTTAGAGCTGTCCACCAAAATGACGAATAAAACCTGATTAGTCAGAAATAAAAAGTGTAAATAATTCAAACTGGTGGTCAGAACATAAACCCGTATG
SphI3095	14	61.92	TGCAGGTTTGAAATATTTGTTGCCAATTGACATAAAAGCAGCAATTTCAAAACCATGTAATTCAGCACACGATAAGACTTTTATAATGTCAAACAAATCACTACAGAGCCTGCTGAGGTTCATATGGTAGAGAAA
SphI6331	14	67.2	TGCAGGCACTACTCAGGGCTGTAAAAATACTGAAAACACATTGTTTGGGTAAAAAAAATAAAGTGATGTCTGTTATTATTTATCGTCAGTATTCTCCTAAAAAGATGCCACTGAACATCAGTCAAGGAAAAGGCA
SphI8298	14	68.99	TGCAGGACATCTGTGTCACTGCAACAACAAAAGTCAGAGAAAAACAGGTTTCAAGTTTTATCTAAATTTTTACAAAATTTGTTTTTATATTTAAAAAAAAAGAGAAAATCTTCATCACACTAATATTTACAGAGT
SphI1621	15	0	TGCAGGATACTCATGTGACCTGAAGGCTGGAGGTTGCACCCCGCAGAACCAGCTCACCTGGGACACTTTGTTTGGGGACAGAAAGAAAGACTTTGTCCAACATGGACTTTAAACCCACAAAGGTGCACTGGTCTT
SphI992	15	7.28	TGCAGGTGTTCTGCAAAAACCATCATTCATAAACCTTTTGTGGGATTTGTACATACAATTAAATACTATTTTTAATATATATTTTGACAGATTTTATTAGATAAAAAAAAACATATACTCATGTACCCTGGAATA
NcoI7275	15	8.07	TGCAGGAGGAAAACAAGAGATGTGTCAATAACTAAGTTTCAATTACAACATGCAGATGCCTCAGGCATGATAACTTCCTGCAATAAACTTTAATTTTAGGGTTTTTCTGCAACTAGAGAGGATGTATAATCAGGA
SphI1368	15	8.07	TGCAGGACAGCAGTGCTTTGAGTCTGAGCAGCAGACAGCCTACAGCCAACAGAAAGAACATCAGTTAGATTAAGATGCTCGGCTGGTTAACATAAAGGGATGAAACTGCAGCTGTTATTTTTTAATTTCTTTAGA
SphI2250	15	8.07	CATGCTGCACGGCCGCATCGTTGCCGGTTCGACCTTTGTTGTATATCATACCCCTCTCCCTCCCCCGTTTCCTGTCTGCCTTTTCACTCTCAAGCTGTCCAATAAAGGTGAAAAATGCAAAAAAAAAGAATCTTT
SphI6681	15	8.75	CATGCGTGGATGTGTGTTTTTCTGTCTGTGTTAATATTTGTCTTGCTGGAGTGTCTGTTCCTGTTTGGGTTGCCCATGTGCGCTCATGCCCAATTACGAATATCTGCGTGTACGCAAGCAAACATGTGCGTACGA
NcoI3923	15	10.24	CATGGTGAATGATTCAGTTAGAGTGCATACCGGCTTCCTGGCTGGCTGCCTGGCTATCAGGGTGCAGTTTTATTCAGGTATGTAAAAAAGCTCTGTGGAGCTCTCAAGCTGAAATTCAGTTTTAAAGACATTTTT
NcoI4546	15	10.24	CATGGCTGCCACTGACTTCTCAGTCTACGAAATAATTTGTGCTAATTTTAGCTGCTGAGCAAACATCCTAGAATCACTTCCACTATATTCTGTACTCGTCCTGTAATCGCTTGATAAATGAGGACCAATGAGCGT
NcoI988	15	10.24	TGCAGGTCAACGGCCTCCTGCCTGATGACACCGGGATGTTCCAGTGCTTTGCCAGAAATTTGGCAGGAGAAGTTCAGACCAACACATACCTGGCTGTTACAAGTGAGTGCTCCAGCAGCTCTTCAGGAAATGATT
SphI2157	15	10.24	CATGCTTTATTTGGAGCTTTATAGCAAAGAGAGGTGACAATTTTAAATACATGTGTTAATATTAGGTACATAAGAGGAAATAAACTGTGATTACACAGGAAATGCTCCAATTAAGGAGTTCACTTCTCACCTCTT
SphI4870	15	10.24	CATGCCTAACAGGTTTTGCAATTGTACTCAACAAACCTGAGAAAGGTGTTGCTCAGACAAACTGAGTGCAGAGAAACGTGTTTAGAGGTTGGAACTTATAACCCTAGAGTATTTATTGTACGCCCTTAACCATAT
SphI6872	15	10.24	TGCAGGTCTACCTTCAAATTTTAAATAAAGTCCTTTCTAAAATAAACCATCTTTGGCTGGGTAGCCCCAAAATCTATGTACTCATTAAATGTGTACTTGGCTTAAAATTGTCAATGCTTCACAAGAGAAGAATTT
SphI8091	15	10.24	TGCAGGTCATTGCAAGTACAATAACACTATCTTTTGCTTTCTGAGATACGTAACGGACAAAGGCTTTTATAAAGGTTCAGATTTCAGCTCCTCCACCCTGCACTCCAGGTCAGCCACCTAGAGAAGGGAGAGGAA
SphI4012	15	11.39	CATGCAAATAGATTAATAGATTAATCTTCGTCTGAGAGAATGTTTAGCTCTTACAAAGTTCTTACATATATACTCCATACATAGTTCTATTTATAGCTATATGTTTCTCTCTTAAAGGATCCTACAGTATCAGTG
SphI2307	15	13.99	CATGCTTTTTACAACCCTCGGATTTTGCAGGATATTTTCTAGCTTTTAAAGAAAACAATTTTTAAGAGAATGACAAAAAGTTTTTTCTTTTTTTTCTCCCTTTTCTTAATTACTAGCTCCTGCTCATCGCTTCCC
SphI7922	15	14.61	TGCAGGAACGAGGATAGGCAGAGACAGAACAAATAAAGAGTAAAATGAAATCTATGTAGTACATAAGGTATATTTTGTAGTTGTTAATTGTACAGGGAAATCTTTTTTTTTTTTTTTAAACTGTGACACAAAAAT
SphI7911	15	17.29	TGCAGGTTAAGCTTCTGGTTTGTTTGTCAGCTTGTAGTTAGCGAGAACTTGTTGGCAAATTTCAATTAAAATAGAGAGCCGAAGTGAAACCGGAACTTCCGAGTTCTGTTCCAGAAGTAAGAAAACCTCATTCAA
NcoI2947	15	19.14	TGCAGGAGGAAGACACCAGTTTTTATGTTATTTTGGATGATGAAAACATTGTAGCCACATTTGATCATTTTTAGGTATAATACTGAGGGCCTTAATGAACATGCAGAAAACACAAGAAGGCGTCTTACATTAAAG
NcoI5456	15	19.14	CATGGTCAACAACAACAATCCCATGAACCCTGGGGGCAACCCTATGGCCTCGGGTATGACTGGTAACAATCCAGGCATGAACTCTCCTCAGTTCCCCGGTCCTCAGCAGCAGTTCCCCAACAAAGGCAACTCCAA
NcoI7429	15	19.14	CATGGGGTGTGGCATTCCTAATGTGTGTGTTATTATTCCACTGAAAGTATTCACGTTTGCATTACTACCTATGACAGCCAACTGGCACACTAATCTCTCTGTCTTTAGCTGAAGAGCCTCTGGATAGTTGGCAAG
NcoI910	15	19.14	CATGGTTGTCTCTGTTCTGACTCTCTGGCACTTTAATGTAAGACGCCTTCTTGTGTTTTCTGCATGTTCATTAAGGCCCTCAGTATTATACCTAAAAATGATCAAATGTGGCTACAATGTTTTCATCATCCAAAA
SphI2119	15	19.14	TGCAGGCGAAGGACACATGTTGTTTCACAAGGTAAGACGCCTGCCTGCAATGCAGTACAGTACAGTACAGTACGGAGCACAATCTGCAGCCATCTCTGCACACTGAAGGGCACGTCTCTCTGCCCGAGCCACGAA
NcoI7012	15	20.89	CATGGGCATTTAATTGGCTGACGATTAATCTTTAACTTTTCTTCTCCCCACACTTACCGTGCTTAATCATCAAGCAGTTAACACCTGCTGTGGTTGATATTGGTGCTAATTTTAATTACTTGCATTTTCATGCCT
SphI7753	15	20.89	CATGCAATTTGGATCTTGCTCACTGGCTAAGAATACCATGAGACTTAATTTTTAGATTCAAATGTAATGATTTTGATTACGATGTTAATGCCAAGGCTGGATTACTTTGCTCCACTAAAGCACAAAACTGAAATG
NcoI1849	15	22.65	TGCAGGACAACATCCAGCACGCTGACCCGCCCGTACAGGTAAGCAGACAGACACAAAGCTACACAAGAGAACAATAATGAACCCTACATGAATACTAAGTACATATTTTCTCTCTCTTGTCTAGATCCTGTACAA
NcoI2837	15	22.65	CATGGATCATGTGGAGGGTTCTGGCCTTGATAACATGGGTCTACTCCAGGGAGCCGGGGGCAACAAGCAGGGGCCCACCACCAGCAGCAACTACGATGATGCAATGCAGTTTGTGAAAAAGCGGCGCTACCTCCA
NcoI4713	15	22.65	TGCAGGGTAAGATTGTCATTTTGTCTTAAATAAATAGACGTGCGGTTGATCAAGGGTTGTAATTATCAGGAACTGTGATAACAGAATTTGTACATACATTTTTATTTTAAACAATCAAGTATAAATCTCTTATGT
NcoI5460	15	22.65	TGCAGGTGTGACAGCAGCTCTAGACACTGCCTGGAAATACGTTCACATACAGTATATGTTATTACATACACATACTGCTCGTAAGCAGACATTTGGAATCAGCACTTTAACCTAGCCAGGTTTGTAGAAAGTAAC
NcoI6151	15	22.65	CATGGAGTTGTGTTTCTGGCCACCTGATGAATGTAAGTCCAATATTCACTCTCCTTTTAGCTCTGTTTTTGGTCTCCACCAACTCCCGAGGGGAGTACCAGGCTCTTTAGTTGATAATACCAATATACTCTACAT
NcoI6921	15	22.65	CATGGTCCAACTTGGCATTTGTGCATTTAGACAGGGCATGATTAAAGATGCCCACAATGCCCTGTTGGACATCCAGTCCTCTGGCCGTGCCAAGGAGCTCCTGGGTCAGGGTTTGCTCATGAGGAACATGCAGGA
NcoI755	15	22.65	TGCAGGTTATCAACAAGAAAAACTAACATGATCTTGGACATGAGTTTACTGCTTATGTAAGACTTACTTGTCTTCTCTTTTCAATCTTCTCCTGCTCGGCGTTCCTCTCCTGCATGTTCCTCATGAGCAAACCCT
NcoI823	15	22.65	CATGGTTCTGTTGTACAGGATCTAGACAAGAGAGAGAAAATATGTACTTAGTATTCATGTAGGGTTCATTATTGTTCTCTTGTGTAGCTTTGTGTCTGTCTGCTTACCTGTACGGGCGGGTCAGCGTGCTGGATG
SphI2413	15	22.65	TGCAGGCTTACTCTGCAAGATGTGCACTGATACGTATCTTTGGCTATTTTTAGGTAGATATGGTTGGTATACGCCGTATACCCGTGTATACACACCACTACACTTCTGGCCTAAAAATCCATGTTTCAGAGTAAC
SphI3657	15	22.65	CATGCTTACAAAAACTAGGAAGAACCTTAGCATTGTAACATTTATGTAATTACACCACAGTGAGGTATACGTAAGTTAAAACACTAATACATATGAGGTAATGTGTCATTCTGGGGATGGAGTGAGAGCTTTGAC
SphI7433	15	22.65	TGCAGGTGTGAGGGTGGGGTAGAGCTTACTTACCTTTTTTCTCTGCCTAAATGTTACTCTACATGTTCTCTAAAGTGAAAAAATCTCTCTTCTGTTCAAAGCAAATGTGGCTAAATTCTCCAGAGATTTAGTTGG
NcoI1624	15	26.21	TGCAGGGTGTCTGTGATCTCGATGTGGGGAGCTATGATGTTTCTGTTGGGCTGCGTGCGCCCTGGGCTTCGACAGCAGTCCCTCAGCTGCCTAAACACTCCGTGGAGACTCTCTCGACACGGCCTGTGCATGAGC
NcoI8349	15	26.21	CATGGATCCGCCATCTCGCGCCCTGCTGAGGAAGCCTGGGGTCTGTGCAGCTCTGGTGATCCTGATTTCTGTCCTGATGTCTCTGCTGCTGGCTGGGCTTCGTGGACCCAGCGATGGTCTGCAGGAAAAGGGCAA
SphI5205	15	26.21	CATGCAAATACACACACATGACAGCCAAACGGGAGCCCACACAACAAAGCATACATAAGCATTTGAACACAAACAGGTGTGTACACAGACACACAAGCTCACACTCAAATGTATAGGACACATGTGCATCTATAT
SphI749	15	26.21	CATGCGTCCACTGACTTTGTTATTGCATATTTGTGCTGCAGCAGCAGGCTACACCCAACCCCAGACATTAATAACACCACCCTGCGTCAGGGACACTCACTATTCAAATGTCAGTTTCCAAAAGCAAGACCACCA
NcoI1028	15	29.8	CATGGTGTGGGCCTTCAGCAGGCTGTGGAAGACCTGTACAAAGGAAAGGTAACACACTTTTTAATATACCTTTTCATGTACCATTGATGCTTACTAATTCTTATTTCTTTTTTTTAATGACCCCTTTAACTACTG
NcoI3342	15	29.8	TGCAGGTGAGGAGGAATGCAAAGAGAGAAGAGAAACTCAGTTGAGCATGGGTTTAACTTAACACAGAGCTAAAGACAGAGAATAGAGATAAAAGATGGCAAATTTGTGTAGCCTTGTAAAATGAATCCATGCAAA
NcoI5565	15	29.8	TGCAGGCAGATTTGAAATCTCAGACCAAATCTCATGCAGACTAGGAAAGCTTGGATGCTCACTTTGAGACCCTGCTTGTACGTTCACTTACTGAGCCATATTTGGATTGCTGGCATTGGTAAACCCATGTGCACG
NcoI5733	15	29.8	CATGGTGGAGAAGAAGTAATTGGATCCTTTACTTGGATAAGTACCAATACAACATTATAAAGTGACTCCTTACAAGTACAAGCTGCATTTCATTTTTATCTTTTATCTTAAATAAAAGTACAATTGTACTTTTTT
SphI3079	15	29.8	CATGCATGTGTGAGTCTATCAACCATGCATGTACATTGTGCAGAGCCAGTGTGAATAATGTGCTAATGGAAGAGTTTGAACATATGCTGCCACAGCTCGTTCTCCACTGAGCGATGCCCTGTCCTCCCCAATGAT
SphI6313	15	29.8	TGCAGGGAGGGGAGTGTGGTTCCAGTAGTGCGTTCAGCCGAACGCACTACTCTCTGCAGAGCCCTCCTGTCCTGAGCAGAGCTGTTGCCAAACCAGGCAGTGATGTTTCCTGTCAGGATGCTCTCTACAGCTCCA
SphI8265	15	29.8	CATGCACTGTAACCATTCGTCTACGGAGGCGCTCCTGTAAAATGTTATTAAAACTGATAGAAATTATGACTAAAAGTACAAGAACATAACCAGGTTGTAAAAAAACAAAAACAGATTTTTCCTTGAAATTCTAGG
SphI1331	15	31.59	CATGCAGACAAATCAAAGACACACGTACAAAGTTAGAAATCAACCTCCAAACAAGTTCCATGAATCATGATGAGACAGATGGATGATGAAGATGACTTACCTTGCGATTCTAAAGCAAAGTTTGGTATCGTGTCT
SphI2988	15	34.26	CATGCTCACATTAGCATTTAGCTCAAAGCACCACTGTGCCTAAGTACAGCCTCACAGAGCTGCTAGCATGGCTGTAGACTCTTAGTCTTGTTTTTTATTCTGCAGAACAACGGGCTTTGACATAAAAGTAAGCAA
SphI4954	15	35.16	CATGCAAATTAACTTTCTGTACAGTCAGGAGCCTGAGGAGCAGCAGAAGAAAGAGGCAAAAAAGATGTAAATTTAGGCAAATATTAGGGTAGAGGGTAGTTCAGTTGGCTAGAAAATCAGTCTGACAGGTGGGGA
NcoI3982	15	37.3	CATGGCAACACACAAATAAGCCTGCCATTTCCGTAACTATGAATTATGCAGCCCAGCAGTCATGTACAATGCCTATTTTCTTCTCAACCCTCGTCGTTTATAATCAGCCTGTGAGATATTGCTGCTGGCAACTCA
NcoI7388	15	37.3	CATGGAAGCAGCAAGTAGGTTTGTAAAGTGCAAAACACACTGCCGCCGCGTCGCGTCAAGTGACGCCCCTAGCACCAATAGGAAGCGCGTCAACATATAACCTATTATTATTATTATTATTCCTATTCCTATACC
SphI5078	15	37.3	CATGCTCAGCCTGTAGAAGGTAATGTCAGTGTAACTGTTCTGTGAGCCAAATGACCTCTGGGTGACCCTTAGGCACGGACACGACTCCACTGTCCCATCTATCCGTGTCACCTGAAAAAGGAGGAAAAATAAAAA
SphI7009	15	37.3	CATGCCCAGTGAAAAAAAGCCTGTGCATGGCCGTGCCTACTAGAAGGTTCACAGAGAGTCAAGTAAACTGGGTCGTGATGGTGATTAGAGTCTACTGGCTGACCGACTGACACACTTACCATTTAAAATGCCTCC
NcoI3047	15	40.05	CATGGGGTGTTGACTGGGATGCAAGCCTAGCAGATACACACTTGCCAAAGAACCAGGCCAGAACCAAGCCAACAGGCCATAACCATGTGTGTGTGTGTGTGTGTGTATGTGTGTGCTTGTGCCAAACTACTTAGA
NcoI4953	15	40.05	TGCAGGAGGAGTACAGTGCAGAACAGATCCAGTGGTATCCCATGCCACTCAAGAACTTCCACTCCTGTCTGGAACTGATCTCCTCCAGACCACACGGCATCCTCCGCATACTGGACGACCAGACCTGCCTCCCCC
SphI4877	15	40.05	TGCAGGAGGAGCACGACAGTCTGAGGGGCTGGCTGCTGCTGGCCTGCTGCCTCAGTGCCTTCACCCCCTCACCAACACTGGACAAACCCCTGCTCAAGTAGGTGCTATGCTTTGGTTAGCCTTCTATTACCAACA
SphI8122	15	40.05	TGCAGGGTTCAATGAATTAATTTCCAGTATGTTGAGACAAACCAATACTAACCTGAACAGTGGTCTAACAATACCACCAGTCTCTGTGAACTTCACATGAATATACTGTGCAGAGGGTACAAACATGAACCCCCC
NcoI4104	16	0	TGCAGGTGGTCGTGTTTGTTCAGAGTGTATGTGATGGAGGTATGGGTGACATTTTGTATTGGAATCACCAGCATGCGTCACTCTTCGCAGCATGCAAGATGTGAAAGGGCATAACACAGGAGCCCCTGTTGTTGA
NcoI5450	16	0	TGCAGGACCTTATCTAATTTTAGATCCAGCAGATCTTTGCTGTTTGGTCTTTGCTGATCTAAACCTCCAGCAACTTAAGGAACAGTAGGAGGCTTCTGCTGGCAGCAACTTCCAGAGCCTCTGGCTGAAATAGGC
NcoI8525	16	0	CATGGAAGGGTGGGATGTATGTAACAGAGAAGGTCCCCTCTGCAGTTTTCTGGATGTGCACTTCAGCCTTAGCCCCGGTCTCTGACACAATCTCAATGGTGAGCTCAGCATCGCCTGCCCGGGTGCAGTCCACAG
NcoI6892	16	2.36	CATGGTGTTTTCCTGTGTATGGCAGCCAAATAGCTAATTTGATAAAACTGACACATCTCTTGAATATATTATGCAATTGCAGCAAAACTTAAGGGCACGTGGACATACAATCATCCAAAATTAGCATTTTGCTCA
SphI8183	16	2.36	CATGCAGGCTTTCTTTGTTTCTTCTTAAGTATCACACCTGAATAAATACAGCGTCACTCAACATAAACACTGAAAGAGTAAACTGACTAGCTCGCCTAAGCAGAGCGGGGTACTGCAGGGCAAAGCTGCCTGAAA
SphI3651	16	3.54	CATGCGTGCAACATAGCCGTCAGGAACATAGGCAGAGATCTTTTCCTGCTATTTTCTTTCCTCCAACTCATAAAAGCTTACCATTAAAGACTGTAGGTCTCTCTGAGTTTGGGGGGAAGAATACACAGAGAGAGG
SphI7256	16	3.54	TGCAGGAGTCAACAACCAAATATTAGTCTTAACCTTTACTATTCAATAGAGAGTAAATGTTGACATTGGTGATATACTTTGTAATCATTACCTGTGATACTGGGCTTGCAGGAACTGAAATTCATCTTTAATCCT
NcoI2726	16	6.18	TGCAGGCTCTTGGCCCAGAACAGGTGGCCTCACTTCCTCTGTTACTGAGATGGACGCAGCAGGCGTACGGTCCTGTATGGCTCTGGGTAAAACCAGCAGTGAGACCCTTTGGCCCTGCCTTTCAAGTACATACTA
NcoI2827	16	6.18	TGCAGGGTTATTGCTATCGCTCAGAGCAAATCCTCGAAGTGTTTTATATGGGTTTTTTTTATCTGACGATAAATCTGATGTTATTGCACATACGTGGGGAAGACTTTTCAAGATCCCGCTGCCTGTTTTTTTTCT
NcoI6042	16	6.18	TGCAGGTGGGCTGAATAAGTGACTTTAGCTGCCACTGTGTTGGCACAACAAATACACAATCGCTCAAACACACACACAGCTCTGAAACCCTGCATTGAAGTGGAACAGACTGACTGACGCACACACCTGCAGCAT
SphI3346	16	6.18	TGCAGGGCGGTAAACCACCGCAGATTTTACCCGGCTCTGTGCGCTTTCCCGACAAGCCAATACGAGACAGTAGGCCTACACCACCAACTTGATGTGATTGTTCCCTTGACATAAAGAGAAGAGAAGGTCCAGCTG
SphI2458	16	7.66	CATGCCTAGTACAAGATCCCTGGAACTGCCTCATCTAAATGGAATGCCGCCATCATTAATGTTATTAATTGCACTAATGCATTTCCTGGTATGACATGTCAAAATGTCTGCTGAGATAAAGGTCTATTTACATAG
NcoI1501	16	9.14	TGCAGGCTGACGCCGTCTCGTTGTCTCAGTCTCATGATTCGCCCACTGAACTCGTATCTCTTTCTGTGTGTTTCTCTGTCCACAGCAACAAGGGGCGTCCACCACGGTGTACTGTGCCTCAGCTCCGGAGTTGGA
NcoI6838	16	9.14	CATGGGAACCAATGGCCAAAGAGAGAGGGAGGATCCTGTTCGAGCAGCACAGGGGGCGTGTGTTAGATTCACTGGTTTCCTGCTTCATTTAAACTGTGTGCATCTCTCAAACAGCCACAGATGTGCTGGTCTTGA
NcoI7994	16	9.14	TGCAGGCAGATTCCTACAGTTGCACAGAAAAGCATGTTCTCCTAGTGTCACTAAAGATTATTTAAATTATTTAACAAACCTGGGCTCACAGCAGAATGAAACCAGGTCAGGGAACATCTTTGCAGTTTCACACGG
SphI1013	16	9.14	CATGCAGTGAAGAATAAACGGTCAGGGCCCCTGGCTGCCGTCCAAGACATGTAGCCTGTTCTGAAAGACACAAACTGGTCTGTTTGTGTTGACGGAGATAACCTCACTTACATCTGCTTAACATGCTTCTTGTAT
SphI7917	16	9.14	TGCAGGAATAATAGCCTATAAGAATAGTGCTGATTTTTAAAAATTTTGAGCTATTTTAAGCAAGCAAAGGGGAAACCAAATTCAAAGAAGAAAGTGAGGATTTGTAAGAAAGAAAGAAAAAAAGCTATAGGCTTT
NcoI1192	16	10.63	TGCAGGTGAGAGTCACAAAAAACAGTCAGAGGAGGTAAAGCATAGCAGGTTATGGCCCTAAGACTAACCATACAAGATTGATTATGTAAAAACAATAATCAAGTGTCTTGTTCTTGTACTTAAACATAGTGTGGA
NcoI1345	16	10.63	TGCAGGAGGGGGACAGTTTATACTGCATGTATAAATTCTATTCTCAAACTCTTTGCCTCTCACTAGATTAAATGCTCTCTCATCAGACTAGGCAATATATAATGCCCTCCCATTCCCGTCCCACCTGTGTTGTGC
NcoI2662	16	10.63	CATGGACTGAGAGTTACCTCATATTACATCCCTGGTTTTAGGTCAAGGGAGCTGTTTGGTGTAGAGTGGGAGGAGGAGGGAGTAGTTTAGTATCTTACATTTATGCTTTGATGTCCTACTACCAAATGTGCTGAG
NcoI4990	16	10.63	CATGGTGGAGAGGAGGTCGTGTGGCTCAGGTCTGTTTGATCCATATTCTTCATATATGTTTACAATCTATCTATAATTTTGTCATCCTGATTGTCCATACTGTAATTTTACAATGTTGGTCTGTTCTGTACACGC
NcoI5461	16	10.63	CATGGGGCAACCTCAGAGTGAACTAAAAGCAAGAGAAAAAAGGTGGGTCTTTAAATTTGATTTAAAATTGTCAATGGTGGAACAGGATTTAATGTGGGACGGGAGACTATTCCAGAGCTTAGGAGCAGCAACAGA
NcoI6491	16	10.63	TGCAGGTCAGATTGTCCTTTAAAGGAAAGGTGCTGCGGCCTAGTGGTGTGGCTGACTGGAAGAGCATACAGTCTTTAGACCTTGCGCAGCTTGCATGATCTTGCTGGCTTGCTTATTACCTCCGCCAAGGAGGTT
NcoI6896	16	10.63	CATGGTTTACGCATACATCATGGCTTTGCGCACGAAAACGCATGCATAAATTAGCTGCATGTGATTGATTATTCACCATTGGATTACGCCAAAATTAACATCGCCCTTATGTATTGTCAAAGTGAAAATGACCCA
NcoI7849	16	10.63	CATGGCCACCGTTCCCTACCATCAACCCTCACACAAGAGGAACCATCCACACAGCCCATTATATTGATCCGTTATATTCAGCTTCAATAAAAATCAGCTTTTTCTCCTAAGCCTTTAGGATCTGAGCTTCTAACG
NcoI8436	16	10.63	TGCAGGTGTGTCTTGATTTCTCACCATCTCAGCCACTATGAGATGGTTCAGAAACCTGGATAAGGTGTTTACATGCCACAGTATCCTGGTTTCTATCGGAGTACTCCAGGTAGTATATCCAGGTTTCTCAAAACC
SphI1385	16	10.63	CATGCCCTGGCTCTCTGTGGCCGTGCTCGAGGCTGCTCGAAGCTCTGCCTCCAGGCTCGCCACCCTCTCCCGGCTCTCACGACAGCTACGCTCCAAATGAGTTACCTGCTTGGAAGAAATAAGATGGACATTTGC
SphI1755	16	10.63	TGCAGGGAACAGGCTCAGCCCCAAAACGGCTGCTGGAGAACACACACACACATACCTGCCAGTAGGTTCAAAAGAGTCAGTGAGAGTAAAGTGTTTTATTGGGAATGACACTTTAAAAACACTGCGCTAATAATG
SphI3018	16	10.63	CATGCATGTACAAATTTAAGTTATGCAAGTTACTTTGAATAATGGACTTCAGCTGATGTGACGCATCTGTCTTTGTTTTTGCTTAAGAGACACTTTTGTATTACTTAGTGCCAAGTCAAATACATTGGGGCTTTT
SphI3719	16	10.63	CATGCATAAATTAGCTGCATGTGATTGATTATTCACCATTGGATTACGCCAAAATTAACATCGCCCTTATGTATTGTCAAAGTGAAAATGACCCACGGACAAAATTACATGAATAAATCTATTTTCGCCCCTGCT
SphI4871	16	10.63	TGCAGGATGAGCTCACAGAGGGACAGCCAGCGTGGCACTGCATGTTTGGGAGCGTGTGTGTGTGTGTCTGAGCGAAGCTTTCCGTCTACATGCGTCTGTGTGATGCGCTTAGCATTTGAGAGGGTGGTAATCTGT
SphI5352	16	10.63	CATGCTGACGTTAGCATTTAGCTCAAAGTGCCGCTATGCTTAAGTACAGCCTCACAGAGCCGCTAGCATGTCTGTAGACTCTTAGTCTTGTTGTTATATACCAGAATGCAATGTTTCGCCTTAATAGATGTGTCC
SphI8345	16	10.63	TGCAGGGATCAATAAAGAATCACATTAATATATCAACTGATATTGTGTTTATTAGTCTCAAACACAACAGACACATGATTTGTCCTAATTATTTCCTTTGCTTCAACAGGGTGCCCACAGCTTCATTGCTCAGTT
NcoI2650	16	12.38	CATGGAGGGGTTCAGTGAGACCCGCACCAGATGGAGGGGACCAGCAGAGTGGGATGGAAAAATCCTGCGCAAGCCAGAGCTCAGACGTCTATGCAGAGAAGCGACAAATGAGTGGATGGATCATCTGTCCAGCAT
NcoI5003	16	12.38	TGCAGGACAATTCAGTTACAGCGACAGCAAAAAGTGATATTCAACCAGGTGAAATGTACAATATAATCACATAACTAGAATAGAATAAGAAGCTGTAGAAACACTAGAAAAAAATTCCAATTATTAAAAGTAAGG
NcoI5587	16	12.38	CATGGGAAACGCCCACAAACATGTCCACAGCTTTTGAAAAATGGAAAAATATGCACAACAGCTGTAGTATCAATGCAGTTTATATTTTCTCAGACAAAAAGTGAGGAGGATTAAATTTTCACTTTAAGGCTTTTT
NcoI7070	16	12.38	CATGGATACAATGAAATCTGTCTACTGTGACAAATCATATGTGGGCTGTAACTTTTGCAGCCATCTGTCGTAGCCAATATGTTTGAGCTACTAGAAATCAAATAGCCCCCTGCTCTGCTCTGAACATGAACTCTC
NcoI8612	16	12.38	CATGGATACAACCCGGAGATAGACTGCACCAAATGTCACCAGGCTTGTCTCATTTTTGTACAAACAGAAACATATGCCACCAGAATAATTTGAAAGATGCTATAACCACATGGGATTTCAACACCTTCTGGCTTT
SphI1045	16	12.38	TGCAGGGAGAGACCAGTCGGAGCCTAGACGTCAAATGTAAACTCTGTACATACTTTATATTCACATAATAATAATAAAACTTTTCCATGTGGGTGATTGGACTGAAATGTTCTTCTTCTCTGCTACAAAACAATT
SphI1436	16	12.38	CATGCGTGTACTTTGTGGACTGGATAGTAGGGGACTCTGTTACAACTCCACTTTTTCCCCATCCTCACTACAATGCTAGACTGCCATTTGGAGACCTTTTTTAGGTGGTCAACAATGCCAGCTCCATGTAGCTGG
SphI5326	16	12.38	TGCAGGACAATTCAGTTACAGCGACAGCAAAAAGTGATATTCAACCAGGTGAAATGTACAATATAATCACATAACTAGAATAGAATAAGAAGCTGTAGAAACACTAGAAAAAAATTCCAATTATTAAAAGTAAGG
SphI5597	16	12.38	CATGCTCACACACACATGAAACCCCTCGTGGAACGTGGCTGCCGTCTGGTGCAGAGGCGTCTTCTGCGGAGTCAGATTACCTGTCATTCAGGAGGTTGCCATGTCTGATGAGAAGCTGAATCCTGCTTCAGTGGC
SphI7176	16	12.38	CATGCAGAGATGATAAGCATGAAAGGAGACTGTCGCTGAAACTAAATTGCGCTGTCTAGACACAACCAAGGCAGAATAACTGAAGTCAGTGATGCTTTAAAGTACTGATTTATGAAAAAAAAAAACAACCATAAT
SphI8087	16	12.38	CATGCCACAATCTCCCACTCCACCCATGGATACAACCCGGAGATAGACTGCACCAAATGTCACCAGGCTTGTCTCATTTTTGTACAAACAGAAACATATGCCACCAGAATAATTTGAAAGATGCTATAACCACAT
SphI907	16	12.38	CATGCTGGGTCCTCTCAAATGTTGAATGTTGTAAAGGGACAGACTGCTTAAATAGCTAACAGTTGATAACCGGCGCTATGTGGACTCTCGTATCAACGTTCAAAGGCCACACAGTATAACGTCAGTAGTGCACCA
SphI9522	16	12.38	CATGCTTCGCGTGAGTATCAGAGAGTGGGAGAGCGCACACCATTACAAACAACAGGATGTGACAATGCAATGCCCCGAGTGGCCCTCTCTCTCTCTCTCTCCCTCGTTCGGCTTTAAACCAACATGCGAACATCT
NcoI2785	16	15.9	TGCAGGGGATCCATCTGAGACCTGGCCGGCTCGCCTTTCACCATCAAAGGCCGCCGCGGCAACCTGAGAATCCACCTGGGAGAGGAACCTCTCAACAGCGCTGAGCCCTCATATCCTTCCCTGATGGAGGGTTGA
NcoI7326	16	15.9	CATGGAGACACATAGTGTAGGTAATACCAAGATGATTGATTGATGATGATTACCACACCCGTACACTGACTGCAGGGCTACAGGGGTCAAATCAGTCCTCAACTGGAGCTGCATTCAAACCAAACACAGCTGTTA
NcoI1949	16	17.65	CATGGCCCTACTTATGGCACTACTACAAACAGCTGGGGACTCAGACAGACAGGTGCTGCTGCAGTCTGTTTCTTACTTTCTAACTCACTTTTCACCAACTTCCTCTTCTCAAAGCTATTCAGACTTCCAAGCATG
NcoI406	16	22.97	TGCAGGACTCCAGAGCAATAAAGCATGCAGAGAGGGTCGCTGCTGGCCACCACTTGTAGAATGTCTGTCAGTCAAACGGTGCCAATCAGGCAGGACCAAATCATTACACCACCAGATGAGTTTCTTCCCCGGTGC
NcoI6928	16	25.95	CATGGTAACGATCTTCATGTACTGAGTGTTGATGGCGTCGAAGGCCTCGTCTCTGTGGATCATAGCACCGAACACCATCGGCTGCAACAGAACAGAGGGAAATCAGCTGAAAATAGTCCCCAACAAATGCACTAT
NcoI8440	16	26.56	CATGGCTGAGGCAGCACAGTGCATTGTGGAGAAGAATGGCTTCTCTGAGAAGATCAAGATTATTAACAAACACTCCACTGATGTCACTGTGGGGCCAGGTCAGAGAGAATCACACAAACACCCACACAGTTGGAA
SphI5659	16	26.56	TGCAGGTGTCTGCATACTGTATCAGTGCATACCTGTTTTAATCTAATTTACCTGTGTGCAGCAGAGCTGATGGCAGGCTTGGATGAAAAAGAATCTGGGACTGGTGACACACATGAGGAAGAAAAGAGGTCAAGA
NcoI4757	16	27.72	TGCAGGGACCTACAGCTTCGACGGCGTGTGGAAAGCCAGCTTCACCACCTTCACTGTCACCAAGTACTGGTGCTACCGGCTGCTCACGGCGTTGGTCGGCATCCCCCTGGCGCTGATCTGGGGAATCTTCTTCGC
NcoI8667	16	29.51	CATGGAAACCAACCTGAGCAGAGGTGATGACGTGTTGTTTGGGATTAAGACTGAAGTGGACGGACAGCAACACTTCACTGGAGAGATTGTTGGCACTGATGATTGGTTCTCCACAACACACAGTGGAACCACCTG
NcoI7657	17	0	TGCAGGTCTTCTGACTGCTTTATGTGTGGATTCCTGGATGTCGTCATTGCAACACACAAGCTGAGAAACAGAATATGCTCCAAACTGTTAAGATAACTTTACTGTACGATTGTTCATAATATAGAATTGACAACT
NcoI5283	17	0.1	TGCAGGAATGGTACAACCCAATTTTCCTCAAACGTGAGCATGTAGCCGCCTCCTGCAACCACGCAAGAATGGTTTGGCCAAGTCCCTCTCCTTAAAGGCAAACAAGAGTCTCTATACAAACATGTAGGATGCACG
NcoI6477	17	0.1	CATGGATTTACGAACACTGTGAACACACGGATAATGTCTTGTGTTGTGTCCAAATGCCATTCCCAGAACTGTATGCTTTCACAGTTCAATTCACAGTGGAGTTTGGAGGAGGGTAATGCTGTGTTTTTGCGCACC
NcoI1561	17	1.76	CATGGGGTGAGAGGAACACTGGTTCAATGAATACTGGTGGCGTTCACAATGTCTTCCTTATTTTAGTCGGTATTGTGCTTATATGGTGCATATTCCTAATTTAATTAGTGTTCTCTCAAATTGCCACACAGCAAA
NcoI5285	17	1.76	TGCAGGTGGAGATGTGACCATACAACCACATTTCATCTGAGCAACCAGAACAAATCTACGATATCTTGAATAGGGTTGATGAAATGCTTTATTTGTTATTTAGACTCTATTTAGACTTTAGTCACATGATTGTAG
SphI1598	17	1.76	CATGCTAACATGCTCACAATGACAATGCTAACATGCTAATAATTAGTGGGTAATGTTTATCATATTCACCATCTTAGGTTAGCGTGTTAGCCCGCTAACATTTACTAATTAGCACTGAACACAAAGTACAGCTGA
NcoI4036	17	4.27	TGCAGGAGCCTGGAGGGTGGTGTCAGGTGGTCAGGGAGACTCAGCTCACCTGGACTGACTGTCTGATAACTTTATATAAGCTTGTGGCAGTCAGCCAATCTTTCTCTCTCCTCTCTTCTTCTCTCTTTCTTTCGG
NcoI4217	17	4.27	CATGGAAGAAATAGACCTGATGACAAATTCTGAACTGTGCTTCAGGAAAATATGATGTACTTGCAATTAATTTCTCTCTTCTCTTTCTATTTCGTCTACCTTTGCCAGGTTGTGAAGGTTGTAGGAAGCAACATC
SphI7694	17	4.27	TGCAGGTGTGTGCTACCTGTTCTTGGGCCAAGTTCAATGATGTGTAGGTTTCATCTGAGACCACTGAGTGTGTGTGTGTGAGGTCTGATCTCGACAGACAGGTGTAAGGGAAGAGATCAGATCAGCTACGAAGGA
NcoI3765	17	6.78	CATGGAGGCCTGAAATACTGCATTAAGGGGACAGAATATGGTAACAGATTAACTTAATAAATAAAGATAAATAAATGTTGAAACCATTAGTGAATTAGTGGATCGATAGAAAATTTATCACCAACAATTTTTAGA
NcoI8507	17	6.78	TGCAGGGTTACACTTATTTATCCAGGCAGATACTGTACACACACACATTAAAAATCACCTCGTTTTGATAAATCAGCGTTGATAAGATACAGTTTGTTTGATTACATATTGTATATTTACAGTAGGAGTCATACC
SphI2068	17	9.29	TGCAGGAAAAAAGCCTTAATAACTTTTATTCTTCTCTTATTTGCTGTTGTTGGCCTTTAATATCTACACATACACAATACCTTTATATAGAAGGGAATTGCCTATGCAGCAGTCTTTCTCATTCAGAACAAATAA
NcoI2228	17	11.78	TGCAGGTCCAGGCAGCGTTAGCTCCAGCACTGGAGCCATCAGCACCACCACAGCCCAGCAGGAAGGCGAAGGCTCAGAGGGAGAAGGAGAGACCGAGGGAGACATCCACACAAGCAACAGGTCAGACATCCCGAA
SphI4664	17	11.78	TGCAGGTCCAGGCAGCGTTAGCTCCAGCACTGGAGCCATCAGCACCACCACAGCCCAGCAGGAAGGCGAAGGCTCAGAGGGAGAAGGAGAGACCGAGGGAGACATCCACACAAGCAACAGGTCAGACATCCCGAA
SphI7591	17	12.75	TGCAGGGTTCAAAATTAGTTTGAAACTCGTGCAGTTGTAATTGGGCAACTTCTGATTTTTTTGTTATCATCTCCATCCAATCATAGCACCTATTGGCCTCAAACAATGTCTAGTCTTTGTGGTTACAGTTTGCAC
NcoI4232	17	16.81	CATGGACATGCTACTGAAGCCCCCTGAGGACATGCGTAGTCCTGGGCGGCTGCTGTGCTTGCTCCTCAGACTCATGGTAGTGCTGTGTGGAGATTTCACTGCTGGAGAGGATGGAGAGGTCAGGCGGCGGTTGAG
NcoI4735	17	16.81	TGCAGGTACGGTATGATGGAGTGGTTCCACAGGTCAATGAACCACTGCCTGAACTCTGCCACTGATACTGGGCACGACAGGAAGAAACAGGGACCTGAGGGAGGCAACATTTCATGTTAACTGATTTCCTGTTCC
NcoI8204	17	16.81	TGCAGGCCGATCTGGTAGTCCAAGCGCCTCTTCACCTCATGGGTCACCATGTGTTGCCTCTCTCTGTAGTTGGTCTCCAGCAGCATGGCCACATTGTTCTGAGAGAAAAAGAGGAGTCCATACAGTCCTTGTAAC
SphI4587	17	16.81	TGCAGGTCAGCGTTTTAACCTGTCCACTCTGGCTTGATGGGCTCTTAGCAAAGATAACAAGAGGGACTCCGGGATGTGCACAGTCTCAGTCATTTGTGAGGGACGGTGAGTCCTCTCTGCCAAGTAATGGGCTCT
SphI7975	17	16.81	TGCAGGACTGGATCACACTCCAGAAGCCTCTTAGCATTTTTCCATCATATGGCGCCTCAGAAGGGCATCAGTGAATGTGTGTGCGGACTTGTGTATGCATGTGTGTGCGTGTGTCTGTTGATCCACTTCTGCCTG
NcoI5004	17	20.76	TGCAGGCGTGCTTCTCAATAATCAGCTCCAACTTCAAAAGCGCCCCGAGCGAGTCGTGCCGTGCCGAGCCGAGCTGTTCTAAAACCTCTTCCCAGCGAGGCCGACCCGACGGCAGCCCCATTAGGTCGTAATGCT
NcoI7629	17	20.76	TGCAGGACTGATGACCTGTGGTCTTACTTTCCAAATGTTACTCCTTGCAGTGGCAAAAATTTCCTTTGTCTTTGTTGTCATTTGAATCATGTATTTTTAATTTTTCATCATATCTCAGTGCAGACACACAGGCCT
NcoI8643	17	20.76	CATGGCATATCAGCAGCAGATATGAGGTCTTTCATTTAGAAAGTTTCATCAGAATCTTTTAAGTTTCTGCTCATTCAGCACAAAATGGCATGACCTGTTGGGACGGATGAAACCCTGACAGGCACAGAAAGGGAA
SphI8685	17	20.76	CATGCTAAAACTAAAATTTTGACCTGATGGTGGCGCTAGAGGAAAAGTCAGGGGATCACCAAAGTCATTAGGAATGTCTGTACCAAATATCATGGAAATCCATCTAATAGTTACTGAGATATTTTAGTCTGCACC
SphI1511	17	21.64	CATGCGATGTCCCTTGCAAGTGACACATCAGAATGCTGTGTGTGTGTGTGCACATGCATCCCCTTGCCTATATGTCCAGCGCTAATGGCCTTGTGTTGCAGCCTCCCACGTTAGCTTCCTCTAAACTCCAGGTCT
NcoI1587	17	22.52	TGCAGGCGCAGTGGGAGACGTGGGGCTTGTGGGGCTGGTTGGTGTGGAGGCGTTCTTACTGTGGATCAGCTGTACCTGTTTTGGGTTGGAGACAGCCACAGACTGAGAGAGGGACACCGTGACGTGACAGTGTGA
NcoI2735	17	22.52	TGCAGGCTATGTTTTATTCTTACCGTGACTCCGTGAGTTTCTGTCGCACCTGGAGAGAGCACACAGCACAGCCACGATGATCAAGGCTGTTCTGCTGAACTGCATTGTTCTCTGCAGGGCCTCGCTTTGTGTGAA
NcoI4175	17	22.52	CATGGCACAGGAAGAAAAGTAGTCATCACTGAGTTCAGTGATGGCTTTCTGAGCCACAGAGCTTGGACTGGCACATGTGGGCTCCTTGGTTACAATAGCCCTGTTCTTCAGCAACCAGTTCCTCAGGTATTTGAT
NcoI6872	17	22.52	TGCAGGGTATATCCAACTGGTTCCTGGTCATATGCAGTAGAGTTTTGAGGTGATAACAGAATCAGACAAGGAAATACAAACTCAAAGGTTACAAACAGATATTAATAATAGTTTTCAAAATAAAGGGAATGTGAT
NcoI7444	17	22.52	TGCAGGTGGCTCACATTAAAAGCTTTTCAGCGAAGAGAACAGAGCAAGACTTTTCTTATACAAAGCTGCAGGAAGTTCTCAGTTATAATAACTGGTGAAGATCTGCAGATGCTTAATGTGTTTTTGTGGATTTTG
SphI132	17	22.52	CATGCTGGTCGCTTTTATCAGTCAGCGCAACAGGATTGTTTTAACTAAATTGCTTCTCAGTCAGCAGAGTCACTCCTGCTCTCCCTCTCTCAGGTGAATGATTAATGGCTGACAGAACAAAGCAGACAGGGAACA
SphI455	17	22.52	TGCAGGAGCCAAACGTAAATCTTTATGTTTAATAGACACTGTAGATACTTCATTACTACTGCTTGATTTTTCTATCATGTGCTCTTAACAGTGGCCCAAAGATACATCATGTAGTTCAGATGAAAACAGACTACA
NcoI2945	17	24.01	CATGGTTATTAATTACAGAAACGCATGAGGCTGACATTTGTTGGATGTCTTGTGAAGCGGTGAAGACACTACAGACATACTGAGGTGCTGGTTTATGCTCTTCAGGCCAAAGGCTAATCTGACCTCAGGGAGCCG
SphI6152	17	25.49	CATGCTAACAAGCTAAATTAAGATGATGAACATGGTAAACATTATACCCGTTTAACATCAGCATGTTTTGCAGGTCATTGTGAGTGACGGTTTGGTTTGGTTTCAGAAGTGGGGGCTTTCGAAATTAATAGTAGC
SphI6644	17	25.49	CATGCTAGCTATGTTATCATTAATCTCAAAGTATAGCTGGGGCAATTAGGTCATTAGTTTTAGAGGTCATGAACTGAAGTAACCTCTTGGTGGCATTAGATGAAAACTTAGCAGATCACCAAATCCTTAGAATTT
NcoI4360	17	26.98	CATGGGTCCAGGGGCACCGTTCTCTCCGGAAGAACCAGACTCACCCTGATAGGAACAGAGATCAGAAAAATTAGAAGAGGTAACCCGAAACAATGAAAATCTGGATTTTTTATAAAACATTATATTATCACAAAA
NcoI5970	17	26.98	TGCAGGAAAGATGATCCTTTGCTTACCTGTCCTCTGTGCTCGCCCAGTACAACCATTATAGAATCATATTCGCTTTTTGGAACAATGGTCTCCAGCATGTCCTGCTTCACATCTGCCACCCAAAGAAGAAACAAA
NcoI859	17	26.98	CATGGGTACATTGCAAACAGGAACTGCTAATAGCTAATTCGGCATACTTTTAATGGTGCCAATTTGCCAAAATGTAAACAAATATAGGCTAAAAAAACGGGGCTTTAAGTTGTAAAGTTGGGGGGCGGTGACAGA
SphI7538	17	26.98	TGCAGGTCTTAACTTTCCTTACTTGTAACTGGCAATGCCCAGTGTTGGCATGTGGTGAGGCCTTTTCTTATTTCGTGGAAGTGTCTGTGTAAATTATAAGCTCGGGAAAAGATTTATAGTGTATTAATAATAGGA
NcoI1582	17	28.78	TGCAGGTAAGACCAGGGGGGATGCATACTAACAAACAATTAGTGTGTTTACTGTTAACACAAATATGTGTGTGTGTATTTTTTTTCTCCAGTGGTGGCAGCGGGGCCAGAGCAGCTGACAACGGTAATGGAGATG
NcoI1589	17	28.78	CATGGGTACTGGGTAAAGTTAACCCAGTATTGCGCCTGTGCTACATTGACTCAGTGATGTTTGTGTGTATCCAAATCTATTTCTGCTTGTTCCATTTTGTTTCATAAAACAACATTTTAGCTCTTAGTTTGTAAA
NcoI4834	17	28.78	CATGGCGTCGTCCCACCTCCCGTTCTCCTTGTCCTCCTTGTGACTTGCAGCGTTAAGTCCAGATTTACACATGTTCAATTTCTGTAACCTCAGTAGTGCCTCCTTCTCCTGGTGCTCCCCTTCTTTGAACGCCAT
NcoI8711	17	28.78	CATGGCCTCTCATAAAAACACTGTGGATTTCAAACGCAGAATCATTTTACAACAGCTATCTGCTGACATCCATTCTCAAAACATGCTAAAATAAGCTTACAAATACAAATATATCTATATAAAATATCTGCATTA
SphI6820	17	31.41	CATGCTGGCTGAACTGTGACCACCACGAGTGGAGTTCCATTGACTCTTAGATGATGAGCACAAGTTTCATGTTTTCCTGTACACTTCTGATTGGATAAAGAGCAGAGGTTTTGTCCGTGTCATGTGAAGCATCAG
NcoI8173	17	34.27	CATGGGGAAATAAAGACGAACCTGTAGTGATGCAGAAGTACGTCTCGTGAGGGGAGACGTGATGGACGCGGTGGTGCTTGCGGGGAAGGATGATGTGGCAGTCCTGTAGGAGCACCACCCAAAAAGGCAGGCCGA
SphI5376	17	37.78	CATGCCTTACTCTCGTTCAGACCAGTTTAGGTTTCATGTTAGACTGGAGAGGCACAGGAGCGCATACTTCACATCCTCAGGTCCTTGTTGACGAGGACAGCCTGGTGAGAGAGAGGTCAAGGATTGGTGCAACAG
SphI7977	17	39.6	TGCAGGCACCACAAAGGGAACTTGCAATGAAAAGTTTACCTGGAAAATGTCAGGCGCATTTCAGGACGGATTTATCACTGCAGTGAAAGGAATTGGTTGTTTGCGTTGAGACTGGGGCAAAATATAGACATTTTG
NcoI8326	18	0	CATGGAGGTAAACAGAAATGCGTTTGTGGTGAAAAATTACATTTAAAAATTCAGTATAAACATTTCTTTTTAGAAGATGGAGACACTGTTTCTGGAAAGACACATTGGTATTGAATTCTTAAAATGGAATGTTAT
SphI7502	18	1.82	CATGCACTTTTATATATTTAAGTACAGGTCTGTGTGAGGTTGGGTTCACTTGTTTATCTTTGTGTGCATGTGTGTATGTAAGAGCATATGTAATTGAATGTGTGCATATGTTTGTGTGTGTATACCTTTGCTTGT
NcoI4699	18	3.57	CATGGAGGGAATAGTTTGACAGTCACTCAAGTCTGACTGAAAATGTTGTTTTCTAATCTCTATATATCTTTGTTATCATAGAAGATCGCTATGTTTGTGCACAGATTTTAAAAGTATGACACTGATTTAACTGCC
NcoI621	18	3.57	CATGGGAGCCACCAGTGCACTAGCTGGTAACCACGGCAACGGGGATGGAGGGATGGAGTAGGGAGGAAACAAGATAAGAATAGAGGGATGGATAGAAGATGGGATTGATGTAAAATATGTTATATACAGTATTTA
NcoI8689	18	3.57	TGCAGGAAAAGCGCTGATAGTGAAGAATGGACCTTTCACAAAACAATCTCGCCTTATGGTCCATTTAGTGTTTAATGTTCAAATTTTCATTTTTTTCTGACCACTTGAAGGACCTTTTTTTTTTTTGTCCATGTT
SphI2015	18	7.09	TGCAGGTTTGTGGGTGAGTTCTGGCTGCATGTCAAGGTCAAACTATTAATCAAATCTATCAGCCTGATTTGCATAATGAACTGCTGCAAAATTTGCCTGGGCCTTAAAGACCTCCTCCAACCCTCTCCTCTCCTT
SphI5802	18	7.09	CATGCTTTCTTACTTTCCTTTCTGGTGTTGTTTTTAGATACAAATCTCCTTGTTAAAGTGGCTTGTAACTTGCTCAAACTCAGAAAGTCATAAATTAATGTTTAGCAGGCTTTAGATTATCCACACAAGGGAGCT
SphI2059	18	8.44	TGCAGGGTAATTTCTCCAGAGGTGGGGTGATATTTCTGCTCTGTAGGACAATTTTTCCAGGTTGACAGGTTGTTTGGCCAAAGGCAGGGTGATATTTCTGTAATATTGTCTCGCAGCACTGTTGCAAACAACAGA
SphI7493	18	9.79	TGCAGGCCAGCAGAGCTCACATCAGCACACATCAGCATGGGGAAAACACTCTGCTGATTGCCTTGGAGCGGGAACCCACTTTCCAAAAACTCAGCAGAAAATTAGTGCTCCATGTTGAGGCACAAACACCTGTAT
NcoI4724	18	10.66	TGCAGGCAAAACAATTTTGTCCTCCACTAGTAAGCAATTAGATTATATTCAAACACACATACACACATAGAGAGCCTCCACAAACTGTATTCTCCCTATGCAGCACTCAGTATGACACGTGCTTCCTCCATATGT
SphI2121	18	10.66	TGCAGGCACGTTTTGGGACACAAACTTCGTATACATATGTAGATGTTTTTCTCTCCTCTCTGCAGAATGAAGCACCGCTCTTTTCCCAAGACGGACACAAGTTCTTCTTCACCAGAGCAATACCTCAGGGTGGGA
SphI645	18	10.98	CATGCGTTCAGATGACACTCAGGTGGATTTGAACTACCTCTTTTGTACAAAGGAGTTAAGTTTTGGACCCTACTGTATATCTAAACAAGGCAGACCGATACTTTAGTGCTCATAGTCTGAGAGTAGGTCATGCGT
NcoI4614	18	11.54	TGCAGGCTGGTGGGGTCACATGTTTTTTTTAAATTAGCATATTTAGACAAATGTGCACAAATGCCAACAAATGCATCTATGTAGACTAATATGGACATGCATACACATAAACACAGTACAGAATTATTGATTATA
NcoI5705	18	11.54	CATGGGGAGATGACTCCGTCACCATAGAAAAGCAAATCATAAGCCACAACAAAAATCACAGCTCCATCCAGAGGAGCCAGGAAGTAGACCGTGCCAGAGATGAACTGGTAAGTGGTCTTTCTCTACCCTGTTTCC
SphI3073	18	11.54	TGCAGGTGTGAACAGAACATTACAGAAACATATTAGTGCTTACCAATAAGGAATTGCTGGGTGTCAAACAGTTTGCATGGCTGCTCCTTCTCCAGCTTGTTGGGTTTATCCATATATGGAGCCAGAGGTCCTTCC
SphI3882	18	11.54	CATGCCAAGATTACTGAGAATTAAGTTTTATTTAAGCTTGACATTTCAGGGCCTCCATCTGATCCGGCTGTGAGGCTCAAATTGAGATGCTGACAAAGTTTCCTACAAGGATATATCTGCTAAATGCTCGTCTCT
SphI1267	18	14.12	CATGCGAGGGTCACCACAGTGTAAGTTGAACATAAGGTATCCTCAGTGGAAAGGAAAGGTACAATAGGGTCCTTATAATATAAGAACAAAATAAAGTCTCCATCAAGGAAATGGCAAAAAATAATACAATTACCC
SphI850	18	14.12	TGCAGGAGTCATTTGAAAATCTTGGATTTGATCCGCTTCTCAACCATGAGAAGACACGAGGAATGATCTGAAAAAGATCTTATGCAACTATGTGCCTTTTCAGGTCTGCTGTAATTCAAAAACACAAGGCTACAG
NcoI3882	18	15.42	TGCAGGTAGAAAACATTCAGAACTGACTCTTCACAGTGCACCTGTACCTAAGACAGTGACAAATATGAATGCTGTGACTAACATTTATCTCATTCCATATTTCTTTAGGCTGAATATGATAAATTACTAACCAAA
SphI277	18	15.42	TGCAGGTTGCTGGTGCAGGTCTCTATTGTATGTTAGGAGGCAATTAAGATGCTGGTGAGTGCTTTAGGGGGAAGTGTGTGATGTCTTCAATTATTACAGGTCCTTATTGTAACAGGGTGTGTGTTTCTGTGTGTG
SphI6301	18	15.42	CATGCTGAAAATTCACAGTTAAGTCTGAAAATATTTAATTTTTCTGAAGATGGGTCTATATTTTCAAAGCTATGTAATGAATGCATTTTGTTTTAAGAACGGTTACCAATAAAAAGGGGCATCACATGTCACATG
SphI638	18	15.42	CATGCTGTTGTGTACTTGTCATAACTGTGTGGGTGTTATAACATTAATATCTTGAGGGGTTAGACAGAAATAGTTAAAGGATTCATGCGATTGGTCAATCCAGGACTCACGTGATGGTGTTGGCAGCAGCAGCAT
NcoI6758	18	17.37	CATGGCATTTTACTGCCTGAAAAACTGTAGGTTTCAGCCTTTTCTTCTAAATTTGTGTTTGAGGTAAGATTTAAATGAGGCCAAAACTTAGAAAAATCTCAGTGTCCCAGTGAGCGTAATGTCGGTGGATAGTCT
NcoI7165	18	17.37	CATGGACAGAGCCAGAATAATTTATACATTAGCTGCATTTGAAATTACGTCATTCTTCCCTGCCTTCTTTTTGTTGCAGCCTGTGTTACAACATCCTGTCCTCACAGCATATGGTGTCTCATAAAAAGCTAAAAT
SphI1554	18	19.34	TGCAGGCAAATGTGATGTAACCACGCCGTGATTTATGGAAGGATCGTGACCACAATTATATTTACCATGAGCAACGTTCTTCTATCACGCTTCTGCCCCAAACGAGGCTCCTGAAAGAGCTATAAAACTGTCAAA
NcoI1039	18	21.92	CATGGCAACTTATCTGTTTGGTGCCGCATTTTGCAATATTTTGGTTTATTAATTATTTTAATTACACTCGCACACAACACTGCAGCTATTGAGGTTTGAGGTGTGTTTTCTTATTAGATGTCTGTTAATTCTCCC
SphI3911	18	21.92	CATGCACACATACACAAACTTCTCAGCTGACTCAGTCCTTATAATGCTTTATAAATCATCACACAAAGTGATTTTACATGTATAACCTCTCTGACTGTGCATTTAACTTAATGATTCTTTTGTTAATTGGCATAC
NcoI7301	18	23.21	CATGGATACAGGGTGCTGGTTTGGGCCTTTGGAGCAGCGGAGTCTATCCAAGTTCAGGACCGGATGGGGGAGAGGTGGGTGGTTTGGATTTTGGGTGGTGATGCTGAAGGGAGAGACAGAAAGGAGAAAGGAGAG
SphI6564	18	23.21	TGCAGGTTGATGTTAATGGGGATGCTGAACGACCTCCGGGGAGAAGCTGTGTTCAAGAACATGCCCACTTCTATCTCTATCTCAGCCACCTCCCAGCCCCAAGTTTGTATATCCACCTAACAAGCTCCCCTCTAT
SphI7641	18	25.24	TGCAGGTCCTTTAGTGTGGACAGACACACACAGACAAGAAGGCTCCGGGTGACTTACCGATAGGGATGACCACTCCCAAAACAGCCACTGTCAGGTTCTCGCCCAGGAGGAAATGCTCGCTTCCAGCTGAAGAGA
NcoI5109	18	39.7	TGCAGGCTGGGAGGCATGAAGAGGAGAGGTATGTATCACACTTGCTTGCAAAGGGTTGGCATGTACAGTGTTAGCGAGAAGAGAGGTAGCAGGAGTCATGAGGCCTACCCCAGCTTGCCTGCCGAAGCTGTCTGG
NcoI1391	18	40.64	TGCAGGAGAAGGCAGAACAACAAAAGTGTAGGCAGTTGAAGACGGCTGTGTTGGTGTGTGTGTGTGTGTGTGTGTGGGTGTGTGTGTCTGCTCACAAGTGTAACTGCTTCAGTTCCGCTCATGTCTGTTTGTGTG
NcoI3014	18	40.64	TGCAGGAACCCTACAGGATGTTTGGTGGACATTTCCCTGCAGAACTTTTTAACGACCATTTCCTGTAGGAATTTAAAAAGGAATCCAGCAGGAATGAATCCTGCACACCATGCACGGCGGATGCAAGAAGCAATA
NcoI4976	18	40.64	CATGGTTGCTGCAATTACTGACAGCTCACCGAACAACTCAACCAACCAGGTGAGGCGAGCAATGCCACTGAATGCTGGGAAACCAAATCCAGGCTTCAGAGCTCCACCTTAAACAAATTACAATATACACACATT
NcoI6045	18	40.64	CATGGACGACTATGCTAACCACTCAGCCAAAGGCCTCAGGTCCATCAGATATGCATATTTATACATCCATGACACAGAGACAGACAGCGCAGAGGAGAAAGACAGCATTGTAACCTTGCTACGCTAAGAGTCCCG
NcoI6048	18	40.64	TGCAGGTGTGTCTTGATTTCTCACCATCTCAGCAGCTCATTTCTGTACCAACAAAGAATGTTCCGAAACCTGGATAAGGTGTTTACATGCCACAGTCAGGTAGCATATCCAGGTTTTTCAAAACCGGGATAAGGC
NcoI690	18	40.64	CATGGAAACACCTACATCATCAAGGTACAAATATTACTATAACCCATTATTACTGCTGCTGTCACCACAACTACAACCACTGTGTCACTGTGTCACTTCTGCTACTATTGTAACTCAGTCTGCTTATTTGTCTGC
NcoI8815	18	40.64	CATGGTTACCCTGGTTACAATGGGCTCTGGGCGTTTAAAGGCCGAGCTGCATCTACCTTAATTAATCACTGATGTAATGCACCACCCGGGGAGCACACTAAGTGACCCAAATCGAACACACCCACAATGTTGCGC
SphI1094	18	40.64	CATGCCTGTTTACCTTAGAATATTGATAGAAAACCACAGAATCATTAGGTAGGAATTCTGCTTTCTACTACTACGTCTTCAATATATTCTTCCACAATCAAAAATATTGACGCCCAACGTGGGGCTCGAACCCAC
SphI5255	18	40.64	CATGCTAACATTCGCTAATTAGCAGTAAACATAAAGTACAGCTTAGGCTGATGGGAATGTCATTGGTTTTGCAGGTATTTGGTCATAAACCAAAGTATTGGACAAAGTGAAATGTTGACCTGATGATGGCGCTAG
SphI627	18	40.64	CATGCTTTGCTGCCACGTTGATAATTTCTTGCAGGGCGTTTTTGGCAGAAGCATGGACTCCATTTTTGGAGTCTGACTTTGCCTCCTCTTGCTCCTGCTTCCTTTCTCAGCTGATTTTCAATCCCCACCGTCAGC
SphI808	18	40.64	TGCAGGAACCCTACAGGATGTTTGGTGGACATTTCCCTGCAGAACTTTTTAACGACCATTTCCTGTAGGAATTTAAAAAGGAATCCAGCAGGAATGAATCCTGCACACCATGCACGGCGGATGCAAGAAGCAATA
NcoI3179	18	41.52	TGCAGGAAATCCACGATACCCTGTAGAGGGCATGAACGCGGGTTGAAGTCCCTGGCCTCACACCAATCCGCAAATACCCGCCAACGTGTCGTGTAGGCCCTGGAGGTGGACGGGGCGCGTGCACTCTGAATAGTA
NcoI4130	18	41.52	TGCAGGGGGTGGAACAGGAAGTAAAAAATTGGTCTCGCAGCTCCCATGATGCCTCTTAGGAGGTGGGGATAACGGCATTACAGGTGATGTCATTAACGGGGATGACATCATTGTCGCCATTGCAGCTGCAGCTTC
NcoI8008	18	41.52	TGCAGGCTCGAGGTAATTCCTAGAGAATGTAGTTTTGTGACCAGTTTCTCTCTCTGAGCTTTAGACATACAACATACATACAAACACATATATAACATACAAATAAGTCTGATGTGATGCCTATATAGAAATACA
SphI4474	18	41.52	CATGCTGAAGACCTTTCCTTGTTTTATGTTGTCTGTTGAAATGTCCACTATTGAAATTAACTACATAATTTTTTTCTCTGCCTAGGTCTGTCTATCCCTGTTCCAAGAGGCAGGAAGGGTAAGAGGGTAAAGGCC
SphI7621	18	41.52	CATGCAAAAAGATCCTTTCCCAGGTGTATTGCAAGAGAGGACAGAAGGTGTGAAGGACACGCACCCAACAAAGCCAATAAACAACTTATTTATTGATAAAAGAATAACATAAGAGGAAAACTTAAACTAACAGTG
NcoI1597	19	0	CATGGTGTGGAGAGGGATCAGGGCACAGCTTGTCAGAATGGAGAAGTGTGCTGTGGGTTTCAGCTGCCATGCAAGCTGGTTCTGGCTTTGCTGGAAGAACAGGGCTTTGCTGTTTCTGTATCCTTGTTTGCTCAG
SphI1367	19	0	CATGCTTGAGATTTTTTTCATTATCAGTGTGTTGGTGTAACATTATTTGGTTTGAGAGAATTGACAAAAACAGAAATTTCTAACACATAAAACCAAGCAATAAGCAGACTGTATGGGTGTTACCTTTATTTTGCA
SphI6753	19	0	TGCAGGCTCCGGCTAGGGGGGGAAGATATTTAATCATCACTCCCTAATATCTCATGTAAACATATCTGCGGGGAGTGATGAGGTCGGAGTCTAGACTATTTTTCTGCTGTTGTAATAAACATTCCAAACGTGAGT
NcoI6786	19	2.81	TGCAGGGGGGAGATATAGTGTAGATATATCCTTTCATGCGGATGAGTGCTTGCAAAAAACCCTCACTTTACACACTTCTATCCTGAGCTTAAGTATGAGAAATAGGAGTGAATTATAAATGAGTTATGCTCCAGC
SphI1724	19	2.81	CATGCTAACATTTGCTAATTAGCACTAAAACGAAGTCCAGCTGAGGCTGATGGGAATGTCATTAGTTGTGCAGGTATTTGGTCATAAACCAAAGTATTGGACAAATTCAAATTTTGACCTGATGATGGCGCAAGA
SphI7299	19	2.81	TGCAGGAATATTCTGGATAGGTTTGCAGATTTCTGTGCTCAGTGTTAATGCAGAAAAATTAAAGTGGTCTTTGGTCTGCATCTGACAGAAATCTTGACTTTCAGCATCCTATAATGAAGAGCGGAAGAAAATCCC
NcoI5272	19	4.59	CATGGACTCTTCAGGTCCGTTCTAAGAACATGTCCGTTCTAACAGTCACTCACCTGGAGAAGTTTCATCCAATTAACATGGCGATGAGATCAAGCCCATATTTAACTATGAAGAACTTTAAAATGTTGACTACTC
NcoI4014	19	5.92	TGCAGGACTGCCTCCAACCAGCAACTACAGCCAGCAGACTTCTCGAAATGGACTTTCTACTTCTAAGACTAAGGTAGGAATTTCAATATTTTAAATGAAGAGCTTCAATAATTGTGATTTCAGTTCAGTTTTTTA
NcoI4723	19	5.92	TGCAGGAGCTGTGGAGCCGGCCTGCAACTGTCCGAGGATGGTTACGGCTGTGAGGGTAAAACTACCTCTGTATTTACCTACCTGCTTAGAACAGTTTGAGCTGTCACTGTGGTAAACATTGGACCAACGTTACAG
NcoI5899	19	5.92	CATGGAAATAAACTAGGAAATATCAATGCTTTGTGTAAAAGCCTAACAGGTCAAAACCCATTCAGGCTTTGGGCTATTATTTCTCTAGATTGCTAAAGACTGTTAGTAATAATTAGTAAAAAACTGAACTGAAAT
SphI1157	19	5.92	CATGCAGAGATGATTTACTTAGTATGAGAGCTGGTCAATAATATGGGATTATTATTTCCCCACTCACCATGATTCCCACGTTGCCCACACATTCAAAGGAGTAGTCCACACCACCATCTGTCATCTCTACCAGGA
NcoI4298	19	7.26	TGCAGGCCTAATGCTGGCTGGTTTGGTTAGCGGCTGACCATGAGTAGTGAGTGGGTTGACAGCAATCCCAACATGCCTTTAAGGGAAGTTCTTTGTCTCAATCGCCACACAAGAGTTTTGTTTCCTCTCTGAAAA
SphI3738	19	7.26	CATGCACCCATGTCGGCTTGCTGTTTCGGTGATTTAAAGCACAGGAACATTGTTCTTGAATGTTTCGTTGCAACTTCTTATGCACTCGCTGATCCACCTGTTCAATGGTTCTCTGCACTCTGATCTGGGGGTGGA
NcoI776	19	8.13	CATGGTGCTGATCTCCAACACAGTCAATACACTGCTGATACCAGGAGATCAAAGTTGAACCTAAAGATTTGGAGCACTAACCAACAGGACTAGTAAAGTACATTTTCTGTTGGCTCAGGCAAACTATTAATTACT
SphI3228	19	8.13	TGCAGGTTACACAAACTAACCCACCACTTGAAAATCAATTGGCCAAGCTTGGTCAAAGGCTGTTTGAAGAGGCTTCATTCTTGAAGAATGTCATTGTAGCAGTGCTGCATTGACTGAGCTGTAAATCTGCGTGTC
SphI9492	19	8.13	TGCAGGGATCCCAGCCTGGGACAGTCTGACTCAAAGAGAGACGGAGACAAAACAGCTCATAAATATGTGAGTCAGTAAAAGGTATGGAGAAGAAACAGGAACATCCTGTGTCATATCCCAAGAAAAAAAAACCGA
NcoI3083	19	9.32	TGCAGGAGGATTCAACAGGTAAAAGGAAACCTTTGGCACAGTTTGCTTTTATCCACCTCTTTTTTCCTCTTTCATTCTCGCCGGCTCTGTCTCTCTTCGTCTGTCTCTGTTTTTGTTCCTTTGTCTCTCTGTTTG
NcoI7242	19	9.32	TGCAGGGAGAAGAGGCAGTCAGAGAACATTTTATGCACCCATTTGCAGCAAACACATTCCCAACTATCCCTGGTTATCTCATCAATTGTAGGGCGGCTCAAGGGAGCCAGCTCAATCGTACAACTGTTGTGTTTG
NcoI1639	19	11.67	TGCAGGAAGTGTCCTCCCTCGTTCTTCCGTCTGAACTGACCCAGAAGGTGGTGCGTCACTGGCTGCAGAGTCATGGGATTACAAACTGCCTGACTGTTCGCACTCAGGACTTTTTACAGTGCACCATGACTGCAG
NcoI3770	19	11.67	CATGGCTTAGATTTATGAATTTCAAAAGCCTGCAGCTCAAAGTTGGTTTGATTTTAACTAATAAGCACAGAAAGAGGAACAGTCTCATGAGATAAGAGCATGGCCTTTGCATGGCTTACACACAGAGGGAACTTA
NcoI5253	19	11.67	CATGGAGACAAGGAGCTGGAGGCTGTATTCTGTGAAAAGCTCATCTTTGCCCAATTTCTGAATATCTCAGCGGTGCAGTTTTCACCTGTAAGTACAGATCTTTCCTTTAAATATTCAGCCAGATGTTCGTGTGAT
NcoI7409	19	11.67	TGCAGGGCTGCATCTCCGGGGCATGCTCCTCCAGCCCCCTCTCCACTCCCCGCCATGCTCGTGCTGCTGACTGACAGCTATCTTCCAGCTGCGGGACATGCACCCCAGCAACCCACCGCTGATAAAATGTTAATG
SphI1145	19	11.67	CATGCACAGCTGCAGACATCACTCCCTCTACACCGTCGTCCAACGCAAAGCGGAGCAGGAAGAGCAGGCCGGCGTCGAGCAGAGTGGACGTCACACTGCCTTTCAGAACTGACAGGTACTCCCCTGCACGTGTCT
SphI444	19	11.67	TGCAGGGACAAGAATGCTTAGTCACCACCGGATTGCTGTGCTGTACAATGCCTTGAATACTACATTTAGTACAAAGTCAGATGTGCTACTCCATTCTGGTACCTTCTGGTCTTTGTCCAAATGGAGGATGTCTAC
SphI5285	19	11.67	TGCAGGGGGACAGTGGAGGGGGGCCGACAAACAAAGAGCTGAAGCGCTGACTCAAGCCTGTGCACTCACCCTGGGTCCACGTGTACTAAGCCCTGCGGGGAGAGGGGAAAGCACTGCCATCCACTCCTGACAGAT
SphI5881	19	11.67	TGCAGGTGTATCTGCCGCTGTGCTCTGGCGTCAGGTTCTTCAGACTCAGAGTCCACTTCTTCTGACGGCCCTCGCCGACCTCCTGCTCCGTCAGCGGTCTGTCGTCCTTCAGCCACACAATGTCTGGTCGAGGAT
SphI8217	19	11.67	CATGCCACGGTAAGCTTAAATTACTTCTCTCCATCCTTCAGTTTATTTTTTTGTGCAGTGATGATTCAATAAATTATAGTTTCACACTGAAATCTTCATTCAAATCACTTACATGTATGCATTAAATAGGTGCCA
NcoI7085	19	13.43	CATGGACTCCTGTTTTCCCTCTCCTTCCCTTTTTCCATACCCTTCTCCAGCCCTTTCTCGTTCCTCTCTTTCCCCAGTGTGCCATTAGCTACCAGTTCATCAAGTTGCCTTACTCTGTCAATGTCTGTCTCTAGA
SphI4611	19	13.43	TGCAGGTATCACTCTCATATCCTGGAACTGAGACGAGGTCAATCAACACTTAAGGCACTATTTGTATGGAGGGTGTACATGTGTGTGTATGTGTGTGCATGTATATTCATGTGTGTGTGTGTGTGTGAGTGAGTG
SphI8470	19	13.43	CATGCGTAATGAGTTAATGTATTAAAGACATCATAGATGCTATAAAAAGCCACCGCTGCGCGTACGTGCATAATGTGCATAACGATGGCTGCTCTGACGTTGTTGAAGGACCTTAATGTGACACATTCAGTGAAA
SphI3037	19	16.94	CATGCTGCAGCAGAACTTGCAGCCATATGGCTCAGCTCTGGGCTGGAAGCCCATCCAATTCATTAGTTTGCGGTTGAGAAGGCAATGTGCCCACTGCCCAATGAAAAGAGGACTGCAGGTCTTCAAATTTCAGAC
SphI5577	19	16.94	CATGCTGACATGTAACAGATTGCACATACACACATAACTACAGGCACACATCCAAAAAATCATGCATCCACATGTGACTCATACAAACAATTGAAATACCAAGGAACATTTTGTCTTTTAATTGCAACAGTGTCC
NcoI3304	19	18.73	TGCAGGAAGGCATGGCTGTTATTCTTTGGTAAGCATTCTCCTTTCTCTAATCCGTCCATTTCTGCTGCAAAAGCATCCTGCTGTTCTATGTGTTTATGAATGAATGCATGTGTGCTCGTGATTGTAGTTTTTGGA
SphI2039	19	18.73	CATGCAGTCATCTTGATAATTTAATTTGAGTGTGCCCCGAGGTGGAGCAATCTTTATTTCATCAGCTCAAAGCAGTTTATTTCATTAAAACGTCTACTTGTCCATCAGTAAGAACCTGTTCCTTTTGAGATAAGC
SphI2113	19	18.73	CATGCATGCAGTCATCTTGATAATTTAATTTGAGTGTGCCCTGAGGTGGAGCAATCTTTATTTCATCAGCTCAAAGCAGTTTATTTCATTAAAACGTCTACTTGTCCATCAGTAAGAACCTGTTCCTTTTGAGAT
SphI4089	19	18.73	TGCAGGTGCAAGTGTTGAAACTGCAGCAGCCATTACTTTCTTTGCCTGCAGGGGGCAACATCAACATGTCTAAATCTGCAAGTCCTTTGCTGTAGGTGGCGTAGGTTGGCATGTGTAAAACTGGTCACACAAAGA
NcoI4519	19	19.62	TGCAGGTTAATCACGATGTGCTGTTCAAGCAGCCTAGCACCAACAGGAACACACCTAAAAACACTCACACACCTCTGTCACACATACACCGTACTTTGCACGCTTGTCACGGGCACATGCATTCACACACACATA
SphI5985	19	19.62	TGCAGGTTAATCACGATGTGCTGTTTAAGCAGCCTAGCACCAACAGGAACACACCTAAAAACACTCACACACCTCTGTCACACATACACCGTACTTTGCACGCTTGTCACGGGCACATGCATTCACACACACATA
SphI7186	19	19.62	TGCAGGACTGGAGTGTTTAATGATCCCTTGTTGTTGTGTCTGTATTTTGTGCTGTGCAACGCTACCTTGTTGCTTTGTCGTCAAGTATATGTCATGTTCTGACAGCTAGCCAGAAATTGTGCTTGGTCATGTTAA
NcoI8347	19	22.39	CATGGGGAATGTAACTGTCTGCTTTTCTGCATGGCTGCTTGGCTGCACTGATCTGAAAATACAGCATAGTTCATCTATATTATGTATGTCTGTGTGTAGAGGAATGAGTTTAAAATGGGTGTCTCAACTTGTGGA
NcoI4702	19	25.08	TGCAGGAAGCATCCATTTAAACAACACTAAGAACTAATTAGCACTAAACATAAAATACAGCTGAGGCTGATGGGAATGTCATTAGTTTCATGGGCATTTGGTCATAAACCAAAGTATAGGACAAATTAAGATTTT
NcoI7014	19	27.76	TGCAGGGAAAATATGCGTGGAATGTCATTTTCGTGCTCGTCCAAGTCTACCTAACTCGGTGTAACCATACGTAGTAAGTGTTGTTTAATAAGCATCACTGCCACCAGACAGTGTCACTGCTTTGTCATGTGCTTT
SphI7771	19	27.76	CATGCTGTGGTTTAACTTCAATCATCACAGTAACATTTCAAATGAGGTCTAGGAAATTATCTTCACGTGTCTAATCCACAATTTTTTCCCTCTTTAATCCTGTAGAGGTATTTTGACCAAATATGATAGCAAAAC
NcoI6500	19	29.51	TGCAGGGGTCTTTTTACCTTGCTGTGTACTGATTTTTTTTCTTTTTAAGCAATTTTTCAGCATTAATAGGGCAGTCTGAACTATAATAAACTACTCAACTTTTCATGTGTTTGCAATTGCTCAGTTCTCAGGAAC
SphI1974	19	29.51	TGCAGGTTCTCCAAGAACTGGGAGATCAGCTGAAACAGCAGGTGGACACATCAGCAGCATCTGCCATCCAGTCAGATCGCCTCTCTCTCACCCAACGGCTGGCTGCTGTGGAACAGGCCCTTACCAGACAACTCA
SphI7859	19	30.93	TGCAGGTGGATAAACTAAATTTGCAACATACAGCAAACATACAGGACCCAAACCTTCATCTTTATTTCTGCAGAGCCTTGTAGCCTATCTTGTTTCATGTTTGAGTGTATGAAGAGAAATGTTGGCTGCAAGTGC
NcoI1183	19	32.35	CATGGTACATTTTGGAGAATGATTTTTAACACAATCCTACTTTTCAAATGCATTATTATTTTTGAAAACAGGCGACATGAGATTTGATTTAAATAAAAGAGAACGCAACGTGGGTTATAATACCAGCCCAATTTT
NcoI914	19	32.35	TGCAGGCGCTGAAGCTCCAGGATGCTGTCTATGGCACTCTGTAGATGTTCACTGAGCATGTTGTCCTCTTGGAGGGGGGGAGGCGGCGGGCTAAACCGCTGCTCCGGCCGAGGCGACGCATCCAACCTGTAACAT
SphI4595	19	32.35	CATGCTTGTATGTGCAGGTTCCTTCACTCTGAGACACAATGCAGAGTTTATAGATGGAGAATTTATAAAGGGTTATATGACATTACATGACATATGACTCCCTAAGCTTATTAAAACTCGCTGACAACCTGTTGG
NcoI6141	19	33.76	CATGGAGAGAACCGCTCAGACAGAGACAAGTCCATGAAGACAGAAACAAAACCAGTTTTACACATCATGCTGAACCCGATTTAGATCCAAGAACTAAAACGATGTCCTCTGGTCTGGCACGTATCTCTCTCCAGG
SphI2120	19	33.76	TGCAGGTCGGCGATGTGGTGTACAGGATCAGCCGTTGATTGAGGGAGTCAGAGAGGGAAAAACATGCTGACAAACATTTAGTCACTTTTTTTGAAGGAGGACACTAATGGTGCCTGAATTAAACACATTTCTAAC
SphI5301	19	44.12	TGCAGGCTTTTAGGCTTATTAAAGACACACAGAACAGAAAGGGGATGCAGAGGGAGCGGGGTACATTTTGTGGTCTGAGTTTGTTATTTTACAAAGGGAAACATGTTCCAGGTTAACCTATATGCTTCATGAGAC
NcoI4936	19	51.49	TGCAGGACCTTCTTCGTTTCGCCACAGGAGCTGAGGAGCTCCCAGCAGCCGGCCTCCTCCCCTCTCCCTCCATCTCCTTCCTCCACCCCGTCAGCTCCTCCCCACCAGGAGCTGAGGAGGAGGGGGAGGGGGGAG
NcoI1758	20	0	TGCAGGGCTGAACTGAAAGGAAAAAAAACAAAAAGCAAACGAAAAATCCAGTTGTAGTGATACAAATTAACTGAACTACTTTAGAGCTTGAGAATGTTACCTGTTCAACTTTAAAAATCAGGACATTCACAGTTT
SphI5016	20	0	TGCAGGAGCTGAGCGACGGCTCCGGTTCTTTCTTCACCAGTGTCAGGTAATAACCCGTCCCCAGCTGGTTCTTCAGGTACAGAGAGGAGCCCACGCAGCACAGCTTCCCGTGGGAGATGATGGCGATCCGGTCGC
NcoI2205	20	1.79	CATGGGACAAATAGAGGTGGGCCGGATGGTGACTGTATCCTCATGAGTGATTGGATGAGGTGAATCTTTAAAAATCTGGATTGTGTTGAAGACAATTTTAGTAAATATTAGTCGAGGAAGAAGAATACATCTTTG
NcoI4711	20	7.24	TGCAGGTTTCTGACAGCTGACAAACACAAAATTATAAGTACACTGTAGCAATCTGTGCCAGGTGGAGTATCTGTCAGCAGCTCAGCATCTCACGGTGTGAAGCGGACACAATAATGACTACGCCAGCAGCGGATT
NcoI4284	20	15.16	CATGGACAAAACACTGGGAAGTGACCAGCTTCAAGCCGGGCGCCGAACTCCCTCCCTGTCTGGCCCGAGCGACGTGCCCATTATCTCTCTGCTGTATTTCCCTGTGAAGGAACCCCTGCAGTCACCGTCTGACTC
NcoI6890	20	16.44	TGCAGGTCCTAATTGGTTAATTTCATAAACTCCTCAAAGGGGCGCTCACTGAGGCCCTCCCTCCCTTTTATTGTAAAAACAGGACCCAGTTTAGCATCGCTACCTGCAGCTCCTCTGGTCTTTGTTGCAGGGGGG
NcoI2160	20	18.45	CATGGTGAGATACTGGCAGAATTATGCGAAACGAATCGCTGGCAGTTGTGGGTTTTGCTTTCAGGCGTTGTTCGTGTAGCTGTGACGACGATGGGATAAACCCGCTAGGAAAGCATTTTGTGGTGTGACACAGTG
NcoI8162	20	18.45	CATGGCATGAAAACCATTTATCTGCTGCAGCACATGTGGCTTAGGAGGGCTTTTATGTGTTTGAGAAGAGCTTATTAACCATCAGTAATTGGCAGCAATTAACGCACCCAGACACACGCCCAGACAAAGGAAGAG
NcoI5356	20	26.67	CATGGTTATCAGACATTTGGGGCTGTGGCATCAGTCAGGAGCTCCTTGTATACAATCACAGGGCTCTAGAGAGGAATAATGATCATGAGCTATATATGATGGCATGCAGGAAGTATCTCAGTGGGCCAGAAGCTG
SphI3856	20	26.67	CATGCAGGAAGTATCTCAGTGGGCCAGAAGCTGTAGAGTAATGAGAGAAGTATTCCCCATTAGGATTAGCTTTGATACAGTACTATAATTACATTCTCATTATTGTTTTGTTTCAGCCACAATTAAACAAAAAAA
SphI3858	20	29.51	CATGCTCCATTGGCAATATATAAAAATGTATGCCAGAGTCCAATTCCATTAGTATAAAGAAGGCATGATACGTAAAAGAGCACAGGGAAACAATTTCCACTAATGCTGGTAATTACTCAAATGCAATACAATATG
NcoI535	20	30.39	TGCAGGCTGAAAAGCAGCCAGGAAAAAAAAAGGAGCAGACATAAAAATCTGACTATAGAGGGACATGGATGTGAGATGTGTTCACAGGGTTTTAAATTCACTTTAATTTTGTCATTTTGTGAAATGGGTTATTCT
SphI7935	20	30.39	CATGCACACCAGTGACCTAAATCCCTTCTCAGCAAAAAAAAAAACACACTGAAACAAACACCCAGGTGAGGACTGTTGTTGGACTGGTCCACACACCAGCCCAGTGCAAACTGTGACTGGACAAACCTGGGAGTG
NcoI4744	20	31.27	TGCAGGCCCCACTGGGCCTGGCAGACTGCAGACCAGCTGGGAGGAGTGGATGGTGATGTTGTGACCTCTCTTGGGTGAGGCATATTTTGACTGGGAGAAGACAACTGACAGCAAACAGAACATCACACATATCTG
NcoI3899	20	32.24	CATGGGGGACTGGAACCTGCTGGGAAAGCTTCTAGAAAAAGCCCAGGAGCACTCCACTGTGGTGGGGAAGGTGTGGCTCACCGTCCTGTTCATCTTCCGCATCCTGATCCTGAGTGCTGCGACAGAGAAGGTGTG
SphI1366	20	34.54	TGCAGGCAGCAGCATACCTTGCAGCCTCTGAATTGCTGCTTGGCTTTACAGTGGGAACTCCTCCAGAATTACATAATGCACCAGAAGTGTGTTTCGTTTGCCAATATGCTGGCACACATTGTGAGCGGTGCTCGC
SphI3538	20	38.26	TGCAGGGTTTTACCCAGGCCCTGCAGTTGTTCTTGATGCAAAAGGAGTTTCTCTTGGATTTCTGGCATTTCCTCATTAAGTTCACCCATTTGTCTTTTGAGTGTACCGAAGCTGATGGAGATGGCAGCCGAAAGG
SphI486	20	38.26	CATGCTGGGAGCTCGTGGTCTTCCAGGACCTAGTGTGTGGCAGTGTGCGGCAGTGTTGCTAGGTGATGTGGGCTTCCTGCTCGCGCTGCGCTTCGTGTCGGCCGGCGTGATGTCAGAGGCGCGGTCGCCACGCCG
SphI2222	20	40.97	TGCAGGCTTGTTCAGTAGGCTACCCTGTCAACATCATCAGGGTTCCATTTGGATACCCACAGTGTATAATTTCTTTAAAATCATAAAATCTAAGTTCTACGTAATTTAAAAGAAGATTCTTCATTGACAGGGTGT
NcoI1711	20	42.03	TGCAGGGTTTTACCCAGGCCCTGCAGTTGTTCTTGATGCAAAAGGAGTTTCTCTTGGATTTCTGGCATTTCCTCATTAAGTTCACCCATTTGTCTTTTGAGTGTACCGAAGCTGATGGAGATGGCAGCCGAAAGG
NcoI2253	20	42.03	TGCAGGGAAATCTGCACAAGTATGCAGTATGTGTGATACAAAGGCTCCGACGTGTGTGTATGCACATTCATGTGAACTGTCGTATATGCTCTGATTACTCTCCAAACTTCTTATCTCTACATTTTTGTATGCAGA
NcoI3050	20	42.03	TGCAGGCGCAGCACATGACCACCAGGGGGCGCCACACTTCCTGTTTATAGTATAGTTTAACCCATAGTACAGGATACATTCATGGTAATAAAGATATTATTTTGTTTAGTTTATTTTACATTATGAGAAGGAGGA
NcoI497	20	42.03	TGCAGGCCAGTTCTCCTAGTCTCTTAAAATGCATTGTGACTTTTTCACTATAGGGATGCTAATTCATTAAAAAGCCCAGTTTAATGCAAAGTCAGACAATGTCAAAGGTGAGTCAAAGTTAAATATTGCACCTAA
NcoI865	20	42.03	CATGGTGTCTATTAGTCTGATTCTAAGCACACCCTGTAGGAGAAGGCCACCGCATGCTGGCCTTGTCATGAAGCAGCTTCCATTTGATCTCTACTGTAATTATAATACACATTGCATTGTATTTATTCATACGTT
SphI3154	20	42.03	TGCAGGTCAATCTCAGGCCACTTCCCACAGGCTTCCCTTTCGCTCCCCTCCGCCGCTTGATGCTGCTGCTTTGTAATAAAGCAGCTAAACCGCAGTGTGAGCCCTTGCAGCCGCAGCGTTGGCTTCGGGGGTAAT
SphI661	20	42.03	TGCAGGCCAGTTCTCCTAGTCTCTTAAAATGCATTGTGACTTTTTCACTATAGGGATGCTAATTCATTAAAAAGCCCAGTTTAATGCAAAGTCAGACAATGTCAAAGGTGAGTCAAAGTTAAATATTGCACCTAA
SphI6940	20	42.03	CATGCTTCATACCGATAACTCCAAAAAAGTGGCTGCACACTACAAGTGCATGGTAAGATTGTTGTGTGTGGGAACATTTATGCTGTAAATGTGCATTTACAGTACTACCACTTGCATCTTTCTGTAAACTGTGAT
NcoI6300	20	43.32	TGCAGGCTTTTCCCTTCAACACTCCGTCTCCCCATCAATCATCGCTGAAATCAGAGGCGGCCATGATTCTCAATAAAAAAATAAACAAAGAAAAGGCTGAATGTCACTTTCATCATTATGCGCATCATTCTTTAT
SphI6144	20	43.32	TGCAGGCTTTTCCCTTCAACACTCCGTCTCCCCATCAATCATCGCTGAAATCAGAGGCGGCCATGATTCTCAATAAAAAAATAAACAAAGAAAAGGCTGAATGTCACTTTCATCATTATGCGCATCATTCTTTAT
SphI876	20	45.66	TGCAGGTATCACATTTACATTTTTCCTTGTAGCCAAGTCAATTTAAAATGCATTCCAAAATGTCAGCAATGAAAATGCTTGGGACATTGAAGCCCAGGGGCCTCATGGATAAGGATGTTGCTCCTAAACCAGGAT
NcoI3566	20	45.98	CATGGTACATCATTCTAGCATTAAAAATTAGCAAGATATGAGCAATCCCGCCGACGGTGTTTTAGACTTTTCACATTATTACTTACAAGGCATTTGCCCACCGGCAACTAAGGTTGCCGCTTGGACAAATGATTC
NcoI5118	20	45.98	TGCAGGACTATAGAGAACCTTACAGGATGTGACAATTAATAAAGCCCACCGGCAACTATAGTTGCCAAAGTGTATGATTGTCATTTTCCACTTATGAATACATTTCTAAATGTTATACATGTTTTATATATCAAT
NcoI727	20	45.98	TGCAGGTCAGCGTCAAACGAAATGAACATTTTCATAACATCATAATTTTGGAAACGTTTTAAAGATGTATCATGAAGATATTTAGGTGCAAAGGTGACAGTAAGCTCTCTGGGTGACGCTCTGGATGTATTACTT
SphI2408	20	45.98	TGCAGGTTATAATAATTTCTCACTGTTTTCAGATTCCCTGTACATAAACTGCAGTCTATGACATTGATCAGATTTAGTGCGTCTCGCTTGCTTCCTTCCTGCTTCCTGAGAGAACTCTGCCTGCCATGTTTATCT
SphI3990	20	45.98	CATGCTCTACTCCCAGTGAGTGTTTGTGTACCTTTTTGTGGACTGATCATTCTGATAATGACTTATAATTTCTTTTTGGACAATGATGCAAATAGAGATTCCTGAAGGCTCGCACACACACACACACACACACAC
SphI436	20	45.98	TGCAGGCCTCTGTGAAAGATGGGCTGGATTTTTCTGGCAGCTGCCACTTCTTGTGTACATTATTTAGCTTAACTTTCTGCCTCTGACCTCCCTGACTCCCTGCTACACCACATGTGGCGTCAGATAAAACACACA
SphI4706	20	45.98	TGCAGGGAAATCTGCACAAGTATGCAGTATGTGTGATACAAAGGCTCCGACGTGTGTGTATGCACATTCATGTGAACTGTCGTATATGCTCTGATTACTCTCCAAACTTCTTATCTCTACATTTTTGTATGCAGA
SphI5432	20	45.98	TGCAGGACTATAGAGAACCTTACAGGATGTGACAATTAATACAGCCCACCGGCAACTATAGTTGCCAAAGTGTATGATTGTCATTTTCCACTTATGAATACATTTCTAAATGTTATACATGTTTTATATATCAAT
SphI7531	20	45.98	CATGCCAATGCACCCATTATGTGACAGAACAACAATAACAATACAAAGCAGTACCATCTTTAGGGATGACAAATTAAGTTACTTCATGTGGTGTTTTATTTGGACCAATGAGTTGGAAGAGATAGGAAGGGGATG
NcoI6677	20	46.55	TGCAGGTGCAAGAGCAGATGGGACGACCCTAACTGAAGCCTATCCAGGAGGCTGACACATGCTGGAACAGTATCCTCCACTTATTTAAATGTCTATTTGAGCTGAGAGCGCTAGTAAACACAACCTTGGCATTAT
NcoI7678	20	46.55	CATGGATACATTATGCACAGTTAGCTTAGCACTATTTATTTTAGGTTTTATTTGTTAACATTTTGGTGAATGTGATGATTATGAGGCAAGATCTTAAGTTATATGGAGCGTCTTTTTCCCATGATTTCTAAGCAG
SphI6284	20	46.55	CATGCTGTATAAAGAATTGTCTGTTGCAGTTATAGGCTGGTTTATTCATCATCAATATACAAAGTATCATCCATTTTTATGCTTCTGTCAGGAACTGCATTGCACCATCACCAACTCTAGACAATTTCATCTGGC
NcoI4722	21	0	CATGGAAATCAACAAAACCATGTTCCTTGCAAGAATCTGCGTGTTAGTGAGTCTGTTCAGGAAATGAATGCAGACAAAGGCATGTGCAAGTGTGACAGCACACCATGCAACAATGACCAACTGAAAATGCAACAA
NcoI8566	21	0	CATGGAATACTAATGACTTCCCAGCTTTTCCGAGGGAGTTCGGACTGCTTGTGACGGTCTGGAGAATGGATGCCAAAAATTTAGCTCTAACTGATCAGAGTTTAGCTGAAATTATAGAAACTCTAAGCCTCCAAC
SphI3933	21	0	CATGCAGGTGTGGTGAAAAAGGTGCAAATAAGCTGGCGACAAAGTGAAAAATTAGGCGGTGCTTATAACACAGTGACAGGTTTCAGACAGGAAGAAGCCCAGGACAGCTCTAGTATGGTCTAGAAGTATGGTGCA
SphI4407	21	0	CATGCTGGTGTCTGTACTATTTACGCTTTATAGTTTCCTCGAGGAAGAAGCGACACTCTGACATTTTGATATTTGAAAAGACAGAGTGGACTGTGTCTTTATGCTGTTCAAAAAGACCAACAGAGGGTTCAATCT
SphI6756	21	0	CATGCGATTGTGTATGTGTCAATGTGTGTACGAGGCGAAAGGTGAATCGATTTCCACAAGATGGCTTCAGGGAGGAATAGGTCTCACAACTGCCCAGAGCTGTCTGTAGAGAAATAACCCTGTTATATGGCGGCA
SphI8175	21	0	CATGCACAGTTTGCGTACTTATTCCCTCGTTTTTTTCAAGTAAAGTAAACTGTTTTGCTAATAACAGGTGCTTACCTGATCACAATGTAAAGCTGCACTAGACAGTTTCACCTGTTGGTGCCCTCAGATGGCAGT
NcoI966	21	0.89	TGCAGGTGCTGCGCATCACAGGTGAGACTGGATTACTGACATACATGTTAATGTAAAAACATTAGGGATGGTCTTGAGGAAAACTGCAAACTGCTGTTTTTGCATAATCGCATACACTGAGTTATAAGACAGCTA
SphI1059	21	0.89	CATGCTAAAAATAAGAAAATGTAAATGTGAAAATGACCTAACAAATGGAAATACTGCTTAAAGTCTTGTTGTCTGCCATCCCGCTCTGTGAAAATCCTGTCGTGTAAAACTCACATTTTATGCAGATGATTTTAG
SphI2202	21	0.89	TGCAGGCCCTATTCTCACAAACACTCCGAGGCTGCTTTTATTAACACTCCCCCCCCAAAAAAAATAACAGAGAATGGAGCCAGGGCTCTGGAGCCAAGTAGCTGTAGCTGGAATTTTTCTGGCCTAATTTGCATT
NcoI7387	21	4.51	TGCAGGCTTAATGTTTTCCAGCATTGATTGTGAGATAAAAAACATTTACTCAAATGTTGTGTTTTCTCTCATACAGTCACAACTGTGAGTGAGACGTAAAAAATGTTGCATACAGTTCTTTGTAGGGCCCTGTAG
SphI7943	21	4.51	CATGCCACATGGTCGCATGGTCGCAACTGTCGCCGGTTTGATTCCAGCTGGCGACCTTTGTTGCATGTCATACCCCTCTCTCTCTCCCTGTTTCCTGTCTGCCTCTTCACTGTACGGTCCAATAAAGGCAAAAAA
SphI137	21	6.89	TGCAGGGCAAACAAAAAAATAAAGCTTCAGTCCTCAAGATTCTAACCAGTGAATGAAGGCACGTCTCACATCTGTGAGAGTAACATCTACACACTTTAAAACTGGGATTTTTACAGAGGATACTAAATCTAAATT
NcoI7341	21	9.25	CATGGACGCCACACCTGTGGAGCCTCCATCATCAACGAACGCTGGCTGGTCAGTGCAGCACACTGCTTTGAGAGGTAGGCAGCAATCATCATTTCCAACTCACTGAGGATTTATTTATAAATCTCCCGAGCAGTG
NcoI8245	21	10.42	TGCAGGAAACAGCACTGTAATGTTCCTTTGTGGGGGGGCTTTAGTGCTTTTGCTGCTCAGAAGTGAGTTACATGCTGAGCTGTGTCATTATATACTCTACTGTGACCTAATTGCACTTTGTGGTATTTTACAATA
NcoI987	21	10.42	CATGGAGTGGGCTCCAGACAACGGAGGGGCTGAAAGCTGTGTCAGGGGAGAATGCTCAGGGTGACACAGAGATATGAAGCCCCACTGTATGGAGTGCCTCCTTGCCCCAGCCATGAACCCTCTCCTGGACCCATC
SphI5399	21	10.42	CATGCTCAAACCAAAGTGCTTACATTTTCACAAGGGTTCAAGGACCAAAAGTCCTATATGTTCCAAATAATAATTCTACATTGATAGCTTTTTAGCTAAACTACTCCTACCTGGCATGTAACGCGCTCACAAACT
NcoI5964	21	11.77	TGCAGGTTTTAAAGTTATGAAGGAGGAGTAAAAGTGTTGTCCAGTAGATGTACTTGTTGTTCCAGTTTAAAGAGTTTGTCGTTCCAGTTATAAACCATTATTGAACTAATTACTTCAAAAAATTTATGTTAAATA
SphI7578	21	11.77	CATGCAACAACTGTTTTCCCACTTTTTCCATAACAAAAATGTCCCGAAAGACTTTGATTGCTTTGGAGGGATTGTAATCGCTGTTTCTTACCGTATGGAGAGCTTACCGTTTGGTCCATCTGGCCTCGGTCTTAT
NcoI5459	21	13.13	CATGGCTATGGTCCTGGGTACTGGTGGATTATTAAAGCTCCCTCCTGTCACAGTAACTGTCACAGTGGGAACATATTGGGAGTAATCATGGACCAAGCTGGGATCCATGTGGCTTAGAATCCAGTTGCGGAGCCT
NcoI7660	21	13.13	TGCAGGGTGACTCTGGAGGGCCTCTGGTGTGTGAGGGGGCCCCAGGGAGGTTCTTCCTGGCTGGGGTGGTGAGTTGGGGTGTGGGCTGCGCCCAGATCAACAGGCCTGGGGTTTATTCCCGCGTCACCAGGCTCC
NcoI8267	21	13.13	CATGGCAGTGAACATTTCAGCTTCCAAAAACAGTCAAAACTAAACACCTTTACTCAAACTTTACACCAAAATAAATTTATGAAATGTGTAGGGAATGGAGGATTCACATAAGAGGTGATTTGAGCTAGCATCATT
SphI7369	21	13.13	TGCAGGGTCACCCAGAGGGTGCTAGGCACACACATACACACTTAACAGAATAATCAGGATTGAAAAGCCTATGCATCATCAGCTGCAGGTAGTACCAGTATTTAGTTTTGTAATCAAACATAGTTAGACTCAAAC
SphI781	21	13.13	CATGCAATTTGCTTTAATAGGGAGTGAATGAAGTGACACATAAAATAATTGACAATTTTTCTCAGGCGGACATGTTTCCCTGGAAGGTTTAAATATATACTACTTCACAGTGTTATCAGCATCTTTAAAAGTGAA
NcoI2791	21	14.49	TGCAGGCAGTGAAGTATTCCAGCAAGGGAGTACTGGATGTTTGGCTCTAGAGATGGCAGTGTTGATCTGTTGGTCCACCACTTTGGTCCAGACTGAAATATCTCAATGTCTTCATGGCAATCCATCCAGTAGTTA
NcoI2984	21	14.49	TGCAGGTGGATGGCTCTGGCGAGGGTGCCGGAAGCGCGGGCGGCTCAGTGTTTGTTGTCGCTGGAGTATTAATGGAAGCTGAGTAAAGTTGGAACAACCTGTCTTTATTGTCGCTGAAGGGAATACCTATTCCTT
NcoI3715	21	14.49	CATGGATCCTGAACTGCAGATCAATCCGTCTGTTTCAGGCGATGATCTGTTTGAAAGCGATTCTTCTCAAGCCATGATATTCCCGCAGCAGTCAGACTACAGCCAAACTTTTAGGCAGAGCCGCTTGTGCTCCGT
SphI233	21	14.49	TGCAGGAGCTGAGGAGCCTGGGCAGGGACGTCCAGGCCCTCCACCTTCAGCTGAAGCAGCAGCTGGGCGGAAACCAGGGCTCAGAGGAGTGGATCCAGGTGGGTTTCATCATAGACCGCCTGCTGTTCAGCCTCT
SphI3044	21	14.49	TGCAGGAATTGTGTCATACTTTAGGGCCTTGCAGTGTTTTTTGATCTTTTGCTTTGTTACCTTCTCTCCAACCTTTCGCAATGACTTGAAAAAGGAAAAAGGAGGTGGGACATGGCAAAACTGGGTACGGCAACC
SphI336	21	14.49	TGCAGGCTCTTCCACGGAAAATGAATGTTTTAGCTTTATGAAGATCTCTGAAGATATGAAGAACTCTCAGACACTATATTATGTTATTAAGTATTATATTGTAGAAATGCTCTTTTTCAGGCACAGGAACATACC
SphI3556	21	14.49	CATGCTTGGATTCATGTATTTCAAAAGCCCAGTCAGTCATTTTTGACAATATAAATCTGTGTATTAACATTTGTAAAAATAAATATACCTGTTTTCTCCTGTTTCTCTAGTTTCCCTAGTGTTAGACCTTGTATT
SphI6733	21	14.49	TGCAGGATGTCATCCATTATCATAATAGCCAACCAAATCACTATTATAGAAAAATGACCATGCACTTACCTACTTCAGGAAACAATAGCTTTCAATATGCTGCATAACTCATGTTAAATTAGTCCCATAAACTGA
NcoI3631	21	16.24	TGCAGGGAGAACAGGGAGTGAACATGGAGTAAAGGTTTAAGCAATGAAATGTTGCCTGAATGTCTGGTATTAAAAATAAAGTGCATTCAACTACTACAAACATTTAAAGGTATACAGATTTCCCCAAAGCCAGAA
SphI7169	21	16.24	CATGCAAAAATATGTTTTTATGTGAGTGCTTCACTTTCTCTGTGTGTTTCAGTGTGTGTGTTGCTTGGATGAATGAAGATAAGAGCCATGAGAAAAAGCTTAACACTGTGTGTGTCTGTGTGGGTTTATTTCTCC
SphI3094	21	18	CATGCGCCCAAACAAAACAGAAGGGGTCACAAGTGCAACAACAAGGCCCTGAGGCCTGTTTCACTAAAGAAATTAGCTGCTTACACTCAGATTGCAAATAGTGGCAGCTGTCCCACAGTGCTCTCACATGCCAAT
SphI3319	21	18	TGCAGGAGCCCATTCAGCCCCAAACACATACTGTCACTCTGATTAAATATCACCTCACCGTGTGTGTGTGTGTGTGTGTGTGTGTGTGTGTGTGTGTGTGTGTGTGTGTGTGTGTGTGTGTGTGTGTGTGTGTGT
SphI8258	21	18	TGCAGGCAAGAACAACACAGATTAGCATAAACAACCCGAACAGATTAACCAGCGCAAACATCGTTAAAACTGTGAGAAGAGGAGGGAAGTCTGCTCCGTCTGCCGAGCAGGCTGGGAAATCAACACAGGGCACGG
SphI7466	21	19.75	TGCAGGGTTGTATACTGTTATACTCCATACAGGTGTGAGTACAACTCATTGCGAGTTCCATATCTGGTCGTTATACTCCTTAATTGTATTTTGATGCTAACTATCATGTTGTGTGTTGGTGAGAACTTGTTTTGG
SphI1722	21	21.51	CATGCATGTGCAAGTCTGTGCTGAAATTTCACAGGTGACTTCCAAATGAATTCCTGACTTGAGCCGTCTCTAATTGGACGCAATGAAATCACCACTTATACAGAAGGCCAACAGGCAAAATATATGGAGGAGCAG
SphI3104	21	21.51	CATGCCGTTTACTGTATACTGGCACTTACTTATGTGGAAATGGATGATAATGACACTGCAAACTTGTCTGTCTCGCAATCTGATCCCTCTCTCACACACACATATACAGGCCACACACACAAACACCACACAGCA
SphI4002	21	23.26	TGCAGGGAGAGAAATGACAAACTATCACAGTGAGAAAGAGTAGCAAAAGATTTTTTGTTAATTTGCAGGTGTTTCACACATGGCTAAATGTTTCATATGATTTTTTCTTTTTTAATCAAAAAGAAATCTTTGACA
SphI4246	21	26.78	CATGCATTATTATTAATCCCTATTATTAACCCTGAGCCTGACCTGTGTAGCATTAACAGTATTTACACTGTTACCTTCACGCTCCTCTGCCACATCCAATTTAAAAGTAATTAGAGCATATTTAAACCATTTGTG
SphI1966	21	28.55	TGCAGGCAGGCTTTACACACGCTGTGGCTACATGACAAGATCACAGGGTGTTTAAAGATGTCACGGCAAACCGGACAGGTGAGGTCCTTCACTGAGAAAGATGACATGGACAACATTTTCTCTCTGAGTGAAGCT
SphI6352	21	32.64	TGCAGGAGTATGGATTGGATTCTGACTTCACATGTAGCGTACCGCAGCTCGACTGGAACCGATCTTATGCCACCTTGTTCCAGAAAAAGTGTTTATATTAACCAGTGTTTTAGGCAAACTTCTCCCAGATTCAGA
SphI1137	22	0	CATGCTCGACTGGAGCGTCCTGACGATGTCAGCGGAGGCAGAGGGAGAGTGTTCAGCATGTCTGCTACTGCTGACTCTCCCGGGACGGCTTTAATGTATCCACCTGCCAGCCGGCAATATGCCATACACTCAGCA
NcoI5481	22	5.28	TGCAGGCAAGGCAGGAAGGCTGCTTCAGCCTCATCCAATATTCAACAGACAGAGTGAACCTGGTTAGAGCTGTATCATTGCATGTGCCGATGGTGCAGATTTGGTTGTTTGGACTGTGGGTCCATGTGCATCCAT
SphI6778	22	5.28	CATGCATGTGGGTCCTCGCGTGCAAGCTCCATAGCAATGTTTTTAGTGGTCAAAATCTCCACGGGGTACCTTTAAGATTGACGTTAAGCTAAAGTCAGGGTTAGACCTACAACATAGCCTTACAATTACAGACCT
NcoI6136	22	5.29	TGCAGGATAGTTTGTAGACATAGCTTTGGTAACCCACTCTCAACATTGCTTCCTGTGCCGAGGCTCAGCAGATCTTAATTTCCCCTAGGTTCCGCCGAATCTCGGACTATATGCTCTTATCTCTGAAATGTTAAC
SphI7606	22	5.29	CATGCTAACACACTAAAGTAAGATGGTGAAAATGGTACATATTGTACCTGTTTAGCATCAGTATGTTAGCATTGTCATTGTGAGCATGTTGGCAGCGGCTGTAGACTCTTAGTCTTGTTTATTCCTTTGGTACTG
NcoI6600	22	6.6	TGCAGGGCATGCCCGCTGTGTGCGTATGCTTGTGTAGTGTGCGCTTACGTGGTTTTATGTCTCTGCATGTGCATGTGTGTAGAGCTGAGTGTTTCTCTTCTCACCCACGGGTGACACCATGCTGTGATCCTGCCT
NcoI3848	22	7.98	TGCAGGGTATTGAAGGTCTGAAGGTGCAAGATCTTGTGCGTTCTTGCCCTATTGCGCCCAGACATGTATACGAGGCTACTACGTGAATGTGAGTGCAGTAGCAGCTAGCTAGTTGGCGAATCTCTCAGCCAGTCC
NcoI5270	22	7.98	CATGGGAGGATTAGAAAAACACCAGAGCATGTTTTCGTGCATTACATGTCACTGCAAAGATCCCTGGGAAGCCTCATCTAGAAGCTAGCTCCTATGTTTTTTCTGTTCCTAACCAATATTAACGGAGGAAAAACA
NcoI5304	22	7.98	CATGGGAGGAGCAGTGCACATTTTTGCCCTTGTATCACCATTAAATAAATGAGTGAACAATGTCTCTCTGCAGTGACAGATGATGAGCAGGGAATACAGGAGTGAGATGGGATTGCCAAATGCCTCCGTTTCTGT
SphI7777	22	7.98	TGCAGGCCTGCCCCCATTGTTCCCTCTGAGAGGAAGAGGAAGTGATGTCACGCCACCACCACCGCTTTGAGAGGGACTACCGGGGACCCTGGGAGCGGAGAGACATCCGTCCTTCTGGCCTCCACAATGGAGGAG
NcoI2076	22	9.27	CATGGAAGGGAGGGAGAAATAATGGGGCAATAAAGTTATTATAGTTTTTACAGGCCACATTATTGGAGACCTGTCCCAATAAGAGTGCAAACATCAGCCTGAACAACCATGTGACATGTTCTTGTGCACGCTTAT
NcoI5236	22	10.6	TGCAGGTTCACCTGGGACTAAATACTTGACATCCTCAGCATTCGACTCTGTTTTGACATCATCATAATGTGGATGATATTTTTCCTCAGTCTCCGGTTCTGGTTTCATATTGCCATAATGTGGATCGTACTCCTC
NcoI809	22	10.6	TGCAGGAGCTGGACCCTGAAACAATATTTATCTGGCGCCTGTTTCTAAAGAGAAACACAAAGGTATGGTTTTGTCCTTGCCATTATGGGGAACTTACTGTACATTCTGTGGTACAGGTGGATGTGTGTGTGTGTG
NcoI8596	22	10.6	CATGGGAAGACAAATCCTAAAATAGATAGAAGATTCTAACTCTCTGATAGCAGCAGTTGCTGGGAGCTGACACCTGAGATTTCAGTCAGTCTGATTATGAATGATCGCATCTCCATTCCAGGGAAGACGGTGTGG
SphI5854	22	11.48	TGCAGGGGCTGCGGACAGCTCCGTGATGAACCTCTGGGACCTGGCATAGACCTAGTTGGTCCATACTGCCTTAGGTGCTGCAAAGCCTCAAGGGAAGCCAAAAGTACTGACTTCTGTTCACCTTTTGGAAGCATC
SphI4606	22	12.36	CATGCATGTGTGTTTTTACTGCATGTTTTTACTGCATGTTCACAACTTTTCTGGCCAGAAAAATGAAGCTTTGCTTTATTAAATCTCACGTGTAACGAGGTGGATAAGGAACGTAGAGCCACACGCAACTCGCAC
SphI5917	22	14.04	CATGCATACACCCTCACATACACAAAACTAGACAGAGCAGGCCTGCAGGGCTCAGCTCTCTGTCGGATAAAATGCAGTTCTTCTCCTCCAGCTCTAAAGCTAACAAGGAAGAAACTGCTTTCTCGCTGTTGTTGA
NcoI2523	22	18.05	CATGGTTGTCTGGCTGAGACAAAGCTAGGTGATGATAGATGTGCAATAATGTGGTGGCCTCTCAGGACTGCAAGACCATCTAATTTCTGCTTGTCTTACTAGTATTACAGCATTGTTGATAGTCAACTTAGTCAT
NcoI4817	22	18.05	CATGGCATGTTTACAGTCTTTAAAGTTTCATGTTTATTGTCATTGTCATATACATTAGAGGCAGTGCATTCCAAGCAATGGTACTGCTCCTGTAAAATGACCATAAGAAAAACTGAACAACTTAATCTTTATGAA
SphI4932	22	18.05	TGCAGGCTTGCCTTGGGCTCAATAGCCTATAATGCAACTGAGAATAACTCATTAGTTTAGAAATATGCTGCCTTTTCTTAGCAGATTTAAAGCCTACAGATTCTGTCACACCTGAATGCACATAAACCTGAGGTA
NcoI364	22	20.98	CATGGTAGAATGCTGTTGATTCTCCATTTCATCTATGTAGTGACTATCATTTCCTAATCACTCTTTGAAGTGCATTGTGTCGATGAAACGTGTCTGATAGATCTGCTCTCTCTTCTAAGATCAGATCTATCTGCA
NcoI6962	22	20.98	TGCAGGCAAAGCTGGATGAAAGATAAGAGATGCAGATAGATCTGATCTTAGAAGAGAGAGCAGATCTATCAGACACGTTTCATCGACACAATGCACTTCAAAGAGTGATTAGGAAATGATAGTCACTACATAGAT
NcoI6411	22	22.68	CATGGCGCTGTGTGATGATACATCATCAACATGTGACACCAGAGCTGTCTTTGAAGACACAGCAATTTACACTGATGGACAAATGAATCACACACTTGGCAAAAAATCATAATAAATAAATCAGCACTTGTTTCA
NcoI4305	22	23.73	TGCAGGATCCTCAGCTGCATGTGTATGAATAGACTTTGTGACGGACGAGAAAGCGACCCCATGACTCCTCTTATTGCATTCAGCAGACCTGCTCTGGAAACAGCCTCCAAATTCTTCTATTTCTGTTTGCACGTA
NcoI8018	22	26.22	CATGGGCCGAATCCTGGAGAGAAACAAGACACTAAAGAAAGAGGAGTAAGAATCTCACCTGTTTATCTGTTATTGAGTCGAAATGATAATATTAGATTTTGCATTTTATTCTCTCCATGATGTGATATGTTGTTG
SphI7617	22	30.96	TGCAGGGTCTACCATACTGAGCAATCTTTCTGCTCAACTCAAATTTGCTAGAATTTTTGTAATATTGCCAAAAAAATAAGTGTCTTTATCATCAACAAATATGTTTCCATCTCTCTCCTCAAACCAGCACAAAAA
NcoI1534	22	32.7	CATGGCCCATCACATGTAAAAAGTAACTAAATGATTAAAGGATTACTCCGCTGTTTTTCAGCCTTACATTCAGTTATCTACCACACTTATTGGGCTACGTTTGCCTGAACAACAATAGCCTTAATTGTGATGCAC
NcoI6992	22	39.69	CATGGTAGTTAAGCCAATATTGGATTGCTGCTTGAAGTTTTTGGTTGGCAGTGCGAGCAGGATGAGGGGGGAGAGAGAGACAGTAGCTGGTAGTTTCACTCTAACTGCATCCACACATACACATACATACACAGC
NcoI8425	22	39.69	TGCAGGCAGTCATTTTACATATAATGTCATATTTTATGGTACACACTTTTAATTAAAGTAAACTATAAAGTGAGATATCAATAAGTGCAAGGGGATTGCTTATATGTTTGTTAAATAAGCATTTCATGAAAGGTT
SphI5497	22	39.69	TGCAGGGAGAAACACAGAAATACAAACACTTTTTCTCTCTTTTCTTTAAAAACAATTTTTTTATTCATTTGAATTTTTTCTCTTCTTCTCCCTCTCATTTTCTCTTTCTATCTCCATTTTCTCACTTTCCTTCAA
NcoI1700	23	0	CATGGAGACCTGGAAGAGGACAGGCCACACAAAGAGAGTGGGTTGCACACTGGCCAACTCATTCTAGTTTCTGCAGTTCTATTATTTATTCCATCCGGCCGGCACAACAGATCTGTAGTCCTGGTTGTGAAGCCC
NcoI202	23	0	CATGGACAGTCAAAACATCCAAATAAGAAGTGGCATGGTGAATCTGCTCAGAAAGAAGCTGAGTTTAGCCCTGCTTATGTGTGCTCAGGTGTGATCACTTCAGCTGATGAACCAAACTAATCTGCTAGCCGACCT
NcoI2219	23	0	TGCAGGCACTACTCCGGGCTGTAAAATACTAAAAAACTAATTTGCATGTTTTTCCCGTAAAAAAAAGAAAAAAATGATGTGTTATTATTTATAGTCAGTATTCCCCTAAAAAACGCTATTGAACATCAATCAAAG
NcoI3608	23	0	CATGGGTGTAGGTTTGGTTTCAGAAGTGAGGAGGACACATGAAGTCAGAGGTTCATCAATAACAACAAAAAAACCTATATTTTCTATATTTATATCAATCTAGCAAATAACATATTATCATGGAATTGGTTATCA
NcoI3883	23	0	TGCAGGAAGCAATCCTAGGGAACCACAGCATGGATTAGTACAGGCAAAGGTCACTGCTGGACAAGGCTAGTTTCACCCTGCAAACACATACACAACACTGCTGAGCTGCAGCCAGTCACCGCAATCTGAAATACT
NcoI4142	23	0	CATGGTGAAATTACATTATTATTTCATTTGATATTTTTCTTGTAGAAATTAGTTTGTAATTGTACTTTGTACAAACTTATTTAATACTTTGTAGACCATTAAAGAGGCCTGGAATTTAATTTATAGAAAATAATA
NcoI6051	23	0	TGCAGGTTAATTAACCCTGAGCTCTGATTTATAACAGAGGTTAAACAGCTGACAGCCAATCAGAGATCAGGATCTTTTATCGCCGTGGTTTATTTACATTTGGTTAAGTGTCTGAATATTCTGGGAGTCCTTGAG
NcoI6399	23	0	TGCAGGTCGGCTAGCAGATTAGTTTGGTTCATCAGCTGAAGTGATCACACCTGAGCACACATAAGCAGGGCTAAACTCAGCTTCTTTCTGAGCAGATTCACCATGCCACTTCTTATTTGGATGTTTTGACTGTCC
SphI4037	23	0	CATGCAAAGCTGAAGGAGCAGATTCGAATCTCTGAAAGGAGTGCATTGAATAACTTTCAAGACAAAGATTTTTAACACGGAAAACGTTGTAAATATGGAGGAATTATTTCAGACATTCAAATGATTAAAACCAAA
SphI5094	23	0	CATGCACGCGCCTCCTCGACGCGCACGCTCGCGCATGCACGCTCGCAGCAGCAGCAGCACCGAGGGAGCGATCAATACACTAAAGGCCCGGAGAGGATTTTTACCGGAGCGGAGAAAAGACGCGTCGCGCGGGGC
SphI5270	23	0	CATGCACGCTCGCAGCAGCAGCAGCACCGAGGGAGCGATCAATACACTAAAGGCCCGGAGAGGATTTTTACCGGAGCGGAGAAAAGACGCGTCGCGCGGGGCTGGGAGAACCGGAGGAAAACGGCAGGAATTATG
SphI5272	23	0	CATGCTGTCTTATCCTGCCCCATGCTGAAAAGCTATACATAAATTAGTTCTGCCTATAGGACAAGCCCTTGTAAAACCCATTCATCATAGCGCTGTGATATAAAGGACCAAATGTTTTAAGATCCTGCCTTCATG
SphI6708	23	0	TGCAGGTTCATTTTCCTGAGACGCAGGAACATTTATGTAAGTGAAATGTGCCTGGTAAGGGTTTTAGGTCTTGAGTGTTTCCGGTGGCTGGGGACCAGCATTTTGGAAACTGCACCACATATCGCATCCCCTATC
SphI7524	23	1.49	TGCAGGTGTGAAGCCAGCCACTGTCTCCAAACACACCTGAACACAGGTATCTACAGACTCTCTGAAATGACCTGTCTGTCCAGAGTATTAAGAGAAATATTATAAAAACTGGCAGAACCAGGTACAAATTGCAGT
NcoI8048	23	2.99	TGCAGGTAATATGGACGGAGCTCATTAACAAACATTTGGTTAATTGAAGTTGAAAATAACCAATCAATGAATTTGAATGTATTAATAAATGAGTTGAGTGGTTATTTCATTAACAATGTGACTGATGACAGTTTG
SphI4042	23	4.84	CATGCAATAATTCCCAACACCACTAGAACAGTCTGCTTACCGGGTTTCATGGAAAAAGCAGTCGCTTATGAAGGGACAGCAAACCTGGGTATGAAGTGCTGTACAATACAGACGAGAGAAATCCAATTAGTTGTG
NcoI5054	23	16.64	CATGGTATCCACCAGGCATGCCAGCTCTCCAGCTCTCCTCCCCCTTTGTCCTAGATTCTCTGCAATGATGTCATTCAGTGGGCCGATCACGTGGCTGCATGTCTGCCTGTCTCTGAGTTCTGCCTCTGCTGTTCA
SphI7534	23	17.6	TGCAGGGTGCGCCGTCGGGCCAGGTGGTAGTTCTCTGCGGGGCTGGTAGCTGCTTTACCACCACTCCCACGCTGAAAAACATACACGAAATAACAGATATAGTAGGTGAGATTAATCAGAGAAGTACAAAGCTTA
NcoI8623	23	23.99	TGCAGGACTGTGAGAGCAAATGGAGAAACAGATTTATTCTCTACTCAGTCAGAAACTCACATCTGAGTGTGAAATGGAGACGGGGAAAAAAAAGGCGAGAAGCAGAAGAGCAGATCTCATGTTGGACAGCTGAGT
SphI1390	23	23.99	TGCAGGACTGTGAGAGCAAATGGAGAAACAGATTTATTCTCTACTCAGTCAGAAACTCACATCTGAGTGTGAAATGGAGACGGGGAAAAAAAAGGCGAGAAGCAGAAGAGCAGATCTCATGTTGGACAGCTGAGT
SphI1090	23	29.43	CATGCTGGCTCACGGTCATGGAACCGAGCCATCGTTAATGTTATTAGTAACACCTGTGCTTTTGCTTCTATAACAAGTCAACATGTCTGCTGTGAAAAAGGTCTATTAAAAAATTTCTCAGCATTTAAATGAACT
SphI1077	23	31.2	TGCAGGCACTACCCAGAGCTGTAAAGAAAAAAGAAAAATATTTAATGTAGGTTATTGTTTAAAGTCAGTATTATCCTGAAAAAAATGCTATTGAACATCAATCAAAGATAAGGCATTAAAGGACAGTGCTCCTTG
NcoI617	23	34.78	CATGGGTTATACTATATTTTGGATATGCCAAAAAATGTCAAATAAACTACATTATAAACTACATATTTTACTATTAAAATCCTTCAGTTTTCCTGTAAAGTCCCCAGAGCTTTCATATGATTTATCTTGCACTCT
SphI1624	23	34.78	TGCAGGGCTGTAGTTCCATGGAGGCCACCTGAAGCAGCAGGAACGACGGGAATGTGGGAACAGTGATACGCTTCGCTGTCTCCATCACCACAACAACATCTCTGCCTCATCATGGGAGAGGAGAGGAGAGGAGAG
NcoI2061	24	0	CATGGCTCTGTGTGTGTCTTTGTGTCCCACCGAGGAGCTGAAGACCTACCAGGACCTGAAGAGGTTCGCCATGCTCAACGGTGAGGTCATCACTCTGTCACATGACTCATAAAACACCTGAGCAGGTGTCCTGAT
NcoI7756	24	4.61	CATGGGCTCTGGGAAACTGTTTGCCATTTTCTGACATTTTACAGACCAAACAACTACGCGATTAATCGAGAAAATAATCAGATTAAATCAATAGTTGCAGCTCTACAGTCCAATACTACACAGAAGTTTGCTACA
SphI2478	24	5.73	CATGCAGATCCATAGAAACACACTTAAAACAACTGCATTTTGAAATCTGGCGTGTATCAATTCGTCTTTTCCCTCCTCTTGTTCTCTCCGTCTTTCCGTCAGCATCCACACACACTTTTTCTTTTAACTCTTCTT
SphI4789	24	5.73	TGCAGGCAATGTCAAATATATTTTCTTTACACATCTTCTTTACAAGTGATTCTTCACACAAAACACATTTTTAACATGAAATGTCTTGTCCATGTGTTTTGTTGAGCAACATGGTTCATGTTAGGACAGCACAGG
SphI4825	24	5.73	TGCAGGGCAGAAGCGTTGCTCGGGCCCATCGTATATGGCCAGGTTCCTGCCGACCGGGACGCTGTCATCCTTTAGGGTCAGATGGGGGGGCTGGTCCCCCTCGTGGTTGGTGCCGCTCAGGGCCACAGAGGAGAG
SphI4576	24	5.74	CATGCACATTCGAATTCAGGAACAGAGACATGAAGAAAAAGGAGAGGAACTGGAGGGAAACAACAGAAAGAAATGGAGTCCCTGGTCAATTTAGAGATCAGTCAGAGCCCTCACACGTGTCTGAACAGTTGGTGC
NcoI4698	24	11.02	CATGGTTGGCTAAAGCTAAACCACTGACCTTCTCCATTAAACTGCGGTCATAAATGCATAAAAAAATAAGTAATTTACGTATTTTTTTCATTTTCTTTTTTTACCAGATTTCCTTCTTTTCTGTTTAAGTTTGCC
NcoI5853	24	11.02	CATGGTTAATATAAAAATATTGATTAGTGCAGCTTTAAAATCATTTCTATATTTAATGGGAAGCCAATGAAAGAGACCGGAATAGAAAAACTCTACAACAACAAAGCACACTGGTATTCAACTGCACACCAGCAG
SphI4228	24	12.77	TGCAGGCAGAGCATGAAGATTAAACCAGTAACCAAAATTACGTTATTTATCACATGAGCTACACTTTACAATGTGGAAATCACCAGAATCTGAACAACATTTTTTAGGTGTGTGTGTGTTTGTCTTACGAGGAGA
NcoI6953	24	19.84	TGCAGGCTACGTGTCCGACTGGAGGAGTCGATGGCATTCTGGAAACAAACCCGTCACTTGTCAACAAATGCGTACTGAATGAATAGCTATATTAATTTGACTGAATAAACAATGTGTAAGAATTCATATCCAGGA
SphI873	24	19.84	TGCAGGCTACGTGTCCGACTGGAGGAGTCGATGGCATTCTGGAAACAAACCCGTCACTTGTCAACAAATGCGTACTGAATGAATAGCTATATTAATTTGACTGAATAAACAATGTGTAAGAATTCATATCCAGGA
NcoI2135	24	26.9	TGCAGGGACATATACAGGAAGAACTCTTAAAGAAAACTTCACTTAATCATTTATTACGTTTAGTTGGTATGCTGCACATAAACGTTTTTTTACTTCCATCCTTCACTGTGAATATCTTCTTGCTAGACTCTTTGC
NcoI8467	24	26.9	TGCAGGAGCTTCCACTGTCTGTCCAATTGCCTGCAAACTTTATCCAGATAAAGACAGAGCCTGCAGAGGCTTAAGGCTGCAGGACTCCTCCACACAAGCTGAACCAAAAACAACCATTGAATCCATTTTGACCAC
NcoI9664	24	26.9	TGCAGGTGAAGAGGAAAGGGACAGTACACAGGATGATAGAGAGACATGTAATACACAGCCACAGTCTGACACAGAGAGTGTAGAAGAGGACAGAGAGGAATATAAGAAGACTGTGGGACAGACAAAGAGAAAAGT
SphI4536	24	26.9	CATGCATGTTCACACATTTGTCTGAAAAAATAAACCTGCTTGCTCTTTGTCAATCCTATCCTCTGCCCACATAATGTGCCAGATTTCTTAATGCAGACTAGATTGGTATTGTAAAAGACATACATTTGCTATAAT
SphI5660	24	26.9	TGCAGGGTCAATGGGTCAGGTAATTGGCAAGGTTCAATTGATACATTTTCTTGCACTGTCAAGTGCTCATTTTTTGCCAATAGAATTAATTCTGTGACAAATAAATTTAATGGACGACATGTTTAAATGTCCCAT
SphI6594	24	26.9	CATGCTGAAATGGGTAACACTGCCCATTTATTCCCTGTGCTTGGATATGTTACTGCCCATATCGACTAAATATCCATGTTAAATTTAAGATCGATAACATGATGGGACATTTAAACATGTCGTCCATTAAATTTA
NcoI4701	24	28.66	TGCAGGTGGGAATCCCTTGTTAGCAAGTACAGTACATTCTTCTGAGCATTCGTCTCAAACAAGACCACCATTAATGTTTGTACCAAATTCCAGGGCAATCCATCTAATAGTTATTGAGATATTTAAATAAAAAAC
SphI5725	24	30.41	TGCAGGACTAGCTTTAGTGCATCTATGTGGCCCTCTCTGTTGCGCAGCTCTGTGCGGGTCTCCCTGAGCTGCGTCTTCAGCTGGAAGAGCTCACTCAGCTTCTGGGCCACCTCCGCCTGGGAGTCCCTCAGCTGC
SphI8132	24	30.42	CATGCCTGTGATTAGCAGCCAGATTGATGAGTTCAAGGAGGAGCGGTGGCCCTGTTGTGCTGTGCGTGCAGACAGAGGGAGGCCAGTGTGCATGTGATGATGAGGCCTGGAGTGTGTGGTATTGACCAGTGGATG
SphI3884	24	32.2	TGCAGGAGTTGGAATTACCTTTCAATTACTGCTGATAAATCTACGTAAGGCTTTGGGGAGATTCCACTTTTAAGCTGGCTAACGAGACTAATTAACTAACGAGACCTGGGGGGTTGTGAGGTGGGGTTTTTTTTT
NcoI8281	24	33.99	TGCAGGAGGTTAAATTATCATGTTACTCTGCTAGACACCAGATTATAACATGAACTGCAAAAAAGATATTCCCTCTCTCTCTCTCTCTCTCTCTCACTCTGTCTTCCTTCACATACACGCATTTGCACACACACA
SphI8658	24	33.99	CATGCAGGGGTGAGTCGTGCACACACACACACGCACACGCACACGCACACGCACACGCACACGCACACCAGAGGAGGCTGGTCCATAGAGGCAGAGGAGGTTGCTCCTCCTCTATTTTTGAGAGGCAAGAGGGAG
NcoI3817	25	0	CATGGCCAAAGAGGAAGTGATTCGTTTTTGGTGAAATTTTGTTATATTTTGACATTTTTAAATTTTTTTGCCATTTTCTCATGAACAAAACCCACTGCACTCACAAATACAGATGAATAATATCTAAACATCCCC
NcoI8695	25	0	CATGGCCGCGCAAGTGGCTTCAGCCCTGGTATCAGACGGTGAGAAGAAGCCGTTGATGTTACCGAGAGATTCCCAACTTCAGACTGGGAGAACTGGTGGTTCTGCTGCACCACCAGCTGGAGTCCACAGCATGAA
NcoI8223	25	0.9	TGCAGGTTCAAATATTCAATTTATTCATCCATAAAAACAAGTTTTTTATTACAGTGCTTCCATCCTGATCAACCAACACTGATCAACAAAACGCAGGAAACAAATACCCACAAAATAACCAAAGATAAAAACAAC
SphI1527	25	0.9	TGCAGGTGGCGCTAGAGGAAAAGTCAGGGGATCACCAAAATCAATGGGATTCATCCTCTGGGGAACATCAATGCCTGTACAAAATTTCATGGTAATCCATCCAGTAGTTGTTGAGATATTTCAGTCTGGACCAAA
SphI1529	25	0.9	CATGCTCCAGCTCCTGCCTCAGATGAGAGCTCAGCACTGGAAAAATGAGAGGGTTATATCCTCAGTTTCCTGCAGTATATATATAATCCATCCCAGCCCTGATAATTCACAGTGAAATGTGCAGAGTTGCAGGAG
SphI4077	25	0.9	TGCAGGAAGGTTTATCTGCTGAAGAGAGGAGGAGAAGTCATTTGTAAACCTGTTCTTTCATGGCTAAACATTACTAAGAGCTACGAGTATTTTTTCTAAAGTAAGGTTCCATCATTTAGGTAGAGCTGGAGTCAG
NcoI8745	25	1.8	CATGGAAACGCCATACTCCTTCATCTCCTTCAGCACCTGTGAAAGCAACACCAACATCCTCAGAGCCGCTACTGTTGCAGCTCACAAAGACCAACAAAACAGGCCGTGACACAAAAAGAGCACTTATTGTTTAAA
SphI2013	25	1.8	CATGCAGAAAAATCTGTGAATGATATCGTAGAATTCATATTATTTCCACTGTGTTGTTGTTACTTTAGCTTCTGCAGCTGTAGCACACCTGATTTGATTTGATTCCAAAGATTCGACAAGGGATTCGAAAGGATT
SphI2051	25	1.8	TGCAGGCTGTTTTTTTCTCTTCACCCAGTCTGACTCCACTCCAAACCTTTCAACAACTTCTTATCGTCTCTTCCTGTTTCTCAGCCTTCACTACTTTATATGCCAGAGGAATTAGTTTGGGTTAGAGCTGGCTAA
NcoI1527	25	5.31	CATGGAGTGGTGTCCTACACCTGATGGTGCGCCGGCATCCCAGTACATAGCTCTGGCCTGCCATCGAGGGATGGACGACCGGCACTATGTCAACAAGACGTACACCGGACCTGGACTCGTTCAGCTGTGGGACGT
NcoI5166	25	5.31	CATGGAGGACCTCTACACCCAGCGGTGCAGGAAGAAAGCCAACAGGATCATCAAAGACCCCAATCACCCCAGCCACAAACTGTTCTGCCTGCTGCCGTCCGGCAGACGGTACCAAAGCATCCGGTCCCGCACCAG
NcoI7142	25	5.31	CATGGAGACCAGTCTGAGCTGGCAGCGGGGCTGGGTCAGCGGGCGGATCTGGCTCCAGAGGCCGGTCAGCGGGTTGAAGCAGAAGACCCGGTCCGACGCTTTGGAGCGGCCGTCCCCGTGCGCCCTGATCCCCCC
NcoI768	25	5.31	CATGGCTTTTGGGCAGCTAGCAGCAGGTCTGCACCTGAACTGAACCAACTTCAGCTCCGACAATGAACGACTCTTGAGGAGCTTCTACCCCTTGCTTTTAAACAGGAAGCTCCTCCTACAGACAAACCAAAGTTA
NcoI7829	25	5.31	CATGGAAGCCCGTGAACTGCAGCCAGGCGTACCGCGACCACGATCCACAGGAAGACTTTATACCGTCTGTTTAGTTGATTACCTTCTGTGCTTCTGTGATAACTGATGGTTAAAAGCATTTAACTCCAGAAAATG
NcoI8502	25	5.31	TGCAGGTCATCGCAGACGAGCCTGAGGGCGACGCTGCAGACGCCGGCGAGAAGGAAAGTAAAAAGGCGAAAGCCAAGAAAGCTTCAGCAGAGGAACAAACATCCAACGCTCAGCAGAAAGTTACCAACAACCAGG
SphI24	25	5.31	CATGCTTGGAATAACTCCTGCCGTTTCACAATGACTTCTCAGATCCCAGATTCCCAGGAACAACACCAAGGACACGACCTTGGTGTCCTCAGTGGTGGCTACAGCCCTGTATTGTGGTGAAATGTATGACTGATG
SphI4446	25	5.31	CATGCATGAGACAAACAAAACAGGGACCCACTCATAAAGAAACTGCTCCATAGCGCTACTAGAGGTGAAAAACTGCACAGAGTGCCTTTAATATCTCTGGGTTTTGCACTGTTGGTTGAACAAAACGATACATTT
SphI6435	25	5.31	CATGCTGATGTTAGCATTTACTTCAAAGCACCGCTGTGCCTACGTACAACCTCACAGAGTCACTAGCATGGCTATAGAGAATTTTCTAAATGGTTATGCTTTGAAATTACTTTTGATAATGCAGTCAAATGCTAC
SphI725	25	5.31	CATGCTGATAGACGTCTTAATCTTGAATACAGAACTGCAGTGTAAGTGGCAGTGGATGAAAGCGTCTGCCAAATACTACAAGTGTAGATGTAAATGTAATAGCCTAAAGTATAGAGGAGCAAATATTAAAATACC
NcoI2248	25	7.07	CATGGGGACGATGTTAGACAGTCGCTGTGTCTCATGGATGACAGCATCAGTGAAGGGCAGGTTCTTCCTGTCCTCAAGCCGCACCTGACGACTTCCTATCACCCTGCTTAGCTCCTCCTGGACCTGGTCTGGGAG
SphI7762	25	7.07	CATGCTTACAAGAAACCATAACCACAGTTAGAAGATTATAAGATCAGACAACAGTGACAAAAAATAATTAATTATAACAATTACAAAAGTGATCAAAACATCAGATAATAAAGCTTTAAAATCTCTAATGCTGCC
SphI6436	26	0	CATGCTAACATTTGCTAACTAGCACAAAGCTAACTGAGGTGGATGGAAATGTCATTAGTTTTGCTCAATATTGTACAAATTAAAATTAATTAATATTAATGAATTATAGGGAAAAGTGCTTGTATTATTTAAACT
SphI1911	26	1.89	CATGCGTGATCAAAGGAAGATACATAAACCTCAGAAAGCAAAGCAGACTAACCAAACTAGTTTCTACAAATAGGAAATAGTGCAACGCAAGTACAATATTTGGCTGTGATAAACTTATCAGTACCTCACACTTCT
SphI7096	26	1.89	CATGCCTTCCAACGCCACTTCCCCAAACCATGTTTCGATTAGCCTTGCCAAAACACACAAGGAGTCCCCGTGCAGTTTGCTTAAGTCATTATTAGATCTCTGTTGTGTTATGTAGCCGTGGATTCTTCCCAACCG
NcoI3838	26	7.17	CATGGTAACAAAAAAAACAAAGTGTGCCCACAAATGCAATCACATTATCTGTTTTTAACAGTGTCAAAGAGTTTTAAGGTGGATTTCTCCTTTAAGGTTGAAGCATCTACTGAGAAGTCAGGGTTGATGTGAAGC
NcoI38	26	8.93	TGCAGGCAGACTCAATCAAATGAGGAAAATAAGGCAGACCATTCCCATGCTACCGGGTTATGCATTATACATGCTTGCAAGAGGTTTATAACACCTCAAATGACACCTCACTGTGGATCATGTGAGATTGCCTTA
NcoI8830	26	8.93	TGCAGGAGTGGGACTTTGAGAAATACTCAGAGAGCGCTGCCAAAAAGGCTATGAACCACAACCTCAAGCATGTGATGAAGGAGGGCGGCCGTGCCGGAAAAGCCCTGATGATCAATACCGATAAGCTCATCAGCA
NcoI4339	26	10.68	CATGGGGCCTTGTACACCCTGGGCACCAATGTTACCTTTGTCCCCTTTATCCCCATTTTCTCCTGGTCTCCCATCAGTGCCGTCCGCCCCATCTGTGCACTCACACACCCCCTGCTCACCTTGATCACCCTTCTG
SphI3535	26	10.68	CATGCTGAGGCTGATGGGAATGTCATTAGTTCTGCAGGTATTTGGTCATAAACCAAAGTGTTGGACACATTAAAATGTTGACCTGATCATGGCGCTAGATGAAAAGTCAGAGGATCACCAAAGTCAGAGGGAATA
SphI1594	26	12.44	TGCAGGGGGCAGTGCTCTGGTAACACAGCCTGTGAGTCTCACAGCAGCTGCAGCAAAGAAGAAACGAGAGATACCTTAGTGGTCTAAAAAAGGACGGAGCTCCAACTTTACTTTTGCCAGCAGAGAGCGTCGAAG
NcoI1024	26	13.32	CATGGTCCTAAATGATCTAACTCATCTGTAATCTTAAACTAATACATGTAGAGTTGTTTAGTATAGTTTTTATAAGAGGGACTTTTTTCAAGTGAAAAGCTAGAACAGTGACCTATTATGTAGGGCTACTTATGT
NcoI5161	26	13.32	TGCAGGGTGTGACCGCACTGCTCAGATACGTCCATGACGTAAAGAACCGCCGCTCGCAGGTGAGCCAGAGCCGTGATGGCCTGCATCTCGATGGTGTTCCTCTCCTCCAGGGGGTGGTCCAGGATACCGGGGGTG
NcoI713	26	13.32	TGCAGGGAGACAAAGAAAGGAAAAACAGAGAGTAAGAAAGTTAAAAGTATTGAAATACACGTAGGAGCAAAGCTCTGGAACACAGAGTGGATTAGTCACAAGTCTGATTCCAGTGATACGAGCTGCCAAAGAGCC
SphI1243	26	13.32	CATGCTAACATTTGCTATTTAGCACTAAACACCTGGCAGTTGTTGGTCAACAATTAGCTCCAATGCTAACTGCTGCTAAAACCACAATGTCTCCGTTTTACATTTTTATCTCTACACTGTTCAATAAACAAGATA
SphI1500	26	13.32	CATGCAAACGAGCTAAAATTTAGCTCTGCTGTAGAACAGTCGTCATGCACATGATCATCACAGACCCACAGGAAGTTTACCTTTCTGTCCAGACAGGTGGGAAGAGGTGAGGGAGAGATGACGGCTGTGTGGAGA
SphI4656	26	13.32	TGCAGGGCTCCTCCGCAGGGCGCCTCCGGTGCAGGCTCTGCTTTCAGGCAACTCCGCAGGATGCAGTTGGTCGCCGAGCAACGAGGGCCGACAGCGGGGCCTCCCAGCCAGTCCTGCGGTATCACTCCTGGGCCG
SphI8358	26	13.32	CATGCATGAAAAACCAGGCAGAACTGACTAAATGCTAAACTGGAAATGGTCGTTTTGTTTTACCTGAAACTGCTCCTCCAGTTTCTCCCTCAGACCGTCCAGTTTGTCCAGACTCTTACTCAGGTAGACGTGACC
SphI3736	26	14.19	CATGCTAACATGCTAAACTAGATGGTGTGCGTGGTAAACATTATACCTGTTAAAAATCAACATGTTAAAGTTATTGTGAGCATGGTAGAATGTCTGTAGTACATGTATTGACTTTCAGTCCAAAAATACTTTTCT
SphI3813	26	14.19	TGCAGGGCAGCGGCTGCAGCGGCGGCTCAGACGCTGCGTGTCAAACATGCAGGATTTATCCGTCCATCTGCATCATAACCTGCAGTGTGTGAACTGGGCCTGAACGCTGCTGTCTGACGCTGTAATGTGATTACT
SphI5120	26	14.19	CATGCAGTCTAAGAAGAGCTAACAGGAGCACATGAAGAAGAAAAAAACAACCTTATACTCTCCACAACAACACTGCTGCTGAGGATTCAGTTTAGAAAAGTTCCATCATCATCACCATCATCATCATCATCATCA
SphI1432	27	0	CATGCGAAGCAGTGATGCAGTTTGGTGTAAACTGGTGAGGTTGATACATGTGTTAGGGTTCACGTGTACATGTACACCTGTGTATACATTAAGTGTGTGTACTGTATGTGTGTGTGAGTGATGGGAATTTCAGTG
SphI4652	27	0	TGCAGGACTGTCCTCCATTGCTCCTCTGTGTCTCTGACTGTCTGCTGAACATGGACTTTCCTGCCCTCGTCTGCGTCCTGATGGTCACACAGACTCTGGCCTTGCCTCCTCAGGTTGTTTACCTTACAGTCACCT
SphI5359	27	0	TGCAGGAACACAGCAGCCGCTGACTGACCAGCCTGCAGAACTGATCTACTGTCTGTACGAGCTAAAGCTGCAGCAGGAAGATCTGTATGAGGAGAAACAGCTGTCTTATTAGACCGTCCCACGGCCCGCCATCTG
SphI5440	27	0	CATGCAGTATACCAACTCTGGTGCGCAGTGCAACCTTTCACACAATACACTTGAATGAAAAGGATGTCATCAAAAACACAAACAGCAAAGGGAAAGAGCACATACATTAGAAGAATATGTTAAATAAAACCCTGA
SphI3665	27	1.76	CATGCTGTTGGAACTGTAACAAAAATGAAGCATCCAGAGTTACACATGTGACATTGTCTGTCGCTGTTGTTGTGTGTGAACAGCTAGCTAGCTAACTCAATTAAAATGTCTTTGAACGACCAGGTCACATCCTCA
SphI975	27	5.22	TGCAGGCCCTGCAACAGACGCTCCTTCAGGACCAGAACTGAGACTCTCAGCTGGTGCCACAGCAGCTGCACCGTCCTGAACCACATGAAACACAACACCATGTAGTTATTTAATATTAATAAATCAATTAGTCAA
NcoI5145	27	9.77	CATGGTCACCTGACCAACTAACATGAAACATCACTACCATTAATCCTATAATCTATCTTAATAATAATTACTTAATTCTGCAATTAATTTGTATGATATATATCTTTGCGTGGGTGGGGATTTATTTATTATATT
SphI605	27	10.69	CATGCCAGAGATACCTGTTCCTTAACACGGTGAAGACAGGCGGACGGATGATTAAACATCATTAATAATCCCATCATGCTTCTCAGATCTTACCCATGTGTCTTTGTGCTCTCCAGGCGCAGGATTACTTCCTCT
NcoI2149	27	11.61	TGCAGGCTGCAGCCACAGAGACGCAGCACCTCCTTCATCGTCCTACATGAACACAGAAAACATCTCATCAATATTTTATATATATTTTATGATATATTTATGTTTTTTAAATAGACACAGTTCCTCCCGACCTGC
NcoI2164	27	11.61	CATGGGTACACTGCAAACAGGAGCTGCTAACAGCTGATTCAGCACACTTTTAATGGAGACTATCTGACTAAATGTTTCATTGGTTCCATTTCGGTTCTAATCTGACATTTTTTTGGTTCCAGTTTAGTTTCTGGT
NcoI243	27	11.61	TGCAGGCAGATTGCAATGGCAGCCAGTTATCAGCGCACCTCATACTCTAAAAATACCCTCCAGATGACATCCTTTTGTGCCCCTACCATCGCCCCCTTTCTCCAGCCATCAGCTCTGCTCCACTTACAGCGCAGA
NcoI4188	27	11.61	CATGGCCGGGCCTGGGAGAGCGAAGGCAGGCGGTGGAACAGGCCCGGACCCTGCTGGACCAGAGCACAGCTTTGGCCCCCGTCCTCTCAGACGTCCGCACACAGGTAAAGACCTCACAGGAAAGCGAGTTCAACT
NcoI8688	27	11.61	TGCAGGGTCAAAGGTCACCGAGGGGTTAACATCATGGATCAACACAGGATTATTGATTAACGTATGTTTGATTGATTATTTTCAAGAGTAAAATGACTCAGAAGATGGTTAATATTAGTCATATTTAACTTCATT
NcoI8732	27	11.61	CATGGGCCAGTAGGGCCTTCAAACTACATTCAACATTTCGGAAATTTGTGTTCTCTTGTCAAATTTACAAAAGGGTTTTATAGAAAAACATGTTTATATTTCTCAAGTTAGGTATGAAAAATAGTATAATTTCGG
SphI4341	27	11.61	CATGCAGTACTGGTGGTCGTTGCTCATGAATTCAGTGTTTGATTTGATCCTGCACACCACTTTGTTTGGGCAGTTTTATGCTTCTTACACACAAACACATGCACAAATGCGCGCGCTCACACACACACACACACA
SphI4893	27	11.61	TGCAGGTTGTTGAAAGCAGCCCACAGACAGAAACTGCAGCTACAACCTCCCCCCTGCCTGGTGCTGCTGGGATGGACGCCTCTCTCTTTGATGACAACACTCTGTGTCTGAGCAAGCCTGGCCAACTCATCAGCA
SphI6752	27	11.61	CATGCAGGAACGTGGGCAGAGGTCACAGTGTCCGGTGCAGCTTCGCTTAGTTCCAGACGCTCACTATTACCCGAGTAGGGCTCCACCGGCGAGCTGGGTGCAGAGATAGTAGAGCTGCTATGATTTTGTGGTTGA
SphI8287	27	11.61	TGCAGGCGGACACCAGGTTTGAGAAGAGCTGGGCGCCCCACCACGGCTCACACCCCCCCTTGTACTGAATCCTTCTCTTGGTCACCGGCTCCCCGAGCAGGGAGTCCTGGGGGATAAATAAAACGCTTCCGGGAA
SphI971	27	11.61	TGCAGGAGGGCAGAGTCATCAACAAGCAACAGGCTGGAGGAGCTAGCTACATTAGCTGATTAGCTCGTTAGTAAGCTAGCTGTCATATCAGACAACAGTTTAAAACACTCTGAACACAGTTGGGTTGTTTAACTA
SphI7478	28	0	CATGCAGCAGCGTCAGATTTGTACTTTTGGTTGAACCTGTGGTGGCAGTTTTCCTGCTGTGCAGTTGAATACAAGCTGTATTTGTACACTTTTAGAAGTTTTTTCAGTGTCAGCAGAGAAATACAGTTAAAAACA
NcoI3231	28	7.15	TGCAGGCTGACCAGTGCACAGGGCTCCAAGGTTTCCTCATCTTCCACTCCTTTGGAGGAGGAACTGGCTCTGGCTTCACCTCTCTGTTGATGGAGCGTCTCTCTGTCGACTACGGCAAAAAGTCCAAGCTGGAGT
NcoI5195	28	7.15	TGCAGGACCTGCAGCAGAGCAACAACCATTCTACCTTCAGATAACGTTCAGAGCTTTACTTTGAAATCTGCCCAATACAAAAAGCTCATTATTCATTTGTTATTGAATTTAATGGGTAAAAAATGTATTAAAATC
NcoI599	28	7.15	TGCAGGACACGCTGGCCTGCCTGCCAAAACTGGTCCAGAGTCATTAAAGGAAAAATCCACATACTTTCTTTAACACTGTAATCTGTGCTAGAGTGCAAGTCGAAGTTCCTTCAATCTGCCTCGTCTGCTTCAGTT
NcoI7224	28	7.15	TGCAGGATTCAGGAGTGAAGCTGCTGTCCACTGGTTTGAAGAGTCCACACTGTACACTGAAAACGCTCAGGTCAGATCAGTTCTCTTTGTTTTTCCTGCGTTGTTTGAATTGGTTTAATTATCTTAAGGGGTCAC
NcoI7307	28	7.15	TGCAGGTGAAAAATATCAACATCTAAAGGGCAGATTGTCATGATATTACATGTTGTTAAAGCATTCTCCTGTCCTCTGGTCAACTGGTCATCACAGCATCAATCCAGACTTTGGGTATTGCTTTCTGCTCTGTTG
NcoI3331	28	19.1	CATGGGTTTGCACAACATTTTACACACGCACTTTTCCTTTTTTATCTTTTATCTACTTTACTCTTTTCCTCCCACGCTCCATTCATCTCAGTTAACCACAGATTTGCCATTAACACATTTGTAATTTAACACACA
NcoI3588	28	19.1	TGCAGGAGCTCTAAACTTGCATGATTATAGGTCTGTTTCTTTAATTTTCACTGTTTTATTTATTAAATTTGACCAATCAAGTTCTTTTCATTTCAGTTTTCTAGTGTGATTTCAGCACACATTCCAAAACAAACC
NcoI8341	28	19.1	CATGGCAGGAGCTGAACCTGTCCGTCCGCCCTAAGTGGTCCATTAGAATCAGCCCATTATAGATAATTGAACAGGCCCAACAGAGACAGATAAAGATTTTGACATTATTCAGGGTGATCTTAGAGGAATAGAGCA
NcoI8725	28	19.1	TGCAGGTTGTTGTTACTCAGGTCCAGCTCTCTCAGACTAGAGGACTGGGAGCTGAGAACTGAGGACAGAGCTTCACAGCTTCTCTCTGAGAGGTTACAGCCACTCAGTCTGGAGAGACAACAGTAAGGAAGTAAC
SphI5421	28	19.1	CATGCATATTAATTGAATAAGACTATGGCCAAGATGATTGTATATTCTATGAATTTCAGGCTACTGAAAGCAAAATCTCTTTATGCCTCTGTCATCAACTAAATATCCATATATTACATGATTTTACAGCTGCAT
SphI7489	28	19.1	CATGCAAAAGTGATTTTATTGTATTCCCTAATGTAGTTTGTAACTTTCACAGTCGGCAGCAAGAAAAGTTATCTGAACAAACTTCTGCAGGATCAGAGGAATCTGATTGCATGAGTGCGTGATAAATACTTTCCA
SphI844	28	19.1	CATGCTGCACTGGAAGAAAGACACTGATTGTGCTCACATAGGCTGTGCAGTCTCACCTCTGTTGCTTAGTGATATTATTAGGCTACAAACAGCGGTAAGCAATGCTATATTCATTCTCTGCAACCTGGATGCAAA
NcoI1132	28	25.15	TGCAGGTTGGTGCCTGGGACAGACATATCAGAGGATTTTTAAGATAACATAAGTAACTCGTTAGCAGGATTCCTGTGATCTGCTTTTAAAAAGGAACAGTTTAACACGCTTACTGGCTTTCTTGCTGAGAGTTAG
NcoI1212	28	25.15	CATGGAGACGGCAGCACGCCACGCAAGAGGACCAGAGTAGGCGTTCTCATCTCTGGCACAGGTGTGTTTTTTATCAATCTTGAAATAAGAATTGCAGTTGGAGTGTCTTTCAAGTCCATTAAAGGAATAGTTCGA
NcoI5582	28	26.68	CATGGCAACGTGCATATTTTGAGAAGCACATTATCAGTGGGATCGTGAAGAGCTTACCAATGCGATGACGGTGGCACCGGCGCCGGCAAACGCAACGATGTAGAGGTGGTAGGACAGGTAGAACTGTGGATGAAA
NcoI2373	28	31.34	TGCAGGTGATTGGACAGATTGAAAACAATGAGTAAGTCTGTAAGAGGTTTCGTAGTAATTTCTAGTCTTTAAATAATTCTGTGGAAAAAGGCATTCAAGATTTTGACAAAGGCTGAGGTAAAAGTACCAGGAAGT
NcoI8094	28	31.34	CATGGTGTTTGCTGCTTTCCTGTCCCAGTTCCCTTTTGCCAAATTTGGATTTTTAAGCTCTGGTAATCGCCAAGATGGCAGCATTGAAGTTTCAAAATACAGAAACCTGATGTCAGTCAACTTAAATCAACACAT
NcoI4822	28	37.49	TGCAGGTGAGAATGCTTTCAAAGCTTAGTCCTCAGTGTAAATAAGAACAAAGGTCCAGTCGGAATATGTGGTCATAATTTGATTGACAGTATGTCTTACGCAGTATTGCTGCCATCCATCCTCACCTCTTAACCG
NcoI3626	29	0	CATGGAGTGTAATGTTTTAGAGCCTTTGACTTAAGCCTCTCTCCCTCACGCCTGGATCTGAAATGCCAAGCCATGTTCTTCAGGTTGAACAGGCTTAGGGCTCAGACTGAAACTTTCCCCTTAAAGTCATTGATT
NcoI519	29	0	TGCAGGACAGTTGGATGCGTGCCTTCATCTTCATCTAGTAAACATACACTCTCACTGTCAGGATAACATGCTTTCCAAGGTCCATGCTGAGCCTGAACGAATGCACATGGCCTCCCAAACGAACACTCACAACAC
NcoI6058	29	0	CATGGCCATGTCAGCTGGTGAGCATCGGTTTCTATTTTATTATTTATGAGTTTCTATATTTTGTGAAGATGCTAAATTTGAACTAGAATGAAAGTGCAAGAAATGCCCAGTTTGCTTTGGCAATGCAATCTCAGT
NcoI7609	29	0	TGCAGGGACACAAGCCAGAATCAGAGCCACCCTCTGCCCCTGTCACCCCCCTTCCTCCTATGCGCTCCAGAAACCCCTCCCCACCACAGGAGGATTTGTTCCGACCCAAGCTGGACTCATCCTTCGCCATCGACT
SphI8266	29	0	CATGCCACGTCTGACACGCCCATCTCATGCATTGATCCTGCAGCTAGTGCACATGAAAACATGGAATTAAAAGGGCTCCGTGTCAGTTCCTAACACATGCATGTCTGTATATTGTATAGTAGTATACAATAACCT
NcoI1071	29	1.76	TGCAGGAAACTTTCACATAATTCACTGTTCTTGAACATAGACTTCAGGGTTCCCAAGATGGGTACATACACAAATTTATCTGTTACAGGGATCTGATTGTAAACTCCTGTTGTTTGATCTCTGCGTACATCAAAT
NcoI4070	29	1.76	CATGGTGTTTTTGGACTGGATAAATAAGACCAAAACTATCTACATGACTAGATACTAGAAGGGGTAAAAAAATATATTTTTTGTAATTTGGGTAAACCAACCTTTTAAGACATACTGTATGGTATATAGAGGGTC
NcoI5392	29	1.76	CATGGTTTACCAAAGAGCTCAGGCAAGGGAGACACATTGAGGGACAAAATAGAGCGGAATACAGAGCAGCAAAGAACCAGCTCAACAAGGAAATAAGAATACGAGGACATGTTGGACAGGACAGGCACTTCTCTA
NcoI8783	29	1.76	TGCAGGTGAAAAACAAGGTGGACATCCACATACTGCGCCTCACACAGTGTGCTGCATTTACAATACACCTCTGTGGCATCAACATAAATCTGCAGTATGTGCTCGTCCAGGATACGCATGATTTAAAGCCCTGGA
SphI3111	29	1.76	CATGCAGATGGAAAAAAATAAATAAAGCGCTGTCTCATTGTGCGCCCTTCTTGGTCACAGGTTTTAGTGAACATCGGCAACCATTTCGATCTCAAAGCAAGTGTTTTCCAGGCTCCGAGGAGGGGGATATATAGT
SphI4297	29	1.76	TGCAGGTGCCTCAGAGTCCTTTAGCCCAGAACAAGGAAGGTCGTCTGGAGAGAAAGGAAAGAGAGGTTTGATCATGTTTGTAAAGGTTTAACCCCAAGACCTGAGGGCCCTGCACTCTTGTCCAAGAACTCTGTT
SphI5273	29	1.76	TGCAGGTAGAGCCTGTGGCCTGAATCAGGTAGAGAAGTGCCTGTCCTGTCCAACATGTCCTCGTATTCTTATTTCCTTGTTGAGCTGGTTCTTTGCTGCTCTGTATTCCTCTCTATTTTGTCCCTCAATGTGTCT
SphI6974	29	1.76	TGCAGGGACACAAGCCAGAATCAGAGCCACCCTCTGCCCCTGTCACCCCCCTTCCTCCTATGCGCTCCAGAAACCCCTCCCCACCACAGGAGGATTTGTTCCGACCCAAGCTGGACTCATCCTTCGCCATCGACT
SphI4498	29	3.51	TGCAGGAGTTATACAGTAGTAGCAAGGTGAAGCATGAAAAAGAACAGACGCTGTGGTATGCAATAAATGCAAACAAATAAGGATTTTTACATCATAACAGACTTTTATTTCTCAACAGGGCTGGGACTCCATTTG
NcoI2953	29	5.27	TGCAGGTCAGAGACTGTAGTGAATCTCAACTATAGAAATTAGTGTCTAAAGGGAGAAAGAAGAAAATTAAATAATTCTGTATAATCATTTGTAGGTAACTATAACTGTGTAGGTAAATATTTGACCTCACAAAGT
SphI1574	29	5.27	TGCAGGTTGTTAAAACACACAAATTCACAGAAAAAAATACAGAAGACATGACCTCAGTGTCATGGTGGCTACAGCCCTCGTTAATACTCAGGCAACAATAATGAACTTGACATCTAATTTTTATGGAAGCCCATT
SphI3096	29	10.55	TGCAGGTGCCCATACTGTAGCTGTGCATCATAATATAAACCAGCTTCCCCGAATGTGAAAATTATGTACGGTCCCTGTTGCTTTTTCACACGGTGCCTGCACCAAAATGATGAAAAGAATCCAAAGATTTGGTGC
NcoI5045	29	19.41	TGCAGGGTGAGGCCCTGGAGACAGTTACCACGGCAGCAGTATGTCTGTTCAGCACACAGAGCCAGCTGGCCGACCAGGTTCCTCCTCTGGGTCACCTGCCTCGTGTCCTGGCAGCACTCAACCACAAGAACAACG
NcoI5106	30	0	CATGGCCGCTTCGATAGCCAACGGGGGCCTCTGTCCACTGTCAGGTGACCAGGTGCTGTCGCCGGTGGCAACACGGAGTATGCTGTCCATGATGCAGGTGGCGGGGATGAAGGATTACTCCACGACCTTCCAATA
NcoI6658	30	0	TGCAGGAGGTTATGAGGTCATCGGACATCATGTTCAGAGGTGTTGGGTCACTTCCTGTCACTGCATCATCTGGCCAATCACTTGACACTTTGTTGTTCATTCCCTCACCTGGTTAAACTCCACCTGTTGGTTGAT
NcoI5193	30	0.88	TGCAGGACTCTGTGACATCAGAACTAGTTTGGAGCCAATCAGGGTCCAATATGCAACTTACACAGGTGTGATGTGGAAACTTGAAGCCTCCAGCAGACATACAATGAGAATGGACTTTTCAGTCTTGTGTCTAAT
NcoI7730	30	0.88	TGCAGGGACACTGTCCCGTCCTCGCATCACAGAAACAGGGACTCCCCAGAGGACACTGAGTCACCTCCGTCCCCCGCCGGTCACAGGAGCACTCTGGGAAATACACAATATATTACATACATAATATATCAGATG
NcoI8601	30	0.88	CATGGTGATAGGAGGTCATGTGACATGTGATCCTCTTGGATCCATATTCTTCATACATTTACAATCTATTATAATTTATTCATCCTGATTGTCCAAACTGTCATTTTACTATGTTGATCTGTTCTGTAAACACGA
SphI1416	30	0.88	TGCAGGCAAGGTGAGCCCGTGTTCAACACATCACAAGAGGGAAGACCACAGTATCGACCACAGTATCACCAAAATCTATACGATTCCACACCTGGTGACCATGAATACCCACAGCAAAAAATTCATAGCAATCTG
SphI6325	30	0.88	CATGCTGATGTTAGCATTTAGCTCAAAGCACCGCTGTGCCTACGTACAACCTCACAGAGCTGCTAGCATGGCTGCAGACTCTTAGTCTGGTTTATGTGTTTGTCCCAGTTTCCTGTCTCTGAGCAGATTGACAGT
SphI6771	30	0.88	TGCAGGATTTATGACATCACATCTAGTGTGAAAAGTACAATATTTGTATTTTCATAGATTTTTCAATGAGGGAGAAGGAGGAGAAGATGTCATTTTATGAATTTGAACGAGGTAATTCACCATATCAGACACACA
SphI9422	30	0.88	TGCAGGTCAAATTGTCAACATTACATGCAATTTATCTCATAATCTAACAGCTGAAAAAATGTGGAAAGTTTCTGATCACATTCCTGCTCCCTAGAGGACGAACCCTTTAGATTTTAATGATCCATTAACCTTTCA
NcoI4308	30	8.11	CATGGTGATGTTTGTCCTGGCAGTTAAACAGTCCATAAGACAGAGACAGACGAGCTCTGAGACGGCTGCTCTCAGGTCAGTTTGATGTTTTATATTTTAATCTGTTTGTTGTCCAGCAGATCACTGAGGTTTAAC
NcoI6556	30	9.96	CATGGTAGAACGCTAACCCCTCCACCATGTTAAGTGGGTGATTCTCGGAGGAGTAAACAAAAATCACAAAAATGAAAAATACCTATGAAAACACTGATACAAGAAACAAGAACATTAAAAACATGGCTGAAAGAT
NcoI855	30	10.89	TGCAGGACTTTGGTGTAGGACATACTGTAATTGGGCAATACCTTTGCTTTTTAGGCCAAAAGTCAGACTGTCTGTTCTGTTCTTGAAACCAACATTTGTATGAGAAACAGAACATCAGCCAAAAAACTATTGTGT
SphI1114	30	11.83	CATGCAAACTAGCTAATCAACCAACATGCATACAATCATCTTAAATTTGAAAACCAGTAACATAATACTAGCATCTACAAACCACACTGATTCCCACTTAAAATCACCCTTCCCATGTGGTTTTTGCCAGGACTG
SphI7579	30	11.83	CATGCTCTCCAAGCAATTAAACTATTGCCTTATGCATATTGACTTTATTGACTTCTCATTCAGGTATTTCAAAATGTTTTGGCCATACAGACAAAAATATGTGAGGGCATTGAAAATGATCTTGTTTCTACCACA
SphI3334	30	13.91	CATGCGTTCAGATGACACTCAGGTGGATTTGATCTACTTCCTCTTTTGTACAAAGGAGTTAAGTTGGTCAATGCCACAAATTTGCTTAAATTTGATTGCTAGAAATAGTGCAGAATCTTAAATATTTCTTCTTCA
NcoI5013	30	18.6	TGCAGGAACAAAAAGAAAAAAAAAAGTCACTGGTATTTTGAATGCTGTATTGTTTTTAGCCATGCTAGCTGCATGGCTCTAGGGATGGCAATGTCGGTCTTTCGGTCAATCCACACTTCAGACTGTCCAGACTGA
NcoI6279	30	22.55	TGCAGGACTCAGGTGGTCAACTGGACAGCAACACTCGAGACTACCTGCAGTGTGTGACCCACACCACAAGAGGGAGCTGTTATGTGATTCCAGTTGGTTTGAATGGAGTGCTGGAGAAGGTATGGTTGAACTTAC
NcoI4288	30	24.31	TGCAGGAATAGCCGTAGGGGTACATGAGCAGCTGGGAGTAGGCGTGGACGGAGACGAAGGACTTGAAGTTGCCGTGGCTCCTGATCAGGTTCACCACGTTCTTCACCTCAATCTCGGAGTGAGCCGAGGGGCCGT
SphI1437	30	24.31	CATGCCTTAGTGGAAAGAATTTAATTAATTAATGTTTCCACTAAAAAACAAGCAATGTTGTTCTACTAGGAACGTATGATAAAAACTAACTAAACCATGATTTGTTACTTTAGCAACAAACTTGCCTTTCAAAGA
NcoI2879	30	25.18	CATGGGGTCATAAATGCCGTCGCTCTTCCTCATCAGGTGGTGATGTCGGCTCAGAACGGTGGCGTACACTTTGGTCATATCTTACAAGAAAACATCAAACAACAACATACTGTAAATTATCATGTATGCACTTAT
SphI1951	30	25.18	CATGCAAATAGGCTTGACACAACTGCTCGAGCAAAAGTATCCAAATAAATTAAAGTTCTCTCATCACAAAACTGAACTTCACAAGTTCATGATAATATTGAGGCTATCCTCTGTCCAAGAAGAGGTTTCTCATTT
SphI4444	30	25.18	TGCAGGTGTGTTGCAGGTTTTAGAGACTCAGATGACTGTGAGCGACATAAAAGTATCTCAAATTTTTTCTGCTGCTCTGGAGATTTGCGTACACCTCCCAAAACATCAGAGCCGCTCAAGAACTTCCAGTGGATT
SphI6479	30	25.18	CATGCAAAACATGACAAGTCACTGGAAGAAAATTATTTCCCTAGAGAGCTGGGAAACCAGGAAAAATCAGATGATGCCAAATTTAACAGCCAATCCAATTTGTATGTGTGCATGACTCCTTACCAGTACTTACTC
SphI5076	31	0	CATGCTAACATTAGCTAATTAGCAGTAAACACAAAGTACAGCTGAGGCTGATGGGAATGTCTTTATTCTGCAGGTATTTGGTCATAAACCAAAGTATTGGACACATTAACATGTTGACCTGATGATGGCGCTAGA
NcoI4838	31	9.33	TGCAGGAGCAGGCCTTACTGCTGGTAACATCACACACAAACACTGACTAGTTAATGGGACAGGTTTGCAGAACAACTTCCCTGAGTTCTTGTGTTTAAGACAACAATAACAAAAGTTTCCATGACAACAGCTCAA
NcoI8715	31	9.33	CATGGTCACCAACCTTTGAGCTGTTGTCATGGAAACTTTTGTTATTGTTGTCTTAAACACAAGAACTCAGGGAAGTTGTTCTGCAAACCTGTCCCATTAACTAGTCAGTGTTTGTGTGTGATGTTACCAGCAGTA
NcoI2864	31	9.37	TGCAGGAACAAGATGACAACAACGCAGGGTCATCAGTCGACACGTCAACACAGTAGTTATTGAATGAGGAAGTGAACAACAAGATCTTACACTGATCAAGATTCACTAATGTGTCCATAAAGATAAGAGATTTTA
NcoI5179	31	9.37	CATGGATCCAGTTTCACTAGCAAAAACTGGTTTGTATTTGCCAAATACAGTAGAAATCTGACCTGGTTAATTGCTGCTGAAACATATTACAACACAGTTAACAGAATACAGGCCTGACACACCAGGTGTGTAATA
NcoI5312	31	9.37	TGCAGGAATAAAATAAAATAAAAATCCCTTTTCAGGGAGGTTAGAAAAGCTCCTTAGACCTGCACAGTAGTTCGGGGTTTCCATCAATTAAATTGTTATGAAATATAAATCAAGATGAATTTGTTATAGCTTAAA
NcoI7204	31	9.37	TGCAGGACTGATGTCAGAACAGAAAGCCACAGCGCTGCCTCGTCCGTCAAACAGCAGCTCGTGTTGTCTCAGCGCCTGGCACAGGAAAGGTCAGGCCTGCTGCTCCAACACTGAACAAACAGCACAACACCGTGT
SphI1373	31	9.37	TGCAGGTAGAGTCAGTTTCTCTAAATTTTCCTTTAAAGCTGCATTGTATATCGCAGGACTTTCGCAAAATCCCATTGCTAAACGGGACCAACAGTATGTTTTCCCTTTAAAGGAAAATGCAAACCAGTACTGAGA
SphI7540	31	9.37	TGCAGGACTCTGGAGGAGGAAAGATGAAGGTGCAGCAGAGCATGAATGAGTATACACAAATATACACAAGACACACAAGATAAGTTTTAAAGGGGAAATAAGTCAAGTTTTTACAGCACAAAGTGAGTGTAATAA
NcoI4820	31	16.41	TGCAGGGTTTGGGGATGGCTACATGGGTCACATGTTAGGTGGAGGCCTGCCACCTCACACTCTGAGAGAAGTGTTTAGCGGACCAGGCCAGGCTGCTGGCTCCTCGTCTGCTGCAGGCGTTCTGGCCCCGGCCCA
SphI2004	31	21.69	TGCAGGGTTCAAAGAATCAACTTGTCCACTAATTGGTGACCCAGCGGAGAAGTGGGGAGCCAATCAAAGTCTTTTCTGACCACAATTCCCCCCACTGGCCTCAGATAGTTGCAGAGGCAGCAATTAAAGGAGAAA
NcoI7519	31	23.45	CATGGACCCGGCTGACCGCGCCCGCATGAGAGGTACTGCAGCCTTTACTGTATGTCTAGTCAAACACAGTCTACCAGACTCCTATTCATATTTAAAGAGATTTATTAACTCATAAAAGTAAAATAGTAGAATAAG
NcoI5991	31	28.73	CATGGCTTTCCTTCTTGTTCAGGAATAGAACTGCACTTTCAATAATGAAACTCCCTTTCCCTTTCTAATGGACTAAATCTAGTCCACAGTCTAAAGACTACTCTCTGCTCCCTTCCCCTGCTTTGATGACTGTCA
NcoI800	31	28.73	TGCAGGTAATTGGGCTTTGGTCAGTAGAATATTATGGAGCACAAAGCCATTCAAAAAAACAAAATGCGTAAAAAAATTATGATGAAAATTTATGAATAGACAATTTTGAAGTTTTTGTCTGTATGTGTGTTTGTC
SphI1982	31	30.49	TGCAGGTTTCTCATCATGTAAAAGCAGGAAGACATTGTTGAGCTTAATCGAGGGGATAAAGTAATTGTCTCTCATTTTTCTGTCACAAATTGTGAGATAAATTTGCAAATGCATACAATTGTCTCCTCTCTAGTA
NcoI7927	31	37.55	CATGGTTTGGCTCCTTTATATATTTCTGATCTTTTAACTCCTTTTTCTGCACCGATACCCCCTAAGGTCTGGCAACCAAATGCTGTAAGTTCCACAGTCCAGGTTTAAGACAAAGGAGGATCCTGCTTTTACTGT
NcoI9820	31	37.55	TGCAGGAAGCCGTCCTGTATGCAGTGTATGTTTATCCTGGACAAGAAAGAAAATGTACCTGTGTGTGTAACTGTCTATTGGGACTAAATGTCATTTTATTTACTCAAGTAGTGGACTTAATTTTTTTAAAGATTT
NcoI4554	32	0	TGCAGGTTATGTTTAAAACCCTACCCACAGAATTCCCTGTCCCCTTGCTTTAGGCCACACCATGCAAGTAAATTTCGCCAGGCGAATTTTGGTCTGACTGCAGCTTCACAAGGGGCAGAATCTGTCACAGGGGGC
SphI8461	32	0	CATGCACCAGTACTGTGCCAGTGTGACCCAATGTTGATATTTATATTGTTCAACCTATTTGAGAGACTTTCAGTGTTTTATTGCCCTTTTTTGTTGGATTTGCAGTTTTTTTTAATTTTTTTTGTTTTTTTAAAG
NcoI7750	32	1.76	CATGGTGATACTAAACAAAACTTAAAAACATGATAATTCTCAGGCAAGGAGCATCTTTTTTTCTATGATTTCTAAGCGGATTCATGGATGTTTATTCATGATGAACATCAGAGACAATGATATTCCTGGGAAGTG
NcoI7886	32	1.76	TGCAGGTGTCGCTGTTGAAGCATTTTAATCAATAATGGATTTTTTCCAAAGAAGAGAGAAAAATTATTTTATAAATGATACTGAGATTTGGTAATGGTTTATTTCAACCAATTACTCTTTTTTATATTTTGATCA
SphI4865	32	1.76	TGCAGGAAAAATAATATTTTAACATAGTGACTGAGTGTTTAGAGAGAGTACAGTATGTGTTAAGCATTGTATCACTTCTCGTTTAGGGAGGTTTAGTCTATCACCTGACATAACAAAACTATTCATGTGTCAGTC
SphI5112	32	1.76	CATGCTGTAGTGTTTTAGAGGAAGGGAAGAACAGAGCAGCAGTTAAAATCAATATAAATAAAATATATATAAGGTAATATAAAGTTATAGCTAAGCATTGAATGTAATAGTAATCATATTCAAGCCATATTAATA
SphI6265	32	1.76	CATGCACTTCGTCGCCGCCATTTTTCTTGTTGTGATGTGCGGGGAGCTCTGCCTTCACAGTTCTGTAAAAATCTGTGTTTTATTTTAGAATTTAACTTCTCTTTCTGTTATCTGTGTCTTAAGATTTCTTATAAG
SphI6662	32	1.76	TGCAGGAACCAGCTTCATAAATTCCACTTCTTCTCTCTGTGTACTCTGCGCTCACTAAATTCAAAGCCATAAAAGTGAAAAAAAGGGGCGACACTGGAGCATCTGGAACTTTTTTATGTTTCCATTTATCCAGTT
SphI7204	32	1.76	TGCAGGTTTACTGTTGTGGATCCTGGTACTTTAGCAAGAGTTAAATCATCAAAGCTTTTACACAAAGTAAGAGTAAACTTTAAATCAGTGTTGGTGTAAACTGTTGGCCATATTTCATGATGTCAAAGGATGAAA
NcoI4199	32	7.04	CATGGGTAATGGATGACATAAACTACACTTTTAGCAACCAGCAGACATGACTGTTATACAACAAAGGCGTAGTACTAGGGTTGTCTACTCTATTACTGTAAATGGCTAAACACTCTTGGGAGGCCTGGCTTCTTT
SphI1636	32	7.04	CATGCAGCTATTTTGACATGTTGTGCTCTGGGGATGAAGGACTGTGTGTCTGATTAAGCCACTTATTGAAAAAATATTTTGCCATACAGCTGATCTGTAAACAGCCAATAAGCACGAAAAGTAAAATTACCAAAA
SphI2818	32	7.04	CATGCTGGCATGGCACTCCTGATCTCTGATTAACATTATAAGTAATAAGAGGAAACGACCTTTTGTTTTCTCGTGATAACGGGTTGATTATCTCGTTATCTCGAGATAACAAAGCTCGTTTTCTCGAGATAACAA
NcoI2238	32	12.62	TGCAGGTCAGCATGGGCCCGCAAATCTGACCCATCAACGATTTGGACAGCTGCTGTTTGGCAGGGATCAACTTCTGGTTGTGAATCAGTGACCAAAATGTGGAAAGTTAACTTCAGAGTATAGTCCATTACTCAT
NcoI8803	33	0	CATGGGCTTCTGGTCCGTTTTGTTGATTTCTCTTCATTTCACTTCTACCAGAAAGCTGTTGCTCACTGGTGCAGACAGTCCTGCTTTTCGATGTAAGCTTCTCAGTGGCTTTAGTTTGTAAGTGAGCATTTTATC
NcoI8260	33	0.43	CATGGGGACAAGAGAGACAGAACACATCAGAATAAGGCTGGAAAAAACTGACACTGCAATATCGTTGCTTTCTGAAATACGCATTGCTGTTTGATAGTCTAGTTGAGCTTATACTCAGGAGCTCATGTCATACAG
SphI2155	33	0.43	TGCAGGGGTGGAAGAAAAAATAAATGAAAATACAATTACATGGCATCTGAGCGCAGACAATACTAGTAGTATTGCATGTAATGAAATGCATGTATTTGTCTGCCCGTTACCTTTGCAGCTGGTGATTTGTGCATC
NcoI4279	33	4.55	CATGGCAAAATAAGACCGATGAACCCTATGAACTATAGTCTTAGGGCAAGACCTCAAGAATAAGTTTTTAATACAGTTTGAAAATGCTTCATGTTTTCTGTTGGCTCACCTTTCTGTTTTCATTTGTGACTGGAA
NcoI8181	33	4.55	CATGGTACCGCTATTAATTTGACAGTAAGGATGTTTACAAATGTTACACAAATCAACTTTAATTGGTGGATATTAAATGGTCGCCATCTATTATTTCTTACAGGGTGCAGTGTGGAAGTCAGAGGGTTGAAAGAA
NcoI8663	33	4.55	CATGGTAGCGGCCATTCCTTGTGCCAACAACACCAGTTTTGACGGGGGCCAGCCAAGTGGGCCATTTGAACTGTCTGTGATCTTCTTAACTGATTAAGACCTCACCCTCGTTTGCTAAAGGACATTTCCCGGAAT
SphI3352	33	4.55	TGCAGGGAAATCAACGATCATTCCTGGTAAATAAAGGGAAATACCCCATACTACTGATACATATATCCCTATCACATCATACAACACCCATTCATGAGTGACCACATTACATTAGATGAGTTGAGAAGTAGTTGA
SphI4200	33	4.55	TGCAGGAACCAAGCATCTCTAGTTTTGACTCTTTTTTGTTATGCTCTTTGAAAGCTGACACCGTCTCCCTAGAAAATGTATCATGGCCCCAGGACCAGCCAAAGTGTTGATAATGCATCGTAAACTGTCAGAAGA
SphI2455	33	7.9	CATGCTAACATGTTCATAATGACAATGCTGACATGCTGAGGTTTAGCAGGTGTAATGTTTACCATGTTCACTGTCTTAGTTTAGCGTGCTGCTAACATTTGTTTACAAGTTTACAAGTTCTTTATTTGTCATGTG
NcoI5986	33	8.78	TGCAGGGACTCATGTACAGCTGGTGAAAAAGCAGGCTGCAGGTGGACAGTCGGTCCTCGTGGGAGCAGACTGAGCCGTTCGAACGCTGCCGCATAAATCATTTCCAACACTGACTGCCCTACTAAAGCAGCCTCA
NcoI6882	33	11.45	TGCAGGCTGACAAAGCTCTCCTAGATCAGACAAAGACAGAAAATGATCATAAGATCTGCTCTCTACATGCATTATGTCCTCTGTCAACCTGTAGTTCTTGAAATTTACATTTAGTCTACTCATGACATTAAAGGC
NcoI1026	33	12.64	CATGGCATGTTAGGTGTGAAGTTCTGTTTAATTAGTACATTGTATCCTCTCACAGCCCCTGTAGGACGTAATCACCATAAAAGTCATGTCACAGTAAACAAGACCAAACTCAGAAAAGATGTGACACAAATAGGA
NcoI1920	33	12.64	TGCAGGTGCGTCCAGGTGTTAAACTGAGATTTAATGTGAGCACAGAGAAACTTTCCCCCTTCAATTGTGAAAACACACTATGCACATACATCATTCTGCACAGTGAAGCTCAAACATCACAGTCAAGGAACAAGA
NcoI5199	34	0	CATGGATGTATAAAGAGAGCTAGACACGGTGCTGCCACTCAGCCTTGCAGCCTATTTGTCCCAGTGGCCAAAAAGCATTTTCCCAATAGACCTCCATTGTAAAAGAGACGTCTGTAAAACTGTTGACAGAACACC
SphI1952	34	5.25	TGCAGGCTCTGTGTTGACAGTCCAGTGAACGCAGGTTCAACAGGAGGTAGCAGCTTGCCGCAGCTGATGAACAGTGCAGCACCAGACAACCAACGTACCTTCTGTTGCAACGAGTGCCCAGCCTCTTCTGGGCTG
NcoI2731	34	20.85	TGCAGGGGTGGGTAGTAACGCGTTACAAGTAACGCACATGAGTAAAAAAGTAGTTTTTTTAAGGAACGAGTACTTTTCATGTTCCCTTTTTTAAACTGTACTTCTACTCTTTACTCGAGTATTTTTTTGAGCCAG
NcoI5326	34	31.24	TGCAGGAAAAGCATGACACCTGGTGTCCACAGTGTCGCATTTTTCGGAAGAGTTTTGTATGGTCTTATTATATCTGTTGTGTTCTTAATGGTTTCTGAGAATGCGAACGGTTGTTGAAGTCCAGCCACTGTACTG
NcoI747	34	35.49	CATGGTTTGAAATCTGACTTTTGAGTAGGCAAAGCAAGTTTATTTGTATAGCACCTTTCAACAACAAGGCAATTCAAAATAAGACAAGAAACGAAAAGAAGAGACTGATATTGATGGAAACCAGCTTCTGTTCCT
NcoI166	34	36.74	CATGGAGACGGACAGCAGCTTTGTTCAGGATCCTTTGAGTTCAGCTTCACTAAAACAAAACCAGAAAACTGTGCTGAGATCAGCAGAGTTCAAACTGGTTCCCAGTTTAACCGTTTAACAACAACAGAAACACTG
NcoI212	34	36.74	TGCAGGTAGCCGCTGTAGTTCCAAATTCAATAAAAACGAGTTTTCAATCGTTGTGCTGGAGCAGTGAAACTTTGAATTCCAGGCAGTCCCACTGCGCTGTGTTATGAATACAGTGTATGGGTGAACTTTAGCCCA
NcoI4238	34	36.74	CATGGAGTGTCCCTTCTCGCTGGAGCCTCCTCTGGATCTTTCTCTGGTTCAGTTTCTTCTCTTTCTTTGTGGTTCGCAGGAGGGCAACCCACGTCCACGGTGGTTTCCAGAGATTCTACAGACGACGCCGGGCTG
NcoI4358	34	36.74	CATGGATACCATATATACAAACTTTACAGTCATCTTCTTCTTCAAACATACTATTTACACATTCTCCTCATCCTCAGTTCATACAAACATTTTTAGAAAAATATCTCTAACCACAAATAACATTACAATCATCGT
SphI1354	34	36.74	TGCAGGTCAAACACTGAACTGAAGGTGTGTGTAGAGATGAGTGATCAGGCTGTTAAAGGCTGTGTTTACACTGCCTGCTACAAGTGACACCATTCAGATTTTTCACTTGGTGGTTTGGCTGTTTATTGATGTGTT
SphI7292	34	36.74	TGCAGGAGAGGCTTCCAACCTTGAATAAAGGTTAAATAAAGAAAATAAAGACAAATGAAGGATGAATATTTAAAAATTTTTTAAAAACCCAGAAGCTGGTTTAACACTAACTGCTGTTCTGAAGGTCAAAGACTC
SphI7390	34	36.74	CATGCGCTGTAACCACTCGGCTACCAAGGCGCTCCATGTTTCAGGAATTTTTGCATGAAAAATGACTTGAATGATTAATCAGTTATCAAAACAGTCGTTGATGAATTTATTGATAATTGACGAATCAACTAATTG
SphI7841	34	36.74	TGCAGGGCTTTTCTCCTTTTAATGCACTCCCTCTCAGCTCCACCTTTTCTCTTTCTCCTGCGTTGTCCATTTTTTCTCCACACTGCTCGACCACGTGCACCCAACGCACTGACTGGACTTCATGTTGATGCGTGC
NcoI2656	35	0	CATGGGGAGAGATGTTGGGAGGGGGGTTTCTGAGCTCAAGATGCCTCTCGGGTGGGAGAGACTCTGGGGAACTCTGAGCTGCGACTTCCCTCCTCTAACGGCGCTCGCTGAGGAAAAAGGGGTGATTTAAAAATC
SphI2507	35	0	CATGCACACTTGCACTTACACATGTTAGAAGGCTCATTGTTTTTGTTTTTACTGATTTACACAAAAAAAGCAGCTGATTTAAAAAATAAAAAAAAAAGCAGATTGGTTTAAACTAATTTTCACGTAGATTTTGAT
SphI2567	35	0	TGCAGGTAGTCTGCTTTGTTAGTCAGCTCTGAAAAGACTTCTTACTTTCACTTTGATCTGGAACAGGCCATTCTTATTCGAAACAATTGTGCTGTCTAATTGTTTCTGGGATAAGTAAGAGGCATCCTGCTGGTA
NcoI4260	35	1.76	TGCAGGATGTCTACAAAATTGGCGGTAAGAACTGAGTAATGTGTTATTACTAAAAGACAATGGTATAAATTGGAACTTGTCAAACACTCAGTTTCTTGAGTACTTAAGCCAATTATTTTTCTCAGGTATCGGAAC
NcoI8737	35	1.76	TGCAGGAGATCACGTTGTCAATGTGAAAATTTCAATCAGTTAGCTATAATCCTGTGCTGGACACATGATACCAAGAACCCAGAACTTCAGAGCACAAGTACCCAACTTAAAAAAGGTTTCTGAACAGTTACATAT
SphI6345	35	1.76	TGCAGGTGGGTCACAACCACTCAGAGCACAAAAGTATTATCTCTGTCTTTATGTTTTATTTGACTGGTCTCCCAAATTTATACTTTCACACAGAGAAATATGTTGTATCTCCGCGATGGAGACATTATAACTCAT
SphI6937	35	1.76	TGCAGGGGCAGACGGAGGGGCTTTTCTGTGGGGCGGCTGGGGGGCAGGATGGCATCAAGAGCCTCCAGCAGTGTGGTTCCATTGGCATTGCCATCCTTGCGCTCAATCTTCCATCCCTTGAACCAGGCCATCTAC
NcoI4066	35	3.51	CATGGCATCATTACACGTACTCTTTACATAACCCAAAGCATAATGGGAACTGTAGTGCCAATACACAGTATATCGCAAGTACATCGAAGAAAAAGAAAAAACAATAGGAACCCCCAAATTCATTCATTAATTTTT
NcoI6061	35	3.51	CATGGGGAGTTTCACCTGTAAAAAATCACTATAGAAACAAACCAACTGTTTCCAGGCCAGAATGACTCAGCTCTCTGGATTTGCTCTGAGTGTGTAAGCTTCATTAAAGCTGCCTGCCACTATTTACTTTTCCAC
NcoI7936	35	3.51	TGCAGGTCTTTACTCACATCCTCACTGCCACGCAGACGCACCAGAGCTGTCAACAGAAGCAGAAACACAGTGTGTCTTTGTCTTTGACGGAGGTGGAGTGTTTTTGCTTTGGCACACAAACATAAAGGCAGAGAA
