# Supplementary material for: Mapping the sex determination locus in the hāpuku (Polyprion oxygeneios) using ddRAD sequencing
Source: BMC Genomics. 2016 Jun 10;17:448. doi: 10.1186/s12864-016-2773-4 (PMC4902995; doi:10.1186/s12864-016-2773-4)
Supplement: Additional file 6: Table S4. — Female only genetic map (positions and RAD locus sequences). (CSV 122 kb) [file 12864_2016_2773_MOESM6_ESM.csv]

#MarkerID	LG	Position_(cM)	Marker_sequence
NcoI1122	1	0	CATGGGCTCCTTCTCCTCTGAACTTGGGGTGAAATTCTCCATCCAACTGGAGGCCAACCATGTTATCAACAAGTCCCAGGTCAGTAGGTTTACCCCTGTCACTGAGCCTCTGGAAACACATTTTGTTGTTGTTCT
NcoI2625	1	0	TGCAGGGTCGAACAGAGGACGGACTGGGGATGATGTTTGGCGTCAACCACATTGGTCACTTCCTGTTAACCAACCTGTTGCTCGACCGGCTGAAGGAGTGTGAACCGAGCAGGGTGGTCAACGTGTCGTCTGTGG
NcoI3721	1	0	TGCAGGTCCCTCGGGCACTCCCAGCGAATAGGTTGGGCTAGATTAATGAGCTTTAAAGCGGATCTTCGACTTGTGGCAGTGTTTGACTTTTGAGCAGCGTGTGACCAGCGGACTCTCCCCTGAGACCTCCAGTCG
NcoI461	1	0	CATGGATGCTCAGATCACATTACATGAACTACACTGCAGTCGTCTGAACATGATGCCCAGTTATCAACAGGAACAACAAAAATCACAACACTACTCAAGTTTTAAGGTGGATTTTTCTCCATTTAAAAAGTGTGA
SphI1446	1	0	TGCAGGAGAAACAGAGGCTTCTGCAGTTGCCGCCACACAAGCTGAAAATCGATGTTGCTACAAGATGGAATAGCGCGTTCGAAATGGTCGAAAGATTTCTAGAGCAGCAGCCTGCTATTTGTGCCGCTCTCCTCT
SphI202	1	0	TGCAGGAGAATAGACAGTTGTACCTTCTGACTGTCAAAAATGCTGGTGCATTTACATTTTTTCTTTAAAATTCACAAATCACACCAGTAAACATGCCATGTAATTTTGTACTTAAGCTTTTAAAACTAAAGACAG
SphI357	1	0	TGCAGGCCAAAACCAAAATTCTGGTCTACAAGGCGATAGTGCTGCCCACTCTACTGTATGGTTCAGAAACATGGACCACATACAGCAGGCACCTGAAGGCTCCAGAAGCTCACCAGCAGAGGTGCCTCAGGAAAA
SphI4827	1	0	CATGCTTTTCTGAATTTATAAAAAAGCAATAACAAAAGCAATAAATATAAGTAAATAAAAGATACGCAAAAACAATAATTTAAAACATACTGCATTTGGAAGGGAAATGTAAAAGTAAAAAGTTGAGTCAGACAA
SphI7571	1	0	TGCAGGCAGTTGTAATCCATCACAATGACCATCATGACTGCTTTTATTGTCAAAGGGGCATTATTGTGGTGCGGTAATGCAGATTAAACCCTAACCGATGCACTAGATTTGTGACACCAATACTGATTGCGATGT
SphI7875	1	0	CATGCTCTCTGCCAGTGAGCAGGGAAGATACGTTCATTATATCCTGTTCTCCCTGATCTGCAGAAGCCCACTTTGAGGATGGAGAACAGTTCAACTCGGTGTCTGTAGTTACTGTCTATAGCATCATGTACAGGC
NcoI756	1	8.86	TGCAGGGGACATGGGACCCCCCCGCTGACAGACCACAGGAAGACCCCGCACACCTGAGCTCGGCCAAGTGGGCATGAGGCACACACTCATGCACACCACATGGACACACTCAAGTGCATTCAAACAGATTTATGG
SphI8296	1	10.62	CATGCAGTAGTGACTTTAAGTTTCCCTACCTTCCAGCATTGATTTCTATTCATTTCACTACACAGTAGTACGGACATCAGCTTGCAGAGGCTTGAAACTTGCTTTAATCAGGTAATCCATCAAAGTGAACATAAT
NcoI1906	1	14.13	TGCAGGTAAAGAGAAATTACATTTTACTCAAAGCTTCAATATAATGATTTGTTAATGTGATTATGACTGTGTGAGGCTGGCTGCATGAGATGATAAAAGTGCTAATATAAAGTGTGCGTGTCCCAAAGAAAGGAA
NcoI2154	1	14.13	TGCAGGCTCTTAAGCAGCGCTATGCATACCCAAAGCAGAGACGGGCAAAAAGCCTCTTTCAATTCCCAGGATGCAAAGAGATGGAGCAAGGAGAGTTTTCTAAATGATGAGCTCTTGCAAATTGATGACTAGTGG
NcoI5365	1	14.13	CATGGTGCAGGTCAGGATGTGGAATTAATTATTTCAGCTGGTAATTAGCCTAGCTAAAATACAACTTTACATCACAAAGGTAAGTTAAACTTGCATTTTCACACAGTTAATTTTTTTCTTCCTTTCTTTTACGAT
NcoI8117	1	14.13	CATGGATTACTTTCCACGGTTCTGCCGAGTGGAGACTAGATGAAGGGAGCGCTGCTGCTGCTGTGTCGAAAAACAAGCACATTGTTCAAGAATGGGAGGAAAACGGAAAGAAAGTTCTGTTTGATAGTTTCCGAA
SphI109	1	14.13	TGCAGGTAAAGAGAAATTACATTTTACTCAAAGCTTCAATATAATGATTTGTTAATGTGATTATGACTGTGTGAGGCTGGCTGCATGAGATGATAAAAGTGCTAATATAAAGTGTGCGTGTCCCAAAGAAAGGAA
SphI2971	1	14.13	CATGCTTTTAAAGTTTTTGTGGCACCAGTTACGTCCAAGTGCCACGTGAGCACTTCCTATCATGAACGATAGTTTGAATTTCTTTACCGAATTAGTATTTCTAAATGAATCGAGTTTTCTAGTTTTTCAGGTTTT
SphI3331	1	14.13	TGCAGGTTACTCCAACACAGGCACCAAGCCTCAGATTGCCCTGGCCCAGATCCGGAATCTGCTGGGCTACCGCAACACATTCCCCGATCACACAGATGAGACAATGCTAGGTATCATGATAATAAAAAAGATTTA
SphI3688	1	14.13	TGCAGGATTTGAGAGACAGGCTTTTGTACTGTAGCTTTGTTGTTTATTACTGTAAAACTAATACATATCAATTCAAATTTCAATAAAACTTTCAACACAATTATACACTTCATAAAATAAAACAATGAGTCATAA
SphI4753	1	14.13	CATGCCTGATTTATGATTGCTTATAATTTTGGTGATGTTGGAGCTGTTGCACTCTGAAAGTAATTCTAAAGTGTCAGTAGAGTAGCTAAAATGTAAATATATACATGGTGTATTACAACATTTAATTAAATCTTT
NcoI4585	1	16.78	TGCAGGCCATGTTACTCTAAAAGAAGAGTCACCTTTCAATCACCCTGACCTGGTTAAAGGGGTAAGAAAAGTTGTAGCAGTGTTGGGAGGTGCTTATCAAGCATTGACAGAGCTTCAGACAGTTGACGTTGATGT
NcoI1349	1	19.43	TGCAGGCGACCCCATGTGTATTTGACATTTCATAATGTGTTTTCAGTGGTTTGGCTTGACCCACGAGTTGTAAACCACTTTGTGCAATTTAGCAGCTGATATCAATGTTTGGCAATATGAGGTTCTTGCGGGAAA
NcoI1936	1	19.43	CATGGTCCCTGATGATCTTGCGGACATGCTCAGGTGGCATGTCTTCCTTCTGAGCATCCACAAAGCCAAACTTTCTCTTTTCTGAGTACCGCTTTGCCTGCAAGTGCTGCCATTTTCTTGCTGTAGAGTTGGACG
NcoI5435	1	19.43	CATGGCCTGCTGGATCAGAGGCTTGCTTCCAGGGAACCAGTTACCATAGCCACTATGGAGGAGATAAAATTAGAGTTAAATATTAACGTGAGATTGTTTTTTCATCGATACCCACAGAAAAACTTCAGGGAGGTC
NcoI6002	1	19.43	TGCAGGGTTTGCTGGACCTGAAGTCACGTTTCGACCGTTTCCTCCAGGAGTCCTTCAATAATGACCGGCTCTTCAAACAAACTATTGCTGGCGACTTTGAGTACTTCCTTAACCTCAACTCTCGCTCGCCTGAGT
NcoI6145	1	19.43	CATGGTCTTTGAGAAGGAGAGACTTGCTCAAACCAAGCAGGCCATAGAGAGAGAGAACGTAGCCTCTCATAAACTGGAATCTGTGCTACAGCAGGAGTTGGAAATATTGAAAATGGAGAAAGAGAAACTCTTGAA
NcoI7393	1	19.43	CATGGAGATAGCTGTCCCCCTCTTGAGTACCTGCCCTCATTTTCCCCAATCAGTACTCTTATTCTTAGAAGCTTTATTCATGCAGCCTGAGGGACAGAGCCTGGAGGAGCAGTCGGGGGAGGAGGAGAGGGGGAG
SphI2475	1	19.43	CATGCGGGAAAAGGTCTGGGCCTCTCGGATAGCAGTCTTCCACTTCTCTACCGCTGTCGCTACCTAAGAGGAGAAGCCCAGAACTTGTTTAAACTCAGCAGAACTTTACATGAAGAAAGAGTTCAGTAGTGGCAG
SphI7713	1	19.43	CATGCTCACATTTTTGTATGTAACCACAGAAAACAAATTCACATCTTTGCATACACATTTACACATTTGTCTTACAGAAAAAACAAACACCTATGACTATGTGCACACAGTACCATGCGCTCACTCACTCATAAA
SphI8174	1	19.43	TGCAGGGCATTTGTTAACACCTGTAGAGAGAGAGAGAGTTTTGGACTGAGCAGGGGATCAGAAAGAGTCCAAATCACAGCTACAACTATTTCTCAAGTATAATTGGATTTGATTTAAATGCAGTAATTACCTGGC
NcoI5462	1	21.19	TGCAGGAACCAGTAATAATGAGACAGATCACATCAATAACACAACAGCCTTTCTATATGAATCTGCACTAATTTACAGACTAATGAGGTCACTTAAAGACTCAGTGTTCAGTGAGACGTTGACAATGACTTAGAT
SphI5295	1	21.19	TGCAGGGGGTTACTCTTTGATACTAAAAGAATACTTTTTGGGGCTAGCATCGCCTTAAACTCCCAAATTTCTGCTCCCATTGCAGATATGAGATAATTTCCCTGAAATAGTTTGGACTTTTTCTGCAAAATTTTC
NcoI8398	1	22.94	CATGGTGGAGATTGACGGTTCTTTATTTGTGGTCAAAAATTTATCAATTGTAGGGTCAAACTCAGGGGCATCAGCAGAGGTTATGTAGCCACTGGAAACCTCTGGCCTAGACTCTGTATGGGTGAAGGGGGCATT
NcoI1034	1	24.7	TGCAGGGAAAGTAACGAGGCACCGATCAATTAGAGATGCAGGATAAACCACTCAGCATATTGGTTGAAGAGGCTCATGGCAATTCTTTATTTGCACCTCCATTATGCATTAACATTACACTTAGGGCTATGAGAA
SphI3988	1	24.7	CATGCATTATTTATTTAATTGTAATGTAAATTGATTTCATTTTTGTTGTCTGTGGTTAGAGATGTAAATACAGCATTAATATTATCAATGAAACAAACTATAATTTTCAGGATTAGTGCAGAAAATATTCAGAAA
NcoI4568	1	26.46	CATGGCAATCCATCCAATAGTCGAGATATTTTAATTTAGACCAAAGTGGTGGACTGACTGAACAACATTGCCATCCCTAGAGCTGCTACTGTAGCATGGCTAAAAATAAACTTGTTGGTGCCTTGGTGAAAAAAC
NcoI5626	1	26.46	TGCAGGATGAAATATCACCTCATGTCACAGGCTGACAAGTTTACAGAGGATGAGGTGAGTTGTTGCTTGGCAACAAGGTGAAATATTGGATGTATCAATATGAGATATGTGATTCCAAGGTACGGGCGGTGGCGA
NcoI6533	1	26.46	CATGGTGTTCAGAACTCTTAGTGCCAGAACAGTTTAATAAATTGTCCATGTGCTGTTATGTGTGCTTTTAGGAATGAGCGTGCTCGATGGATCAGTGCTCTGGGCCAGAATGTCAACAACAAGAAGAGTCAGGAC
NcoI8067	1	26.46	TGCAGGTTACTACTGCTCCACTGAGGGTCTGGCCAACCCCAGTGGCCCCTGTGCTGCTGGTTTCTACTGCCCTTTTGACTTCTCTTCAACCACTCCATATGCCTTCCTCTGTCCCAAGGTAATATACTCTTTCAT
SphI173	1	26.46	CATGCTGCCTGAGATGCCCGACACCTGCACACACACAATAACAGTGTTTGCCTTTAATAGGTCACTGCAACACAAGAGACGCTTGTCTTGCGCTTTCACTACTGGTGCAATAAAGACGACATTGTATGAAGGTTT
SphI3068	1	26.46	TGCAGGCCTGTAACAGGAAGGTTAGGAAAGGTTTACTCAGTTTTCCTGGCAATTTCCTGGCTACAAAGTTGCAGGAAAGTTTGGCCCAGCACAGCAAAGGATCATAGTTTGCTCCTGCACTTTGATTCAGATAGT
SphI8406	1	26.46	CATGCAAGCCTGTTTATATTTGATGTCACTTTGGCTTTGTAGCTGCGTATGTTCTCAAAAACAGCTGTGACATAGCATGTGCCACATCTGTAATACAAAATCAAAACAATTAAACTCCAACCACAGTTTAGGAGG
SphI1441	1	35.32	CATGCAATGAATGTAAAAATTCATGGACACATAAAAAGGCATCAGTAACTTTTTCTGCCCCTGGGAAAAGAGAAAAAGGAGTAGAACTCTCCAACAGTGAATTACCCCTTTAAGGATGAAATGTGAATGGTGCAG
SphI8013	1	35.32	CATGCATTGTTTTCCTGTGAATCATTTGTGCATGTGAAGACAATCTGAGTCCAGCACATGAATGGCGGACTCCGCCACTAATAATAAAAACGAATTACTGAATGTAAATACAATGAATGGCTATTTCTGAAAAAA
SphI6274	1	40.61	CATGCCACATGGCCGTATGGTCGCAACTGCGACCTTTGTTGCATGTCTCTCTCCCCTGTTTCCTGTCTGCCTCCACTGTCACTGTCAAATAAAGGCAAAAATGCCAAAAAATAAATAAATAATAAAATTAAATGT
NcoI4928	1	45.9	TGCAGGGTCCCACTCACTCGCTGTACAACTTTCTCACCAACTTCAAAATGTCGTCCTCTGGCACACATTTCTTAGTTCCTCTTCTGTCTGGCTCTGCTCTCAGGAGCTGACCCCAAGGAAACTAATGGGTAAATT
NcoI6016	1	45.9	CATGGAATATTTCACCCAATGGACCCGAGGCATATAGCCTGCCAGATCAGGATATAGTGGACGCACTGGTGGAGGGAATTTTCAGCAGATTTGGGAGCCCAAAGTCATTCACAATGACCAGGGCAGAAACTTTGA
NcoI6610	1	49.42	TGCAGGAGGAGCGCGCAATGAGAGAAGCTTTCCAAGTCTCTAGAAACACAGAAAAAAAGCCTCCTAACCTTAAAGCTCAGCATTACAGCATATATTTCTGAGTAACAAAGATGAAGCCATTTTAAGGGAGAACAA
NcoI7631	1	49.42	CATGGCGCTGGCCGCCTCTTCCAAACACCAGTGCAGGACCGTGACTGGGAGGGGACGGCCCAGTGAATAATCACAATGTCCTGCTCTACTGCCCCAGTAAACATCAAACCATTAGGAACAGAGAGCGCAGGTTGG
SphI3894	1	49.42	CATGCTAATGTTCCTGATGGAAAGGACCAAGGTGGCTTGGAGTGCTTTCCAAGGCGACTGAAAAGCATTGTGTGATGTCAAATTAAAATGTAATTTGTTGCAGAAAACAGAGATGCATCAACAAGCTAATCATTT
SphI4336	1	49.42	CATGCAGTGTTCTGAATATTAGCTCATGCACGGTTTCATATTCCAGTTCAGGTGTTAGTTGGGATGTTCTGGAAAAAGACAACACAATCCAGATAAGGTGCTTACATGCCACAGTTTTACGAGTAATGCCGACAA
SphI5263	1	49.42	TGCAGGAGATGGATTTCTAATAAAAGCTGAAATAAGAGGAAAAGGTGCCTTGACATTTTACATTTTTGTTATTCTTCACCAGGCTTGCATCACATAATGGGGAAAGGTTTTAACATTTGTCCTTTAGCCACCATA
SphI5751	1	49.42	TGCAGGAGGAGCGCGCAATGAGAGAAGCTTTCCAAGTCTCTAGAAACACAGAAAAAAAGCCTCCTAACCTTAAAGCTCAGCATTACAGCATATATTTCTGAGTAACAAAGATGAAGCCATTTTAAGGGAGAACAA
NcoI1544	1	54.7	TGCAGGAAGAAAAAAGGAGGATATTTTATTTGAAGTTGAAGGTGTTGTTGAGCGTGGAGGCGAACACAGACGACATGTTGTTACTTTCTGCTGATGCTTGAATGTTTCCCAACAGTAACTTTCAGTGAGTCGATC
NcoI2770	1	54.7	TGCAGGTACGTTCAGGTGTTAAACTGAGATTTAAGGTGAGCTCAGACAAACTTCTCTGCTCCTTCAGCAGATGAATGTGAAAACAAACTCTGCACAGTGAAGCTCAAACATCCCAGTGAAGGAACAAGAAGCCAA
NcoI3524	1	54.7	TGCAGGTACATACAGAAGTTAGCTCTGGCTGTTCATTTCAGTTGTGGCCCAGTCAGGATCTCCAACATGGCCGCCAGAAGGTGTGTTACATCACCTGAAAATCCTTCTGTTCTTTTCTGTGTATCCCTCCCTCCA
NcoI4345	1	54.7	TGCAGGACACTTCCCACTCCTCCTCTTCCTCCTCCTCCTCTTCCTCTCTGCCGTACGGCGCCGTGCCGACGTACAACGCCTCTTTGTCGTCGTCATCGTCCTCCACGCCGAAGAGGAACGGCTCGGACATCAGCC
SphI1162	1	54.7	CATGCTTTGTGTGACAGGCAGAGTACAGGGTGTACTCTAAAGACCAAGAGAGGACAGAGAAACACTGCTAGTCCTTAAGAACCAATCAGAGGAGTCTTTTTGAATCATCATAATCTTGCTGCCAGGACAGTTTGC
SphI1322	1	54.7	CATGCATTCATTAACATGTGCAGATAAGCTCACATAAACAAACACAAAGCAGACGAGCACAGATTCAGATATTTTTATCCTGCTAACGTGGAGCTGCACCTGCACTGGGGAATATAGTGTAAACTCTGGATATGA
SphI2888	1	54.7	TGCAGGAAGGGAGAGAAAGAGGGGTGGATAAGTAGAAATTCTGGTTTATTTACAATAACAGTAATTTACTGTATGATCAGAGATATTTATGATGAAAGAGGAGGAATGAGGAAATTATTTAAACAAAGAGAAAGA
SphI3875	1	54.7	TGCAGGCAAACTTATGCAACCTGCTGTTATTATTACTGGATGTCCCAGTGAAGTCTGTCCTCTGTGTGTCCTGACTGTTAACTCTGTTGACTAAAAAACATCTAAATCTCTTCATATCTGACTGGAAAAGAAAGA
SphI8156	1	54.7	CATGCTTCTCTGGCTATTCTGACCCACAATCCTCTGCACGGCGGAAGATACGTCACATCGACTGAGCCGCAGAGAGAGGACAGACAGATGATTGGACGTGACAGGACTGTGATGGATGTACGAGCAAGAGGGTCA
NcoI192	2	0	CATGGATACTAAGTGATTTTGCATAAATATAGGCTATACATCGCTTATACAGATCAGGAGATCACGTTCTTTACAGTTCATGATCAGCAGATTGATTTAAATATAGTTTAGCTTTTGAATTTATGCTGAAATCTA
NcoI2686	2	0	CATGGAAAGTGCACCAAGTGTGTGGGAAGCACAGGCTCACTGCTTACATAACAAACTCACTCTGAGGTTATAAACAGAGAAAACAAAGCCAATGTGATGCTGGAGCGGGGTATTTAAAAATGGCCACTGAGGAAC
NcoI3270	2	0	TGCAGGAGAGATACATGACAGATAAAGATTACATGACAATAACCATAACATTTATGTTTTCAATTTCAAAACATTTTCTACAGCATATAATAGAGATAAATCACTGCTCATGCCCAGATTTCAAGTGTAAATGAT
NcoI480	2	0	TGCAGGACACTCCGAGTTATGACAGATGAGGTGGAAACAGGCTCCGCCGCAAAGAAATATAAGGAATAAAACGCAACGCGGGCTATAAATGACAGTTGAAGCTGTAAATGGCAGCTGGAGAGAGAACAGAGTGGC
NcoI6487	2	0	TGCAGGGCGGGCAAGAGGGGAAAGGGCAGTCTGTGTGAAGTGGTGGTGGGGGGCAGAGGAGGACGGGCTCCTGCTGTCCTCCTTAGGGCGGGATCTCTTATATCAATTTAAGCGGATGGAGAGCTCCGCTCTGCT
NcoI8270	2	0	CATGGCTAAATTGCTTTGGCCATAATCTCTATTTGGCTGTCACAAATGACATAGCAAGTGAGAAGGAACGCACAGCTCGCACCTTGGGACTGTGTAGGAGTCTGGTCAACACTTGATGACCAGACTCCACTGGAT
SphI4788	2	0	TGCAGGAGGAGCTGCTTTGTGTGAAATCGGACAAAGTCAAAAATGTTTTTGCTAATCTGATAGGTAGAAACATGTTAACAGCAAATAGGCCTATTTGGGAACCAATACGACGACAGAAAAAATTAAAGCCATCAG
SphI5203	2	0	TGCAGGGAACATTCATCTCTCTGCGGCTGTATACTTCACGGGGACATCTTTCATCCAAATGGAAAAGGTATTTAGCTAATTTATACCCATTGTACAAATTAATTTTTTGTAATACGCATATAAACTTACCATTGA
SphI664	2	0	TGCAGGCGCTGAAGGAAGAGTTGCTGCATGAAGTCATCCCAGACAGCCAGGGGGCGCTCCAGCAGCCGCTGGCACACAGTGCTCCAGTGCTGACTGATGGAGTCGGTGGACAGGAGGTCCCACACAGCGTCTCTA
SphI743	2	0	CATGCCTTTGGATTTGTACTGACTTAAGCCCTTAATCAATCACCAAAGCTATCATTGATTAATTTTCTGTTGATAGCTAATCAATGCCTTTTCGAATCTTTCCTCTGCTCTCAGCTGTAAGGAGGACATCTGCTG
SphI3921	2	7.07	TGCAGGCATGACACAATTATCCCACCGACTAATAAAATGCTGATTTCACTTACAGTTTCTGCCTGAAATAACCGATCTTACAGCAGGACTGTGTCACAGATGTGCAGAAGGTACATAAAATTAGCTGCATCATAT
NcoI9441	2	8.83	CATGGTTGCGCCAAATGCGCTTCTTGCTGATGAGTCCAGAGCAATATTCTTTTGTCCAGGTAACACACTTTAATATTTCTTTACCTGTTTCTCAGTAGGTGACAATTTGAAGGTCAAGATGTATGCTGGCTATTA
SphI4318	2	8.83	CATGCAGCAATGTAGCTTATGATAGATGTTGTAACATACAACATGCACAGTACACACTGGCAAATGTTTTCAGATGTTTTTCCTCCAGTGGTTCATATTACTAATGTCCGTGTTTGTGTTGTTTGTTGTGTTGTG
SphI5511	2	8.83	TGCAGGTAAATGCACTGGTTATATGACATTAGCAAATTAACTGTAAAAACGTATTTAGAAATAAATCCTGTAATGTAACCTTAACTCCATCCCTCTCTCCTCAGTGGAGCAACATGGTGCCTCCCCTCTAGCGAG
SphI984	2	11.77	TGCAGGCCATGCTCTCCTGCGTCGTATTTGTTGTCTCCATCTAACTGCTCGGTTGCAACATAATCTTTGAATGACTCGAAAACTGGAAATAAGCACAAAACATAGATGAGATCAAGAAAACATCCATCTTTTCAA
NcoI8157	2	15.86	TGCAGGGGATCATCAGTGATGATGCAGACAGCGACTGATACGGACAGTTCCTCTTGCAAGTGTTCAGAGGCCACTTGGATACGAACATTACTTTTTCTTTGTACGAGTTGGATTTTTCTCTTTACAAATTACTTT
SphI5493	2	15.86	CATGCTTTGGAGTTACAGGCTGATATACAACAAAGGACCTTCCAGGCCTTGTTAAACATGACATTGTGTGACTCCAGAGACAACTGATCTCACGGCAAAGACGTCCGTGAGCTGAACGTTGGGTCGACGGGTCAG
NcoI1668	2	19.38	CATGGGGAGTGATAGACACACACTGAGCACACCTGTGCTCCTCACCACACAATCACAGCAGTGTGTGTGTGCTTGTAAGGATGCTGAACTCCAGCTTGCCTCTGCAATCAAAAGAGCGAGAGAAACACACACACA
NcoI4706	2	19.38	TGCAGGTAGTACAAAGAACATGCTGTCAGGCCAGTTTTAAACAAAGTTGCACCAGGTAGCATTACATCACCCCCTGTTGTTGTTATTACTCTTCTAGTACCCCAACTAAAGGCATTGAGAACATGGCATTTGACC
SphI1027	2	19.38	TGCAGGTAGTACAAAGAACATGCTGTCAGGCCAGTTTTAAACAAAGTTGCACCAGGTAGCATTACATCACCTCCTGTTGTTGTTATTACTCTTCTAGTACCCCAACTAAAGGCATTGAGAACATGGCATTTGACC
SphI7337	2	19.38	CATGCAGCCAGAGGAGATGGCCTTCCTGAAAGAATACGTGACTGTGTTCCACCCGCTCGCTTTTGCACTTGAACTTTTCCAAGCGGAGCAGAAATGTTACCTGGGTCTGGTCATCCCAACCGTACTCAGTCTGAA
NcoI4182	2	22.89	TGCAGGACAAAATAGAAAAGTTCTGTTGCTGTTTGCTTTGGCCCTAGAGATCAAAATAAATCACTTATTGCAATTTTAAACCTGACATGATGTCACACTGACACAATTTCCACAATGATAATGCAGGTAGTTAGG
SphI925	2	22.89	TGCAGGACGTTTAGATGTTGCTAACAAGAACCAACTAACAAAATTTGTGTGCACACATGTGTATACTGTATACATGTCTTTCTGTTATGCATACTATCAGCTACAATAATTGCAGGGAGGTTCTTCCTCATGACA
NcoI1083	2	24.64	TGCAGGGGATCTCGGTCTAAACTGCTTTTCATGCACCCAAAAGTAGATTTTAGGTTGAATGATTTAGACACCCTCCCTCCCCACATTTGTTCTAAAGTCACATTCTGTCTCTGAGCAGGGACTGGACAAATATGC
NcoI424	2	24.64	TGCAGGTGGCGCTATAGGAAAAGTCGGGGGATCACCAAAATCATTAGGATTCATCATCTGGGGACCGTGAATATCTGTATAAAATTTCATGGCAATCCATCTAATAGTTGTTGAGATATTTCAGTCTGGACCAAA
SphI754	2	26.43	CATGCAAAATCAGTAGTTTGTCTTTTCATTCCTGTTTTAATAATCAGGGATGCAAATAATATAGTTTGCAGTATTTGCATTCATGTATAAATAATCAGAGTATTTTTGTTGCAGTTTTTTTTAAAAACCTCCAGT
NcoI593	2	33.73	CATGGCTCTAGAATTGGCAATGTCGGTGTGTCGGTTGGTCCACCACTTTGGTCCACACTGAAATATTTTCACAACTATTTGATGGATTGCCATGAAATTTTGTACAGACATTCATGGTCCCCAAAGGATGAATCC
SphI410	2	37.24	TGCAGGTGTTGGTCCGCAGGTGTGCAGATGGTACTGAGCTGCGAGGGAGAATAGTGGAAACTGAAGCCTACCTTGGAGGGGAGGACAAAGCCTCACACTCAGCAGGAGGCAAACGCACTGAGAGGAACACAGCCA
NcoI620	2	40.76	TGCAGGTATATTTTTAGTTACATACAGTATTGTATGGGGCTTTGATGCAGACATGCTAACATTTCCTAGTCACTGATACTCAGAGCACCAAGTAACATTTACCCAAATTAAAATGGCATTTATGATGAGTCCTAA
NcoI6526	2	44.28	CATGGTCAGAAATTATACATTTCCTTGGCGTAAACAGTGTCCCAATTGGAATATTAACTGTTTATTAAAATGGCAGTTCTGCGTGATGCAAATTACACAAGGAAATTAAAGTCTCCTAAGTCTTTGAATGCAAAG
NcoI5492	2	46.03	TGCAGGTACAGGTGCTCACCTCCCTGCGCAGAAATATGGATCTGTGGCCTGACATGGACGGTGCTGTAGCAAATGAGGGGAAAGAGGAAGAACACGCTCTCTGAAGTCCAGCAGAGAGGGGGAGGACTCCGGCAA
NcoI7775	2	46.03	CATGGAAACCGGGCTGAGTGTACCAGCCAGCTCTACCGTTGGCTGATTGTGGCTCTCGTGTATTTGTGTGTGTGTGTGTGTGTGGTGAGTGAGTGTGCACTTGCGTAGGTGTGTGTGAGACTGTAAAGCCTATAC
SphI3819	2	46.03	TGCAGGTTTTAACCACAGAGGGTTATCGAGTGTGTCACTTTGATCCAGATGTGTGCCGTTATCTTTTTTTGTAGTATGACAATGATCATAATTAACTAACCCCTAAAGAAGGCAGAAATAATATCATTAACTCAT
NcoI1005	2	49.55	CATGGATGAGGGCCAGTATGACGGCAAGGTGGACGTCTGGTCGCTGGGCATCACCTCCATAGAGCTGGGTATTAACCTGCAGTCTGACTCTTTTGGTCTTAGATGAGCAGATGTGTGCGTGAATAAATCTAGACA
NcoI3058	2	49.55	TGCAGGCTGGCCTGGCACTGCCTGATGCTGGTCACAGATTGAACACTTCCTCCCAATTTCACCTAGAATGATATATTTTAACACATACCGCATAAGCAAATGTGTTACTTTCTATAATTATGCCAATGTGTTTTT
NcoI3764	2	49.55	TGCAGGACAGCGTCAGGATAAGACACTGAGGGGATGTGAGCAGAGGAGATGACTCTGTCTTCATTTAACACTGAGCAGTTTATCCTCCACTTTATAACCGAGTCAGAGTTCATAAATCAAACAACGCTGAGGTAA
NcoI4812	2	49.55	CATGGCGAGGAAACAATGTCCATGTGCACACAGGAAAAACATCAGAATCTTAGGGCAGATTGCCATGAAACCCAAGAGGATGACCATTTTCCAGCTCCTGGTGCAGATGGAGGCACTGTAATGGTCATTTTGTGC
SphI3489	2	49.55	TGCAGGTATGCACACTCAAACACAGGCCTGAAAACACACACATAAACAACCACAATGAGACTGCACACGTACTTCTCCTCTGCAGGTGTTTCTCTAAAGGATCTGCAATTTTTTAAGCAACCAAAATCTCATTAA
SphI369	2	49.55	CATGCCCAGCAAAATGTATGCGATGGTCAGCTCAGTCATACCATCAGTGAAATGTGTGCAGATCAGATCTCTGGCTGACCCTGAAAAACCATCAAACATAGATAATCATGAGGAGAAGGCTGACCTCTATGAGTG
SphI6296	2	49.55	CATGCTGGCAGCACTGCCAGAAAGGCGTTATTGTACAGAAAAAAATATATAATGTCCTAAATAAACAATTATAACCAGGACATATGTGATCAGGGCCGGACTGGGATAATAATTCCGGCTGGGAATCAGCCCAGG
SphI7456	2	49.55	CATGCATTACCAGCAAACATCACCCATCTTATGTACATTACATCCAACCCTGATGGCACATTTGATTACTTTACATTCTTCGTCACACTCAGGGGAATATAGTGCTGAATACACACTTATTAACACTTTGTTTAT
NcoI1845	3	0	CATGGCCTTGGAAAATTCTTGATTCTGATTGGCTGGAAGGTGTGGATTAACGTTTAGTAACTCAGCAGTATAATTGCACCTGTGACGCAGGTGTTTGTTTGCAGTTCTAAATTAATGCGCCAGTGTTAATACCAA
NcoI4038	3	0	TGCAGGTTGTTTCCACATTTTGGTATTAACACTGGCGCATTAATTTAGAACTGCAAACAAACACCTGCGTCACAGGTGCAATTATACTGCTGAGTTACTAAACGTTAATCCACACCTTCCAGCCAATCAGAATCA
NcoI6475	3	0	CATGGGGATATAAATTCCATTTGATTTTGATCAGCTTTGGATCACATGGACTGTGTTTTGAGCTCATGCATTGCACCGGCCACAAACTGTTGGACTTACATTGTAAAAGCTTGTGTTAATCAGAATCATTCTTGT
NcoI7462	3	0	CATGGTGATCGCACAGACATGAAATTGATATTGATCTTCTCATCTTATTCTCGACAACAAAGTGAAAATTAATATTTTTCAAAACTATTTCTTGAAGAAATTAAGTTTATTCCCAGAGGGCTATAAAACGTCTTT
SphI2728	3	0	TGCAGGAAGAAACGCAAACAAACGTTAATGAATCAGAATACAGCCATAACTCTCTGGTTTCCAGGTAACAACAGACCAAAACCCTGAAATTTCTTCTATATGAGCGATATTTGATACGAACCAAAATCAGATCTT
SphI4130	3	0	TGCAGGTGGCAGACAAGCCGAGTCCCTATCAGCCTGAATTGTTTTTTACCTCAAATTTGAACTTTTTAAAGACCTTTTTAAGGTGATCTAAAGTGATATTTTAAATCTAAAGTGAAGCTAAGCAGCAAAGAAGTG
SphI6130	3	0	TGCAGGTGCTGCTGCCGATTGGTGGTGGTAATGTTACTGTACAGGCCCAGGCAAGTTACACTCGGTTTAAAATGCAGGTTTATTACAATAAAACTGTAAAGTTTGCAAGGAAAAAACGCACTGGGAGCAATTTTT
SphI7334	3	0	CATGCTGAATATCTTTCTGTCTGGTCTGATCTGAGCTCAGTTTGTTGTTTTACAGTTCTAGAATTCAGAAACACAAATCATTCGTTTTTCGTCAATCTTTCAGTTTGGTCAGAGCAGCTCGGGTCAAAGTTCAAC
SphI8269	3	0	CATGCAGTATGCATACAATTGGGACATACTACTTCGTCATAACATTGCGCCTTAAAACTTTGACCCTCTTGCTCAAACATCTGTCGCAGTCCTGTCATGTACAGTCATCTGGCTGCGCTCTCTCGGCGGCTCAGT
NcoI2168	3	1.76	TGCAGGCATGAACACACTTTATGACCGTTCCTCAGAAGTCTCCTGGCCTTAATCCTCCCTGGGCTTAGGAGACAGAGAGACACTTTGCTCCTTACTTCCCCGCTGTTTGATCCCACATATTGTGCTCTTCTGGTC
NcoI4132	3	1.76	TGCAGGATGTGCTGCTGTTCTACTACACTCAGTGGTGTGGATTTTGCTCTGTTCTCAACCACATCATCATCCAGCTGGCCAGATTATTACAGGGAAACAGCACCATCACTGTGGCCAGGTACAGTATGAGTATGT
NcoI4613	3	1.76	CATGGTTAAGTCAGTTTCACCAGTGTGTTAACTGGTAATGTAGGGCATAATAAAAGTACTGCTGCTATGGCTGCCTGCAGTTAAATAAACCAGAACGGTGGATACACTGTTGACAGGAACTATGATTTTAATGTA
NcoI836	3	1.76	TGCAGGAGAACACAGATACACATTTATATTTTTCTCCACAGCTCAAGTCCATGAACTCAATACAGTTCATCTTCAGACCAAACTGTGAGCAAACTGAGGTCCTTGCTCCCCACTAGCCCTTCACTACACACTGTC
NcoI908	3	1.76	CATGGCCCTCTGAAATTTTATTAAGCTATCTCATTTGTCCGTGCCATCGCCAATGCTGGCTCTAACTGCTGTAAGAAGTGAGACTTAAAGATGTAACAGAACGGTTAACTGGGGAAAGGTTGACCATTAAAATGA
SphI5314	3	1.76	CATGCTGAAGTTAGCATTTAGCTCAAAGCACCGGTGTGCAGCCTCACAGGATGATGTAAGTTGAAAGAGTCCACACAATCATTATCTACAGGCGGAGATAATTACTGAGTGGAGGTACTCATTCATCTACTAAAG
NcoI6561	3	8.82	TGCAGGCAGATCTACAGTAAAACAGAAAACGTCAAGATAAGTCCACAAATAGACATAGAACATAGACAGTGTTTATATCCTAATGAGTGTTTATAAGTGAACGCAGTCAGAGAGCAGTGGGGGTTGGTCTTACTC
NcoI7561	3	8.82	CATGGAGCCTGTGGTTATAGCAGAGAGTAAGACCAACCCCCACTGCTCTCTGACTGCGTTCACTTATAAACACTCATTAGGATATAAACACTGTCTATGTTCTATGTCTATTTGTGGACTTATCTTGACGTTTTC
SphI2601	3	8.82	TGCAGGTAGGCCCTCGCTGATGGAGGCGTGGTAGCTCTTACGGGTGAAGGAGGGGATGTTATCGTTCTGGTCCAGCAGCAGCAGCTGGAGTTGGGTGGAGGAGCTGAGCGGGGTGGGGCCATAGTCACGGGCCTG
SphI6042	3	8.82	CATGCACACAGAGATAGCCTCTAATTAAAACAGTTTTCCTCCTGGCTCCCACAATGCATCTCTTTTCTTTATTTACAGGATGTGGTTGCATTATTGTGGAAACCTGCTGAGTGGCTGTCCAATTGTGGTCAAGTC
NcoI5597	3	15.88	CATGGTGATGTCTTCAAATTGGTTGTTTTGTCCGACCAAACATCTAAGGCTGCGTTCAGACAAACTTTAGCCCTGTGTGGAAAAAACACAGCCCCCACTTAGTTGGCGCAACAGGCGTGCCAACACAGATGACTT
NcoI6952	3	15.88	TGCAGGAATCCACTTTGGGCGTCTGAGGTATTCCAAAAGCAATTTGACAGCTCAGTCCGAAGTCCAGAGTGCAGCAGGCAACTCTCCGAGCCAAAGTCAAGCGAGATGTGTCTCTTTCTCTCCTCTACTGAGTCA
SphI3439	3	15.88	TGCAGGTAGCACTGCTGTTTTTGTAACAATAACTCCAATCAAATATTAATGTGTTTGTTCAATTGAGTGAAATGTTTTTTACTTCAATTTATTGTTTTAGGCAGGACAATATTCTGCTCTATTAGAGAAGAGACA
SphI4649	3	15.88	CATGCCTTATTTCACTGGGGTTTGAAGGAGTCCTCCCTGAGAGAAAAGAGAGAAAAGAGTCTATTTCTGTAAAACGTCTGATATGCATTCATTTGCTCATTTGCTGTTTCTATGGTGAAACCAGCCTCTTTTCTT
SphI4778	3	15.88	CATGCAACATACAGAAGAGACAGTTAATTTCCTAATAGCAATGCCTATTCTGTTTCTTCTGCAGCCTCTGCTTAAAAATAACTGCGACGAAACATCAGGTTGGGGATTTCACTGCCTATAATGAATGTAAATTGA
SphI5853	3	15.88	CATGCACACTCTGACAGTCTCTTACTGGAGCAATAATGTAGCTGCAGAGTCAACTGTAGCATTCACTGTCTGAACATTTAATAAACCATTTCATTAAAGGGTTGTTGCTGGATTCATATGAGCCTCACTGTGCCT
NcoI1049	3	19.4	TGCAGGCAGGTTTGTGAGCACAATGGGCAGGTACACACCCAGTTGGCCCATTTTAGCTGCCATCTGAAACAGAGAAGAGAGGAAAGATACTGTAAGAGGCGAGGGAGGGGGGAAAATTGGATCATCAATAGGATC
NcoI2885	3	19.4	CATGGTGCCAGAGTCCAGGAGAGGTCTCTGATTGGACACACAGCGACTGAAAATGAAGAACATTCAGAAAATTAATGGCCAAATTAGTAAATGTTTCATGAAATACCTTCCCAACTCCTACATTCATGTCATAAG
NcoI9148	3	19.4	TGCAGGCTGACCTGAATGTCTGACTTTGTTGTGTTTATAGTGGGATGTGACCTATAGCCAGTGCAACTGAGAGGTCTTACACAATGAGAAGTCATGCAGACAGTCCAAAAAGGAACAACAGGAAGGTTTTTTTGT
SphI9257	3	19.4	TGCAGGCTGACCTGAATGTCTGACTTTGTTGTGTTTATAGTGGGATGTGACCTATAGCCAGTGCAACTGAGAGGTCTTACACAATGAGAAGTCATGCAGACAGTCCAAAAAGGAACAACAGGAAGGTTTTTTTGT
NcoI161	3	21.15	CATGGTTCATGTTACAGAGGACTTTGTGTTGTCATGACACATTTATTATTGTATGAAGGCATTCTTGTGAACAAAATATCTCGAGCATAAACTAATACATGGTAGAAACTTCATTCTTACCCTGCAGTTTACTCC
NcoI4726	3	21.15	CATGGTGCAAAAGATGTAATTACTCAAGGGAATAAGTGCTGGAGAGGAGTGATGTGGAGGATCTGTATAAAAAGAGTGACTGGGCAGTACTCAAGAGACCATCAAAGAGAATACTGGAGAAGGGGAGGAGCACCA
NcoI4768	3	21.15	TGCAGGTCATGTCTACCAGGTTATCCTTTGTCATACATCCTACAGAGCAAAGTGACCTCTCTCTTTATGCTACTTAAATACATTGAAAAAACTGTAAACTGTAACACTGTTTTGTGTTCTGGAATCAGATCTGCT
NcoI5693	3	21.15	TGCAGGTTTACGCACGGTCCTAAGCTTGCTTTTATTTTCTTTCATTGTGCTTTGGTATTGGCTCATTCTCAGCATCCTCTTGAGGACTTGTTATAATGATTTTCCAGCTTTCTAATTTTTTCATAGTGCGGCTAT
NcoI4048	3	22.91	CATGGTACTGAATTGCTGTACCTGACAGAGATCCAAGCCAAACATCGATATCATGTCATGTTATCACAGCGCAAAGATTAGCACCTTCAACAACAGAGCAAACAACAATACAATACAATACAATGCTGCTGTGTT
NcoI4318	3	22.91	TGCAGGTCTCCAGTGACAGGGGCTGAGCAAAAACACTACAGGGGGGGTGGGGTTCCTGTAGCTTTCTATGGAGCTACATTTGGGGTTAAGTACAAAAAATGGCACACATGATGAACAAAAGATTTGTGGCTTTGC
NcoI4738	3	22.91	TGCAGGTCTCCAGTGACGGGCTGAGCAAAAAGACTACAAGGGGGAGGGGCTCTGTCTTCCATTCCGTCAGCGCTTCCCTCCGATCTTTCCATTTAAAATACATTGGTTCCTATGCAGCTACGTTTGAAGTTTAGT
NcoI6481	3	22.91	CATGGCGGATCAGGACCAGCTTGTACGCAGCCATCCTCACACCGATGCCCTCTGCGCTGTATTTCCGGAATAATTGGGGTGAGTGAGTCTTCCTGAAATGCGGCAGCAACGTCCGCAGATTTGTCCTGATTTCGC
NcoI7033	3	22.91	TGCAGGCACAGGGAAGACCCTGGTGGCTCGGGCTGTAGCCAACGAAACTGGTGCCTTCTTCTTCCTCATCAATGGTAAGGCTTTTATTTGTTTACACGGTGATACAATGAGACCATTTGTACAGAGGAAGAGAGG
SphI3659	3	22.91	CATGCGGAGCTGGGAGTACGTAGCTGCTGTACCCTGCGCTTGAGCAGGGAACTGGCCAGGATGGCCCTGAGGCATCACTCCCTGTTGTTGCTGTTGCTGCTGCTGCTGCTGCTGCTGTTGCTGTTGTTGTTGTTG
SphI4625	3	22.91	TGCAGGACAAATTGGCTGGATGTTGTGAGATTCTGAGTCACCAACACCGCAGGAACCTATATAAGAAACTGAAACATACAGAAACCAGCAAGATACAGAGCTGAAAGCAGGAACATGATTCAGGGTCACTGTGAG
SphI6850	3	22.91	TGCAGGTAACCAAGGTCAGTTTGATCAGCATTGCATTTTACATCATCGAACTGTGCTCTCATTGTGGTATATCTACCTAGCTGTTTGTCATTTTATACAGGAATGAAATGCAAAGACAAGACTATAGCTCCTTTT
NcoI8486	3	28.19	CATGGTTACACGTTGTCCCAGGACTTCTTTTTATGAGCTGGACCACATGGAGGTCAGCTGTGCCCTACAGAAGTTTCAGCCCTCCTGAGTATGAGAATCATATTAAAAAAAACATAATGTGCATATACATAATGT
SphI7794	3	29.95	TGCAGGGAATTTACAGTTCTATTTCACCCCATCTCACCTCACCTGTTAGGCCTGTGGGAGGAGCTGGAGCACCCAAGAGCCTTTTGTTGTGAGGCAACAGTGCTAAACACATGTTATTAATTATTAAATTTAACA
SphI6029	3	32.33	CATGCAACACAAAGAAATACATGGTCCAACATACATTTCACACACAGATACAAGCATAGACAGTGTGTTGAGTCATTCTTTGTACTAAACACAATCAAAGATGTACAGATGACACCAAACATATCTTTCAAGTTA
NcoI5164	3	32.34	CATGGCCTGGAGCTGGCTCAGCTGCAGGCTGTAGCGGGACTCTGTCTCTGCCAGCTGGCCCTCCAAGGCAGATTTCTGCACGGGACAAAGAACACATATGAGAGTTTACTGAGCGCTAATTGCTTGTTTCCTAAC
NcoI6751	3	32.34	TGCAGGCCCTGCAGATTGAGCTGCAGTCCCAGCTCAGCCTGGTAATTCAGATCCCATACACACAGATGCACATGTCCATACTGGAAGAAGCTGCAATGCACAAGTTCATGCAAAAATTTTTCACTACAATACAAC
NcoI1485	4.1	0	TGCAGGTTGGTGGCTAATGAAGCACAAAATCGGCCTGCCAGCCATACCTATTATCATATCTATTTTTAGGATCAGTTTAAGTTGTGAAGTTCCTGATAAAAAATATTACAGAACTTTTAAACTACTTTGTTAAAA
SphI4497	4.1	0	CATGCATACAAAAACTAACACAAAATACATACATTTAACAAAAAGATCTAATTCTACCAGGTGGGTTGTTGTATGTGTAAAACTCTGAGGCAGCAGGAGGTGATAAACCTAAAAGTAGCCGTCTACAAACCCACC
SphI5869	4.1	1.76	TGCAGGCTCATATACGCAAGGTAGGAGACCAACTGAATGATCCACTCCACTCAGTTTTTTCAGTCCACGTGTCTCTTTGCCATTAAATTCCTGGTTAAAATTCTAATAATTTCTGCTTTTAGATCCTTTTTTAAA
SphI1531	4.1	7.04	TGCAGGGTTGCAGGGAAGTAGAGTTTTCAGTGGAGCCTTGTTTACTCTAGTGTCTCATGATGGACAAATGATTCCCATCGTGTGGGACACCCTACAGGGTAGCTTCAAATATCTCTCAGCCTCAGAAGATTTGAA
NcoI1862	4.1	8.79	TGCAGGAACGGGCTGACTGCACTGCACAAAAGACAACACATGAGACAGAAACTGGTGCATTTTGAGCTTGCAAGCTCACGTTTCTATAGTAAAACAAATAGTAAATGTTCAGCATTATAAGTAAGAAACTGTGAG
NcoI8676	4.1	8.79	CATGGTCGCTGGTTACCGTCTGCACTGAGTAACGACCGGAGGAACCAGAGGACAGGCTCATGTCTCCAAAGGTCCACACCTGTGGAGAAGAGCAAGAGAATAGACAACAGGGAGTAAGTCACTTTTCTATGAAGA
SphI7279	4.1	8.79	TGCAGGACATCACCAACTACAAGAAACCATCCCCCCACACTGTGGAGAACCTTCAATTGGCCGATGACCTGAATGTGTTTTACTGCAGGTTTGATAAGCCCACATTCACACCCCACACCCACTCCGACTACATCA
NcoI5431	4.1	10.55	TGCAGGACACAGACTGATATCAAAGAACTTAAATACTCACCTCTTTTACTTGTTTTTATACTGCAAATACAATATTGCCCTCTATGCTAACAGCATAGAGGGTAGATGGGCAGAGGATTGAAGCTGAAAGTCTTG
SphI3290	4.1	14.06	TGCAGGTTTCTTAAAGGGGTCATTTTGCATTTCTGAATGGATTAGGATAAGTTATGAACCCACAGCTAGAAAAATAGCTGCTTTGAATGTGTGTGTGCGTGCGCATATGTATTTGTGTGTGTGTGTGTATATGTT
NcoI2246	4.1	15.82	TGCAGGGCTGCACAGCCTGAATTAATTAAAAAATACATTTATTTATCCAAAAAGAGACATAAAACATCATCTCGACACTTTAATAGCAAATGACGGCGGCAGAGAGAGTGTTGACTCATCACCTTGAGTGTGGAT
NcoI3690	4.1	15.82	TGCAGGATGGACAAGCTGACAGACAGACAGACAGACAGACAGCGAGGGGCGGAGGAAGGGGGTTGTCCTGTGAAAAAAAACTGTGCATGCCAGAAAGCCAACCATTCTTCTGGGAGCATAGAGATGGTATAAGAG
NcoI7550	4.1	15.82	CATGGAAGAAACAGTGGAGGAACTGCTGTGTTTTCCAACTTTGATTTTCGACGAGGTGGAAGTGCCAAGGATGTCGGCAGAGCCTTTCCCATTCGATAGTCCCTTCTGTTTTGTTGTCTGTACCAAACCATTATG
NcoI1370	4.1	17.57	TGCAGGTCTTAGTGATGTAATTACACTTAGTCACATTGTAGGTGCACCTAAACCCAACCCTCACTCTTTGTATGTAACTTTTGGGAAAAAAGCATTACCTTCACTTTGCAATATTATCTATCACTAACAACATCC
NcoI2131	4.1	17.57	CATGGACTCTGTGAGGTCTGGACCCTTTGGGCAGATCTTCAGACCTGACAATTTTGTATTTGGTGGGTGGAATAAAGCCATATTCTTACTGAATGACTAAAGCCTTTTATGAACAGGGGGAAATAATGGCTCACC
NcoI3301	4.1	17.57	TGCAGGTCTCCATCTGAACATCTAGGCCTCTCTTCATCGAGCACATCTCCATGTACTCGTGCAGGTGTCGGTTCATGTCACTCTTTGCTGTAGCCAGTTCCAGCTGGAGTCAGAAAAGAAATGTTGGATTACACA
NcoI3649	4.1	17.57	TGCAGGCCAAATGCCTTTGTTTGAGTTTACATCTTGCAAAGCCGTAACCAGTCCAACTAGTTTTGAGCGCTGCTAGGAGTGCTAAAGCAAGCGAGGGAAGTAGAGAAGCAGACAGATGGGGAGATAATTTAGACA
NcoI863	4.1	17.57	TGCAGGATGGGGCTTTCAGGCCCTACAGGAGCAAGACCTCGCTCATTCCTATTGATTTGCCCGTATTGACTGCGATGTTTAAGGTATAGATTTTTCTATTTAAAAATCTATATCGACAATAATCTGGTGTGTAAG
SphI3010	4.1	17.57	TGCAGGTCTCCATCTGAACATCTAGGCCTCTCTTCATCGAGCACATCTCCATGTACTCGTGCAGGTGTCGGTTCATGTCACTCTTTGCTGTAGCCAGTTCCAGCTGGAGTCAGAAAAGAAATGTTGGATTACACA
SphI474	4.1	17.57	CATGCCAACAGCAAAGCACTGCTACTGATTCATCTCATCTATTTCAGTTGTCCTACGCAGGTCTTGTTGCTATGTGAGTTGCTATGATTGACCAGTGGGTCTCACATCCGTACGCACAGCAAATTCCATTCCTGC
SphI5095	4.1	17.57	CATGCGTGTGCACGTACATGGACACAACAGACTTTTGGAAATGCTGAGGCAAGGCGACATTTGAAATAGTAATTGTCAGTATAAATATTTAGAGAGCATTGGTCATATTAAACAGAAGAGAGAGAGACGGGAGGC
NcoI3845	4.2	0	TGCAGGAGTCTTCAGATAAAGTCATATAATGTGTTATAATTGAACAGGACACAGAAAGGGGACCTGAATGAGTCATAATCTTGTTCAGATATGTCCTTCTATGGTGTGCAACTTCATAGGATAATAAAAGTGTCC
NcoI2721	4.2	2.27	TGCAGGTCCAACATGGCGTCTGATGCGTCTCCTCCAGGTGAGGGTGAGGTGAAGGTGAGGAGGAGGAGGAGGGAGGTTCAGGAGGTTCAGGAGGTTCAGGAGGTGGACATCGAGGAGTTAACGTCTGCTGGTCAC
NcoI6357	4.2	2.27	TGCAGGGTCCCATGACCCGGGATGGAGATGGACGTAACCGACGGCAACCGCTCTGAACAGAAAAACAAAAACACAGACAGGTGAGCACAGTGGGAATCAAACCGTCACCCTCTCAGTAACTGTGCTGTTCTCCGC
NcoI7019	4.2	2.27	TGCAGGACTGGGCAGTAGACCCCGACTGTGTGAGTCTGCGCTCCAGCATGTGTGTGATGGATGGTACAGGTGAGGTCACCTGATGCAGTCTGTTAAATCAGTCGACCCTCTGACTCTGTCTCAGACGCTGAATGA
SphI1552	4.2	2.27	TGCAGGAGGAGGAAAACAAAGCTTAAGGTTTAAGACTGATGGTAATTCCTTTAGACAATACGTCTCTACCCAACACACCAAACAGAGGTAAGTACATTTTGTGTGTTTCAAAGGTCAAAGATCAAGAGATGTAAG
SphI5470	4.2	2.27	TGCAGGCGTGTTCAGCACTGAGCTGGTAATTGGATTATGTTCATTGACAATGATTTTTTAACGTCCAAAGCCAACGTTTTTAAACTTCTCCCTTTCTACAATGTGCATGGCAACTACGTTATGATTAAGGTGAGG
SphI6040	4.2	2.27	CATGCTCTTTCAAAATATTCTGACCAGACACCTCAAGGAAAGTCTCTAATATCATTTTAATTATTTGGATTTTTCAGATTTTATTTATTCAACTGTACAACTATATTTTCTGTCAATTTTATTTCCCATCATGAA
SphI6203	4.2	2.27	CATGCTTCGTGTGCAGGAAAGTTGGGAAGATTTTTACACGAATTCCATTTTTCTAAGATCATCAGTGTATGTCTGTCCCTCTCACCTGTTTTAGCTGAGTCTCTGAGTTGACATGCACATCACACGTCTCACAGT
SphI8215	4.2	2.27	TGCAGGTTAAGTGAAATCCAACATGATGTGCATTCAACACTGAGAGTATTTCTCAAAACTCTGATGAAGTGTCCCAAAAGATTTTGATTAAAGATTAATATTTTAAAACACTCCCAAAATATCCCTTTAACTTAA
SphI8681	4.2	2.27	TGCAGGCTGAGATACACACATATATATACAGTATATATATATATACACACACACACACACACAGGTCTGCTGTATATTTATGTAGCTTTTACACAGAGGCAACTAAATATTCTATAATTCATTTCACATTTATCA
SphI6529	4.2	4.8	TGCAGGCTTTTAGGTTTCACTTCACTTTACATGCAGGCTGTGCAGAGGCCATTTGGATGTGAACCAGGTTTAGGTGTATAGCATTCTGTTATAGCAGGCCTCCTAAATCCTAAAAGTGTAATAACCACCTGATGA
NcoI5371	4.2	9.78	TGCAGGCAACAGTACAGAAATACCAATAAAAGAAGGAAAAATAAGGTGAATTCAGATTCTAGATAGGCAGCCCTTTCACACAACACACTATGTAAACTCTCTAAAAACACATCAACCATAGACATGCCTTGAGGC
SphI1383	4.2	19.7	TGCAGGGTGACTGCATACTTGCTGGCCATATCAGCACTGTCTGCCAGGCGGGCACTACAAGACAGACAAAGTCATGGTTAGACCATCAGAGGTTTGTGTGTGACACATGTCACTAATAGGCCCAGTCACCATAGT
NcoI581	4.2	23.9	TGCAGGAGAGTTACCCTTTTACACCACTCCAATGTTTTTCTTTTTTAAATTATATTTCCTAATTACAAAAACCAAAGGATAAGAGGAGTGAGCACCTTCCAGACCAGGGTAAACTCTACCACAAGCACCTCACAC
SphI8124	4.2	30.59	CATGCAGGCAAACTTGAAAGCGCACACAGCAGAGAATTACACGCATGCAATTTATTAAGAACTGTAGATTTTTGTTGCTCAAATTAAATTATTATTTGTGTGTTAATAATTTATCTTCAAAATGTAATTTATGTT
NcoI2823	4.2	42.66	TGCAGGTTTGAAGGACAGATGGAGGGCAAAGGCGGGTGGAACTATGGCCAAAACTGCTGTGTACACAAACTCAAAACTCTTTAACTAAACCATTAGGCGCTGAAGCTTTGGTGCTGCTGCTATTGCTACCTACAG
NcoI373	4.2	42.66	TGCAGGGTCAGATACAGCATAACCTGGTCATACATATACAGTATGTACAGTATGTGGAATTTGTGTTCTATAACCTAACAACACAAAACATACTATAACATACTGTATGTGTATATATATAAATTTTTTACATTT
SphI7583	4.2	42.66	TGCAGGCGTTCACTGGCGTTATTGACACAGAGCCTCCACCCTGCGCACAGCCATATTTAGACAAGTTTTTACAGAAAGATGGATGAGATGGGGTTTCATTTTCTGAGCGTATATTTGTGTGAGACTTGATTTATT
NcoI574	4.2	48.13	CATGGCTACAGCCACAATCAGCAACGGCCAAAGCTCTGTCATCTCATGGCTATAGTCATAATCACAGCTACAGCCTGTCTCAATCAGGCTCAGCAGCAGTCGGTGAGAGAGCTAGGTTAACTAGCTCTGCTAGTT
NcoI1448	5	0	CATGGCTCTCCGTTTGAATTAAGCAATTTAACTGATTGCAATTACACACTGTCAAGGGCTCTTATATCACTTTGATTGAATAACAATTTTAATTCAATACCACCCCTTAACAAAATTCCTTCCATTTTATACAAT
NcoI2926	5	0	CATGGTAACTTTGGACAGGTAGAGCACCTCCACCTCTGACATGTTCAGACTGCCGGTCTGCACAACATGGATGCAGAAAAAGTGACATAAACAGTTAGTATGTAACAATCAATATGATACAACTTCTTTTAAAAC
NcoI3727	5	0	TGCAGGCCGGTCTACCAGCCAACACCACAGCAGTGGTGGGCAGCGACGTCCAGTTCCACTGTAAAGTCTACAGCGACGCCCAGCCTCACATTCAGTGGCTCAAACACATAGAAAGGAACGGCAGCCGCTACGGTT
NcoI5520	5	0	TGCAGGAAATCGAGTCCACAGGAAGAGTGCTTCCTCTCAGTTCAGCCACAGCTGATCATAATAAAGCTTACCATGATCCATCATGAAAGGGCAGTGTTCCCTGTGGGATACAGTATTATCTGAGTGACATTTGCG
NcoI6469	5	0	CATGGCCTGAGACAGCAGCAGGGACAGACGGTGGTCACCTGGGGACAAACAGCTGCATGTTAGCAGTGCTGGTAGTTTTAGTATGGAGACATTTTTCAGTCCATCCGCCTCATGTCTGTCTGACAGAACAGATAC
SphI7657	5	8.54	CATGCACCGTAATGCTATGATTCTGGGTGTATTTTACACTTAACAAAACATGAACTTACAATAAGAGTTGGTGAAGATAAAAGAGCCATAAGACAGAATGACCCCAGTAGCTGCCCACTTCAATGCAATAAGACA
NcoI5247	5	10.64	CATGGTAATATAATGATATATTTATTCATCTCAAACATCCTCCAAAATTCAGCACCCTGGACAGCTGGACAACGAAATATTTCCTCCATTTCTCCCTCTCACGCACACATACATGCACACCACACGCGCGCACAC
NcoI6733	5	10.64	CATGGCGGCCCTGGGGATGCAGTGCACTCTCTGCTTGGAGGGCTCAGGTGCAGTTAAGAGTCGTGTGGCAGGTGCCAGCGGGGGCTTATTCGTTGCCGCGGGCTTCCTGGCACTCATACCAGTGGCATGGACCAC
SphI1603	5	10.64	TGCAGGCGCTGCTGCTTCGCACCTGGAGCTGCGCACACACCATGGGACTGTGTGGGCACAAAGCCGGGGGTCGGACATTAGTTTGTTGGATGAGGTTTATATATAGTATGTATATCAGTGTTTCCTCAGAGATTA
NcoI815	5	12.39	TGCAGGGAACAAAGAGAGGAGGGCAAATAATGGACCATGTACACGATCATGAGAAATGTTAATGAGTATTTTGATCAGCGACTGTGAGGTGACTGTTCTTGTTATGACATGGGGAGAAAAGTAGAATGAGAGAGT
SphI5130	5	14.18	CATGCCAAGGAGGAGGGAGAGCAAGAAGGAAGAGGGGAGGAAGCAAAGCCATTAAAACCAGATTCACACCACTGCTTAAAGGGATACCTTGACTTTTTGATGATTTATAGAACTGGACATTCAACATATCTGAGC
NcoI8517	5	15.97	CATGGACCAAAATAACACAGCTTCTTTTAAAATAAAACAATATTTATAACGTTTAAAAAATACATGAAAATACACAGATACACGCTTTACAATACATACAAGCATATTTACTAATTTTATATTTGAAAAAAAGAG
SphI2151	5	17.85	CATGCACACATGCTACGAAAGCAGGCACTACATTAAGGCGATATTGTGAGGGAAACCACAGCTCTCGCCTCCTCTCCCAAACAAATACAAAGAAGCACTGCTGCATATGTATGCCACATCAACACCCATGAGACT
SphI6818	5	21.52	TGCAGGTGTCACTAATTACAGCAAACACTGACTGGTGTCAGAACACTTTGACTACTAACAGTTCCTGTACAGACAACGATCACCTGGATTACATTTGATACCAAAGAAAAAGTCTGATGATTGTGAGAAAAAGAT
NcoI8743	5	23.27	CATGGCACACAGAGGGAGAAAATGTTCCAGTACTGTGGCTGTTGCTGCAGCAGGCAGGGCCAAGTGCTGCTGTATTAGAGCAGCTTTAGTATTTGGGATGGGCTCCAGACCAGGCACACTGCTGCTAACTGCTAA
SphI1508	5	23.27	CATGCACAATACCAGGGCCATAATTAATGTTATTAATTACACCTGTGTTTGCCCTGCAATGACCTGTCAAAATGGCTGCTGTGAAAAGGGCCTATTGCACACCCAGGTCTTTCTGATCCTTCCTCGACTTACTGC
NcoI1366	5	25.03	TGCAGGATCAAGTTGATAGCCATGAAAGATGTGGAGGACACAGTTTCAGCCTTCACAACTAGACGGAGTCTGGGGGTGTCTTCAAAGTCCAGCCCCTTGGAGCTCTGCACCCTGATTTCACCTGGAGGACGCACA
NcoI438	5	25.03	TGCAGGCAAGGACTCTTGCAACTCAATTTTTGCTTTTTTATAGTTTGTGTGTGGCACAACGTGTTACAAGTGGTGCAAGTGTCACAAGGAATCAATTGAAGTGTCAAATTGCAGCAGCTTCTACTTTGCCGTGTC
NcoI478	5	25.03	TGCAGGTAAGAATAGAAATAAACTGTCAAGGTCTGGGAATATGCCTGGCAAGATCATAGGGAAAGCACAGAGACAGCTGTCTGAGAGCCAGTATTTGCTCTGTAACAGGCAGAAAACCATGAAGCACACAGTGAA
NcoI5864	5	25.03	CATGGGGCTTCCAGGGCTTTCAGCCACATCTCGCAGTCCTCCTCAGCCGATGGAGTTTTCTCAGTTGTCATAGAGATAGCTCAGTTGTCTCAGCACATGTCCTAAGACCCCTAAGAGCTAAATACAGGACCATAG
NcoI7770	5	25.03	TGCAGGAACAGTACTACTTCCTGTGTCAGTGTGAGGCCTGCACTCTGCAACAGCAGGAGGAGGAGGAGGAGGAGGGTACAGAGGGCAGACAGCAGTGGTCGGGTGCTGGAGGCAGTCCACACGAGTCTGGTTTCC
NcoI8692	5	25.03	TGCAGGACTTCTGGCCAATGAATGAGCCAGAGGCAAGTATTAGAGGATTTTGTGGAAGGGATTTATTAAGTCATATTTTACTAAAATATATATGTTTGAGACATATTGAGCATTTGGGTGGCTATATGAGGCCGA
SphI1467	5	25.03	TGCAGGACTTCTGGCCAATGAATGAGCCGGAGGCAAGTATTAGAGGATTTTGTGGAAGGGATTTATTAAGTCATATTTTACTAAAATATATATGTTTGAGACATATTGAGCATTTGGGTGGCTATATGAGGCCGA
SphI2828	5	25.03	TGCAGGGATTTTGACAGAGCCCTCTCTCCCTCTCTCTGCTCTGTCAAGTCGTTCGACGTCGGGGTTGTTAGGATTTACAGTGTTTGGCTGCTCTTGCCCACCTATATTTTAGCACCACCTATTCAGCTAACCCGT
SphI2892	5	25.03	TGCAGGCCCGTCTTTTTCTAAACCTTTCATCTGAGGTCTGATGTAGAAAATGTGCCCTGAGCAGTTTTAACCATGCAGCACAAAATTTCACACTAAAGTTAAGAGCGCACTGCACAATGGAGACGTCTGAAGAAA
SphI613	5	25.03	TGCAGGCAAGGACTCTTGCAACTCAATTTTTGCTTTTTTATAGTTTGTGTGTGGCACAACGTGTTACAAGTGGTGCAAGTGTCACAAGGAATCAATTGAAGTGTCAAATTGCAGCAGCTTCTACTTTGCCGTGTC
NcoI3589	5	30.31	TGCAGGCATTTCTTTATTGCAAAGGCGATGTTTGAAGACCAAAGAGAGAGTGAGGAAAGAGGGAGGTCAATATAAAGGGTAGTACATGAATGTTTTGCACATAACTATAATTACTTCATGCTTTATTATTTTTCT
NcoI4150	5	30.31	TGCAGGGCCTATGTGATCCTCAAGCCAGAGTTTGCTTTTCCACTCTCATACTACCTTATTCCCTTCACTGGAGTAGTTGGCATGATCATTCTTGTGATGTGTGTTGTCTTGGTAAGTATGCATATGATGTGATGC
NcoI6523	5	30.31	TGCAGGTGATTTTAGACTCGCCACTCCTAAAAGGAACACAAGAGACTTGTCACTTTGAACCACCTCCATGAATACACACGTAGACAAAGACACATAAACACAAATGACATCAGCTCCTCTTATGATTACTTGTGC
NcoI8218	5	35.59	TGCAGGTAAGGGTCTATTAAATCCTCCTACACTGTGATCCCGCTCCTACGCCTGATTCTATCTCAACCTGTAAGGCTTTTGGTCAGCAACACCTATTGCAATTTACTTCTCTTGTATTCCAACGAATTAACCCTT
NcoI2821	5	37.35	TGCAGGACTGACCCAGCGTACTTACAGTGTTTATGCACCATTGAATTTTGTTAGTGTTATGTACTGTATCTCTACTTTCTGATTTCACAAAGTAGATTATGTAAAGTTGAAGCTCTGCAATGCAGTGGACCATCA
SphI1583	5	40.86	TGCAGGACGACTCTCAAACTCTCTCAGGTTCCACAACATCAGTCAGAGAGAAAACCCACACTTTTCAAAGTGTCATTCACGGTTGGGAACTTAAGGTCAGCTACAGTATGTGGAAAGAGATTAGCCGGGAGAATG
NcoI2321	5	42.62	TGCAGGACAACCTGGCTCAGGCTGATAAACAGACACCATCCTCTGTGCAACGGGGCACTTTAATGAAGCCCATATCAACCATAATTAATTCTAAGGTCATGGATAGCAACCAGCATAACCTGAGGCTAATGTCAC
NcoI2692	5	42.62	CATGGTTTAAATGTGACTTGGATAATGTGTATGCAGGTAAAAGGTAATAAATGCTTTAAGATTGTAATATCACTCATTGTAGCATTACTTATTCTTGTATTGTCCATTGTTCCAGACTCCATCTACAGAGGCACA
NcoI7871	5	42.62	TGCAGGTAGCGTTTTGCCCACATGACAAGAGAAGATGGATGAAGCATACACCCTTGAGGCCGCAGTCAGACCGACGATATCACTGTGTCAAAAAACGAGGCCTCCTCATTCATTTCAATGAGACCACTGCTTTGG
SphI5789	5	42.62	CATGCGTTCAGATGACACTCAGGTGGATTTGATCTACTTCCTCTTTTGTACAAAGGAGTTAAGTTGATCAATCCTACAAATTTGCTTAAATTTGATTGCTAGAAATAGTGCAGAATCTTAAATATTTCTTCTTCA
NcoI1035	5	46.14	TGCAGGAAATGAAAGCTTGCTTAGCTACGTTTTCATAGCCTAGCCTATTAGATGAGCTTGACCTCTGCCTGCACTGCAACTTTTCCTCAGAATGGATGTTTCGAATGTGGCTTCATTTGCTCGGCACAAGTAAGT
NcoI4440	5	46.14	CATGGATGTAGTAGTAGGGTGTAATTAGCGTGGCATTAAGCAATATAGGCAAATGAAGACAAGTAGTTTGTGTTTTGAATGATTTTATTTACTTACTTGTGCCGAGCAAATGAAGCCACATTCGAAACATCCATT
NcoI5449	5	46.14	TGCAGGTACAAAGTGAGGCCACCACTAAATACTATACACTGTACTGTTGTACAGGAAGTAATGGGATATTTATATGCAATACAATGATATTCATTGTGAAGTACACCATATGCTGAGATATGGGAGTTGGACAAA
NcoI8115	5	46.14	CATGGGCAATGAAGCAGTAAGCACTGACATGATAAGTCTTTTACCCAACATCAGAGCATTTTGGTGCTATGTAGTTCTGCTGCCAAGCATTCCACAACTGTGGATTCCCATTATGCTTTGATACATACTAACACA
SphI5040	5	46.14	CATGCAGTATCAGTAGTTATGAATCATATTAAAAAAAACAAGCATTTGTGCGTTTTTATATGGGCTGTGATGACCTTTAGTAACTCCTGGACCGTTGCACTTGGATAGCTGTTTGGACCAACGCTGTAAAACAGG
SphI6836	5	46.14	CATGCTAGCAGCTGTGCCCATAAAAAAAACAATCCTGACATAAAGGCCACCTACTGTATGTTATTCATTGGTTTAACTTTTAATTTCTACCATTTACTAGTTTCCATGGCAATTGCTACACCAATGTAAAGCTCC
SphI7479	5	46.14	CATGCACATTATATAACAGGCACCAGGAGTTTATCCACCCTTGGTTTTCCCCCCGGTCTGTATTTGAGGCCGGCCTTTATTTGTTCGTGTCGACCACGCCCCCGGCATTTATTAGAGCAGCTTTTATTTGACTAC
NcoI1980	6	0	TGCAGGTGGAGCACTAACAGATCACGACTACGCCCACCCTCCTCCTCCTGGTTAGTATTCCAAATAAGAAAAACAACATGTTCTGTTTTGCTGAAAAAATATATAACGTTGAGTTATGTTGCATGTTCATTTTAT
NcoI3493	6	0	CATGGATAAACTGACTGGATTTTTAAAAAAATGGGTGGTGATTTAACCAGCCAACCTTTTATTTTTGGTAAGCGGTCATGGAATTAGAGTGATAATATATTCCAAGATAACCCAATAAACCACTGAAAATCATGT
NcoI5572	6	0	TGCAGGTCCACTCACAGAGCTACTTTGTTCAATTTCTCTATTAGATGTCATGAGGCTTTCATCTTGACATTTTCAATCAGTGTGTTTTGGAGGTTTGATCTAATGGTGGTTTGAAAATAATTTGTCCTTTGTCAA
SphI8693	6	0	TGCAGGACAAGAAACACAGCAGGAGGTTAGCACAGAGCAGAGGTTTTCAAGTCTGACATTGTGCCCCTCCCCGACAAAATCGAGACAACTGCGTCACTCCTATTATTATTCTTTGTCATACTTCTGTTTAGTAGA
NcoI3687	6	1.76	TGCAGGAGTGACTCAAGGGCTTCCTTTAAACTAAACAAGCCATTTCTTTGTTCTTCAGGTGTTGATAGCAGTGGGCCGAGACGCATGCACAGACAAGATTGGCCTGGACAAGACAGGGGTCAAAGTCAACCCCAA
NcoI4831	6	1.76	CATGGGACGGCGATAACTGCTGAATCACCATGACTGTACCACAAGTCTTAAAGGCACAGGCCGCCCCATGTAATGGGATGGACGTATGTGGAAAAAAAATGTACAATGAGATAATAAACTTACTTGGGGTTGACT
NcoI4099	6	5.27	CATGGAAGCCCACGAACTGCAGCCAGGCGTACCGCGACCACGATCCACAGGAACCTGCCATACCACTTTTTTGTGACAATATGCATTGTGGAGCTAAAAAATGGATTGCAATAACAGGTCAGTTTTATCAGTTGT
NcoI3167	6	8.79	CATGGATGGTCTGCCTCTCTTCAGGGTATTGATTTGGATGAGAGAGGTTGCCAGCTGTGCCTGGAAGTGCCTCCTGTTCATGACTTCCTTTTCAGGGATCTGCAGGGTTCTACAGTCACGCTTGAATTGCAGCCA
NcoI6506	6	8.79	CATGGGGCATCTTCTTCTCTGCACGTTCTCAACAAGATTTCGATAACTTCAAGCTGCAATCTTTCCTACTCGTTCTCTACGTAATCTTCTCTTTAACCCTTTCCCCTAAACTGCAGCTCTCTGGTTTGTCCTCCC
NcoI5244	6	10.54	TGCAGGTAGAGCCATCTCCAAGCACTTCCCCGTGAAAATACAGGCTATAGGAAATTTATCTTTTGGAAAAATGTCAGAGCAGAAAATGAAGTTTTCAAAGGGAGGGATGTGGACGTCCACAAGTTGTCGTCCATG
SphI4677	6	12.3	TGCAGGGAACAGGAATGTGTAGCAGGATGGCTTGGTGGTTAATGAGGTTGTCTGCCCCAACTATCCAGCCTGGGTTCGGTCCGTATGAAGCTGTATCTGTGAAATTATCTTCCAGCAACATACTTGAACCTTGCA
SphI1665	6	14.06	CATGCGCACAATTTAACCTTTTTCTAAAACAAGCCTCAGTTTGCACCTCAGTATCGAACTGAAGGAACTGTTTCTTTTTTTCTTTTCATATTTTTGTACCGCAATAAGTCTTGCGTTTTTATAGTATTTTTGAAG
NcoI1516	6	17.57	CATGGAGTACAATGTTTTCTGATTATAAACTGTTGTCAGTATGATAAATCTAATGTAATTGTATTGTAGATTTGTTGAAGTTATTATATCAGTATGATTTATTTTTACTTTTTAAGTCATTTTCAATGAAAATAC
NcoI258	6	17.57	CATGGCCATCACAGTGCCTCTGGTGGTCATGTCTGCCTTCGCCACTCTCTTCACTGTCATGTGTCGCAAGAAACAGCAAGGTGAGAACACTAAATGGGGTTTTTAGTCTTGGTGACACTCTGCAAGGTTCAAGGA
NcoI2689	6	17.57	TGCAGGTTTGAAACGCTGAGACTGTAAAAGTGAAACAAGACTTCATACATGAACTACAAAATACTTTTTTGGCCTTTTGCTGATCTGACTGTCAGGATGAACACACACCAAGAATACTTTTTGTTAAAGGTGTCC
NcoI6783	6	17.57	TGCAGGACAGACCATCAGTATGATCATTATTAAGCCCATTTCAGACCTGGAATCTGTAGTGTATGTATTTTCATTGAAAATGACTTAAAAAGTAAAAATAAATCATACTGATATAATAACTTCAACAAATCTACA
NcoI7979	6	17.57	CATGGACTTTTTTCACAGTTTCCTGAAATTTTATTAACTACACGATTAATCGAGAATATAATCGGCAGATTAATCGATAATGAAAACAATCATTAGTTGCAGCTCTAAATGCAGTTTGTCTCTGTGATGTCGGAT
NcoI8332	6	17.57	CATGGTTAAAATTCACTTTATGTTGGAGCTCTTGTTCAAGTACAAACGTCAGCTTTTTATTATCAAAACAGCCTGCCAGTAAGATAAACTGAGTTCCATGAGAAACTGTACGACACTTTGCATCGGCAGCAATGT
NcoI6396	6	19.33	CATGGCAGCTGATGAACTCATCAGTTCAACAACATTATATTTTGCTTTTCTGGAAATAGCCACAGTTATAGATTTATTTGGTCAAGTTATGCATTCAAACTTTACATTTTCACTACTAGTACAGATACTTACATA
NcoI3172	6	21.08	TGCAGGACTACCCTTTCCACATATGAGGGTCTCTGTCCCTCTGGTACAGGACACAGAGACAGAAACATGGGTCAGGGTCACACTCCATGAACAGACACTGAATCTGGGACACTTTGACACCCCAGGCAACAGAGA
NcoI3384	6	21.08	CATGGCAACATTCCACTTCAGTTCATTCCAGCCCCCATCACCTGGGAGACCAGCAAATCTCAGACAAAGAAAGACCAAGAAAAAACTGAAATGGGAAAACGGGAAAGTGCCACAGCATTCCCTTTAGGTGTATAT
NcoI8820	6	21.08	TGCAGGTTGCCACAGAGCCTCCAACATGGTTGTTGGGTGGTTAGCTGTCTGCTTTTGAACCTGGTTAGACTCTTCCAGCCAAACTTTCTCCATACTCGTGAGTTAGTGGTAGTGCACTGTGTTATACACATTTTG
SphI5118	6	21.08	CATGCTGACATTAGCATTTAGCTCAAAGCACCGCTTTGCCTAAGTACAGTGTTACATAGCTGCTAGTATGGCTGTAGTCTTAGTCCTGATAAAATATATAGCAACTTAGCTGTTTTTGAATGTTATTCCAATGTG
SphI6758	6	21.08	CATGCTGCAGCCCTGGACTACGAGTCCAAGAAAACATTAGCTGATTAACTGATTAGCTTCTCTCAGCACAGGCTGGCACAGAATACAGTTCTTCTTCTTTCAAGCTTTATTGTACCTCCCTGCAGTAGACGGGAG
SphI7245	6	21.08	CATGCGTGTGTGCGTGTGCATTCACTGTATGTGTGTCTGTGTGTGGGTGCCTGGGTGGTGGATTGACTTGAACCCAGGGGCAGTCCTGGAATAGACAGACTCACTCATCTGTTTCTAATGAAGAATAATGCACTG
NcoI2528	6	22.84	CATGGTGAAAAAAGTTTGTGGAAATATTTGTAGAAAATCAACTTCAGCTTGTCTCATATGATGCAAACACAGAATAGTGCATGTAGTAAAAATGCTGCACTCTCACCCACAACCAAACAAACTGACAACACACAA
NcoI6177	6	22.84	TGCAGGTTACCCTTGGGCCAGTGATGACATATCAGCCCTTACTGCTTCTTCTCTGCTCAAACGCTACGCTGAGAAGTACTCAGGCTTGGAGCTGTCCTATGAACGCCCTGCTACAGGGGCCTACTCAGAGCCTGG
NcoI8153	6	29.9	TGCAGGTCTGCTGTTATCAAATCTTCCTACACACTTTTATTCCTTTTCCAACTGTACACCCATGTGTTTTCTCTGTGAGGTCTCTTTCAAGTTGTCTGCTCAAACTACCATCTGCATATCATTGCTTTTGGGAGA
NcoI509	6	31.64	TGCAGGAATGCATTGTGCAAACAAAATATGAGCTGGGCCCCAAAACATTCCCTGGAGGGGAGGGCTGAGGAGGAGGAGGAGAGGGAGTGAGAGAAGGGGGGCAGTTGAGTAGTTTTCTTTTTTATTCCCTCTTGC
NcoI1583	6	46.13	TGCAGGCTCTCTGTCTTTTTTTCTGTTCATATGATAAATATAAACAGAAAACAGCATGGCTCTCTAACACTTTCAGAGTTGGCGCTTTAATTCCCACTGGGTAATGCTGAAAATGTAGGCACTCCTGGGACTGTA
NcoI5228	6	46.13	TGCAGGTTGCAGGGATTTGCTCCCATTCAGCCACAAGAGCATCAGTGTAGTCGGGCACTGATGTTGGTGGATAAGGTCTGGCTCGCAGTTCGAGTTCCAGGTAATCCCAAAGGTGTTGGATGGGGTTGAGGTCAG
NcoI6530	6	46.13	TGCAGGGCATACAGAAAATCTACGGTAAGTAGTCATTTTATTTATTTATCATGCAAATGATCTTTTCCACAGCTGTGTTTCCAGCATTTTGAAGATAATCGTTTAAGAGTGCACTATGTCTGTTGATCAAAATGT
NcoI691	6	46.13	CATGGATAGAGGAGCCTATCATGAACACGTTTTATATCCTCGCATTTCCATTTTTAATTTAATGCTCTACGATTCAGGTGACAGCAGATTTTATTTTACCTTATCAAGCTGTGGTACGTTGTACGTGGCCAGAAT
NcoI7465	6	46.13	TGCAGGGAACATGAATGTTTGAAAAGTCAGGCGATCACCAAAGTCAATAAGATTCATCATCTGGGAACCATGAATTTTTGATCAAAATTTCATTGCAATCCATCCAATAGTTTGAGATATTTCAGTCTGGACCAA
NcoI8802	6	46.13	TGCAGGACCTCACTGAATCACATCACATAACCCCAGCTAGTAGCTGTGATTTCATGCATTCAGTTAACACACTGTAACATCTTATAGTAGCATGCTGTTAACATGTGCACTACTGCTGCTGTCAATTTAACACAG
SphI3384	6	46.13	TGCAGGCTCTCTGTCTTTTTTTCTGTTCATATGATAAATATAAACAGAAAACAGCATGGCTCTCTAACACTTTCAGAGTTGGCGCTTTAATTCCCACTGGGTAATGCTGAAAATGTAGGCACTCCTGGGACTGTA
SphI5289	6	46.13	CATGCGCCCTGCATTGAGCCTGACAGTCTCTTTATTCTTGAGGAGATAACTGTGAAGACAAGAAACAACTGTCACATATGTAATTAGATCTATATGCAGGCGACAGTGTGCTTCTGACGCATTCTCACCTGGGAG
SphI2996	7.1	0	CATGCAGACGTGCACACAGACGCACACACATGCTGCACAGATATTTTATTATGTGGAGAGACTTTGACTTGAATAATTGATGATGAAGCTAGGACTGATGGTGATATTCTGAGTGAAATATTAAGATCATCTTGA
NcoI6293	7.1	11	CATGGCACCCAAGCTAATGTATCACCTCTGGATTACAGTAATATCTGTCTGATGGATGTTTTCTGAGTGGAGCGGGCCACGTGTACCCCAGACAGGAGCCTAAGTCGCTGGGTGTAGCTCTGAGGAGATGGGGCC
NcoI1603	7.1	14.51	TGCAGGATAGAAGCAGTTTACTGTCAATCTGAGTCAAATTTAACTTTGATAAGAGTTACAAACATGTTTCGTCTGTGTTGCTGTTGTGGAAAGGTTTGTCTTCTAGATGTACTACACATTTTCTGTAATTTCTCT
NcoI7310	7.1	14.51	CATGGTCAAACCCGATAACAACAAGTGTCCCTGTGATATGGCATGTGAAGGTGAATTAGGAACAGCTTGCTATAAGTACAACGCTGGCACAGGCTACGCGCAGTCTCTGCTGGTCTGTTTCCTCTGCTCTACAAC
SphI2311	7.1	14.51	CATGCTGACATGCTAAACTAAGATGCCAACGTTAGCATTTAGCTCAAAGCACCACAGTGCTCACAGCAGTACAGCCTCACAGGCTGTAGTCTTGTTAATCAATGTCAGTTCAGTGTATGTAACATTAAGAAATGG
SphI3401	7.1	14.51	CATGCAAGACAATTCAGCGTGGGTTTAGAGCATCTGAATCCAAATCGGCTAACGGCATGTCAGACCACTACAACCTACAGTATATTTAATTTCATATAAACCCAATTGTTCGCTCTATATTTTGTTTGACTAAAA
SphI7780	7.1	14.51	TGCAGGGATGTGTCACTTTGTCACTGAATCATTTTATGAGAGGAAGGACTTTATAAAAAAGAAAATGCTACAAATATGCCTGTACGTTGGACCGGTGCCCCTGCTGAAAGGTACGAGTCAGGGGAGAGAAGGGGG
SphI6750	7.1	16.27	TGCAGGCTGAGGGAAACCGCATGTATGTTGCGAAGGGATCCATCCGGGAGAACCACTTCAGGGTAAGACAGAGACTATGGCTTTTTGGTAGCTAGACAAGGATTTCCCAGGATCCGGGAACATTAGCTACCTTTC
NcoI1054	7.1	18.03	CATGGGAATGGACAACCAGAGGCTGTGCTTTAACCGACTCCAAACAACTGGAAGAACAATTGCTTTCAACTCAATTTTCAGAGCTGCTGTTGTTCACTGTTCTTAATTATTCCAACATAATGTACAGAGGCTGCC
NcoI4380	7.1	18.03	TGCAGGAAAAACAGACCCTCCTGTCAGGTGACACTTCTGTAGCTGACATAACCAAATGCTTTTACATGTGAGGTGATTAATTGCCTGTCACCTTTGACTGGCAGCCTCTGTACATTATGTTGGAATAATTAAGAA
NcoI465	7.1	18.03	TGCAGGCAATTTATTTTTTTAATTTTCATGAAACATTATAATTGCTTTAATCATGAAAATTATAAAGAACACAATTTAATAAATAAATAATGACTAATTTTTTGTCTTTTTGAAATGATTAGGACTCATTTTTAA
NcoI118	7.1	25.09	TGCAGGAGTAATAAAAAGAAGAGATTTTGAGCTGTTATTGATTAAACTGTGGAGTGAATTCATTATCGCCATTCAAGCACAGAGTATGTTCAACCAAACGGAGTTAAACCAAAGACTTACTGAGTAACAAAAGTC
NcoI3090	7.1	25.09	CATGGAAAAAGTCTGCCTCATGAATAACCTGGGCAAATATCCCATATATTTAACTGCCTGTTTGACCTCAAATATGCACAAAATATTACATGGAGACATTTTCTTGAAACCAACAGTAACCTCTCCTGTGTCATT
NcoI359	7.1	25.09	TGCAGGTTAATCACTGCGCAGGCTGCGAACATGTGGACGCGCAGATGCAGCTGCTGCCAGTCTGCGTTGGTCTCCATCACTGTTGCTTGAGCCTGCTGTCGTTTACTGTCCAGTGCCTGCCACTGTTTGGAGTTC
NcoI367	7.1	25.09	CATGGTTTCTGAAGAATCATCTTCAAACGGGGCAGTCTCACTGTTTAGTGTTAAATTTTATAGAATAGATTGAAAGAAATTTTATAATTGATTATTTGCATACCCTTACACCCCTAGCTAGAACAAATGATGCTG
NcoI4459	7.1	25.09	CATGGTCATAAGACTGACTTTTGTTACTCAGTAAGTCTTTGGTTTAACTCCGTTTGGTTGAACATACTCTGTGCTTGAATGGCGATAATGAATTCACTCCACAGTTTAATCAATAACAGCTCAAAATCTCTTCTT
SphI1798	7.1	25.09	TGCAGGGCTCATATCAAACTTAATATATCAGAGGTCTGTGATGCTGCTGGGGAGGGATTTTCTGTACCAATCCACAGCCATCAGCAACAGGCTCCCCGATTCTAAGTGTGCTGACAGCAGTTGAAATGAAAGATT
SphI2259	7.1	25.09	TGCAGGAGTAATAAAAAGAAGAGATTTTGAGCTGTTATTGATTAAACTGTGGAGTGAATTCATTATCGCCATTCAAGCACAGAGTATGTTCAACCAAACGGAGTTAAACCAAAGACTTACTGAGTAACAAAAGTC
SphI200	7.1	30.54	CATGCATTAGTCTCTTGCCACATTATGGCCTGTATGGTAGTATTAGGTTGTTAGTGGGTCCAATGCCAGCCCTACTGTAGCATATTTCAGTGCAAGATATCAATGTCCAGCCCTCACATTTAGGTTCTAGTCTAG
NcoI4159	7.1	32.32	TGCAGGGCTACAAGCACTAATCCCTGCCTTCTCTGTCTCTTTTTAAAACTCCACAGTCGCCCACATTCCCATCGCTCCTGGCATGAAATTCCCTCATTCATCAATACGAGAATTATCGATCACTGTCGCCTCTTT
NcoI6701	7.1	32.32	TGCAGGCAGAGGACACGTTACAATCAGGCAGTGACATCTTCAAAATATTGGTGTTATCCAAAAGATGAGCACAGTGTCGGTTTGTCAAGTATACACTAAACTGGGAGGACACCTGTAGGAGGTAAATATCTTTAA
NcoI7984	7.1	32.32	CATGGGTCATATTCAGTAGTTGTCACAATTTAAGAGCTAATATATCAAATATATAAATGCTCTAAAAAGTGACCGTAACAAATTTGTGTGTAGAATTAAAGATATTTACCTCCTACAGGTGTCCTCCCAGTTTAG
NcoI607	7.1	41.19	CATGGCTTACTTTTACTTATTTTTTGTATTAGTGATGCAACACATTGCCTCGCGATTTTTTTCTTGTGGAGTCTGGGGTCACACGTATATCGATAAATGTTGCAATATAAATATATATATAATATAATATAAAGT
SphI1459	7.1	41.19	CATGCAACCTAGGTCCTTTCTTGCATGTCCGCTCACATTCCAAAATTTCCTGTCATGCTGACAGTGACATAACAATTATCGTAAAAGTCTACAAATGATGCTTAGACAGAAATGAGTGTCCCATCCTCCCTGATT
SphI1553	7.1	41.19	TGCAGGTAGAACAGTGGGTAGTAAAAGATTAATTTAATTCCTTTAAAAATAGTCCTTTAAAATAATGTCTAATATGTGGCTTTTTAAAACCTGCAAAAACCTCGTACTGTGTGTTTGCCCTAACAGACTGGTAAC
SphI7838	7.1	41.19	TGCAGGCAGTGTGGTTGGAGGGGGGAGGACATGAGTTAATATCTGCTATCTCTGCCTCATCTCTCTTCATCCACAACATCCTTCTCTCTCCCTCCCCTTCTTCTCACAGACCACTTGTGCTGCTTGTCATTACAC
NcoI2892	7.2	0	TGCAGGGGTTGGACAGCGGGGGGCTGATCTTATTTGCCGGAGAAAGTTTCAGCTGTGCAAACTGGGCCACTGAGCCGCTGGACTGACGTCACACTCACTTTTGGGCTGTTATGACACAGTGTCAATAATGTCACT
NcoI3678	7.2	0	CATGGAGGCCATGAACTCATGCTGTTGGATGTTTGGAATATTTACATTTATCTGTGCATCACAGACCCCACAAACTATAAGTGAAAGGAGCACAGCTCAGTTTGTATTTTCCTCCAACATCTGCCTTTCTGACAG
NcoI5258	7.2	0	CATGGCTGTGGACAACCTGCAGCTGGAGCTGGACGGCGTCTCTGAGGAGTTAGACAGGAGGAGGAGTGCTGAGGAGGGTCTGCAGGAGGCTCTGAAGCAAGAGCAGACCTGGACCTCGCAGCTCCGGTCCAGTCT
NcoI532	7.2	0	CATGGTAACACAATCTCTTTTCCTTGGATCACACTTCATGTATTGAGTGGTTTGTTTACTTATTGGCTGGTTAAATGTTATGAATGCTAAAACAGATTTCTGATAACAAACATTTAATGATTAAAACATGAATGA
NcoI5349	7.2	0	CATGGAGACGGAGGCAGTTTAAAGGTCGCCGCCGCCTCCACGGAAACGTCTTCGGTCAGTGTGGACATTAGATTGTCCAGTGGTGTTACAGAGTGGAGCTTCTTCCCTCACAGATGATCTTTGGTCGAGTTCAGA
NcoI8289	7.2	0	TGCAGGAACTTCTGCAGGTCTCTGTTGTCCTTCAGCCTCGACAGCAGGTCGCTGGCAGCTGCTCGGTTCTTCTTGTGTCTGTAGAACAAAAATCAATGTTATTGTTATTTTTCTGCACCTACACCCAGTTTTACC
SphI1990	7.2	0	CATGCTACTGACAAAAGTAACCTTGCTTCTCTTTGAGTTAAATATTTCAGTATTAATTCCAGCTCTGCTCAGCGAAGAATTTAAAATATGCTGAATGTTTCTGTCCGTGAATGTTTTCTGTAGGAGTGTCAATAT
SphI2256	7.2	0	TGCAGGTGAGACTGTTGTTCCAGTTTCACAGGTTTTTGAGCGTCTGCCTCAGGTCCTGCAGCCTGGAGCAGTTTGACAGTTCAAACAAGGCTCGTGTTTTGTTTAGCACAAAAATACAAGTGCCAGACTTTGGAC
SphI3511	7.2	0	TGCAGGATTCAGGACTGAAGCTGCTGTCTGCTGGACTGGAGAGTCCACACTGTACACTGGAAATTCTCAGGTCAGATCACAGTACAGTTGGTCTTTAGTCAATGGTAGGCAAATATCGGCCCGTGGGCCAAATTC
SphI7409	7.2	0	TGCAGGTCCAGTGCTAACATTTTTTTAAAACATAAATTGTGAAGAAAGGATGGCTGCTGTTGTGCTTGATGTGAGTAATGTGGGTAAAAATTACACCTTCTCATTGCACACAGATCTTGAATTGATTAACAGTAT
SphI7519	7.2	0	CATGCAGTAAAAAGTGGGACTACAATGGTTGTATCAGTAGGTAACAGTCAAAGGTAGACACTGCTAAAAATGCACTGCTTACCTTACCTAACGGGCTGAAAAATGTAAAATTGCATGTACCGACACTTAACTCAG
SphI7787	7.2	0	TGCAGGTTCTGATAATCAGAGAAGAGTTATGCTCTCATTAATTCACCGTCTTTGATCTGATTCATTAAATATGGATCCAGGAGGGTTTGTGTGTGTGTGTGTGTGTGTGTGTGTGTGTGTGTGTGTGTGTGTGTG
SphI8144	7.2	0	TGCAGGAAGGACTAAAAAAAACCCACCTCACTAATCCATATAATAAATATTTGTTAGTTCCCTATTATGTTTTGGTCTCAATCTCCACATTTTTATCAGAAAATAATAGTGTTAATAATAGTGCATATTTGAAAG
SphI3558	7.2	1.76	TGCAGGATTCCTGCAAGACAGCTGGGCGAGTACATCATGTCTTCTAGATTCAGACAGGATGGGAAAGTCAATCCTCAGGAGTGGACAGGAGATGGTAGGAATTTATATCTGCTATATAGTTTTTTTTTGTTATTT
SphI598	7.2	1.76	TGCAGGCTAACTGACTTCATCACACTTGTTGGTGTTGTTCTCTTTCATGTTCAGCTTCAACCTCAGGGTTGCATGTTCCTTCTGTGTTTAACAGGAATCAATGAGCCATCGCAGAGGAATGCCACAACAGAAGAA
SphI7714	7.2	1.76	CATGCCTACTATGCCTTCATGTGACCCTCGCCTTGCAGGTCGTAGCGGTCCCTCAAGAGTCTCCTGCTTAACACTAGACCCCCCTCCTTTACTGATCCACCTCCAATTTGTGAAAACAGTCCTGTGTGTAAAATT
SphI3905	7.2	7.61	TGCAGGAGAGGAAAAGGCTGACTAAAAGAAAAGAAAAGAAAAATATGTAAAGTAAAGTAGTAAAGTTTTGCGGTGGTGCTAGCAAAACAAAAAATAGTGAGGCCAGGCATGTTTTGCCTCATCTAAATCTCCCAC
NcoI1690	7.2	47.03	CATGGTTTCACAGTTAAACTCTTATACTGACTGTTATTAAAATGCAGGGAAAATGTCACTGCTCAAGCAGGTAACGTGAACACAAATATATTATTTGATCAAGTGAAGAAGTTAGATGGCAACTTGATCAACATT
NcoI205	8	0	TGCAGGTCCTCTCTCATGAGCCATGCGCTCAATCTCATCCATTCTGTGCGTTCCCTTCCTGCCTTCAGGAAGCTGTGTTTCCTCAACAAGGCCCTTCTCATCCTTGACAATCAGAGTGGCCGAAGTCTGGTCGGC
NcoI2289	8	0	TGCAGGTCTGTCAGTCTGTTTTTACACCACCTGCCTCTCCCTGTCAGTCTCCATCTCCTCCCCTTTGACCTCCATATCATCAGTTTCCTCAGCAATCCTCGTCCTCCTCGCCGTGTCCGCAGAGCAGAATTTGGA
NcoI2555	8	1.76	TGCAGGAGTCAGATTTGAGCCAGCTTAGAACCGTCGATGAGTCCGTCCAGAGCACTGTTTGTTCAATTGGAAGAGTGAACTCATTCTTTGTCAATTTTGCGAGCTGGGCCCCAGTCACTGCTGCGCAGAGCTCCA
NcoI6059	8	1.76	CATGGTTCCTATAGAGGCAGAGGTAATGATGTATGCTAGATACTGATACAGACCACACATGAGGTCACCAAGGAACCAGCAGCCGTCTATGAGCACAATTTGAAAGAACATGAGGAGGCCCACGAAGAAATCTGA
NcoI6688	8	1.76	TGCAGGAGTGGCACCTGCTCAGGTAGGAGGACATGTCGGCGCAGTCGCTGCTGGTCTCATAGGAACGACCCTGGAAGTTCCTGTCCTCGTAGAAGATGATCTGAAAAAAAAAGAAACCATTATGATGACACCACA
SphI153	8	1.76	CATGCATCATCAGACATCGCAAAAAGTTTAAAGACAGTTCACAACGACTCAAACATGCAGTGTGATGCCATACCTCAGCTTCTCAATACCTGAAAATCCATCCTCCACACTTTTCAATCCCCAAATTTCCAAGGC
SphI2862	8	1.76	TGCAGGTAATATAGTGGATAAATGTTTGAACACACCCACGTTTTTATTTATTCATCACGCGTTTTTACGCATCTGAAATCAGTAGTGTTTATAATTGTTTCAAGTGCATTTAAGAGTCACTTGACTTGTTGTCAG
SphI3862	8	1.76	CATGCACGTGTGTCCTTGTGAGTGTCACCAGATACAAACAAAACATGCGCCTGCTCATAAAAACATCCAGAGTGACTCCACAGTGTCACGGCACAGGTCGTACTGGAGAAATTATTTGTTGTTACGTCTGGGAGA
SphI1003	8	3.52	CATGCTGACATGCTAAACCAACACGGTGAACATGGTAAACATTATAGATGCTAAACATCAACATGCTAGCATTATCATTGTAAGCATGTTAGCATGTAGCATTTAGTTCAAGTACAGCCTCACAGAGCCACCAGT
NcoI1407	8	5.28	CATGGGGGCCCACTCGTAAAAACATTGCTCCATACTGCTACTAGTGGTCAAAAACTCCACAGGGTACCTTTAACACATTGATATTCATGTGTTTCATTCATACTCCCCAGGTGACCCTGACAGCAGAGGAAGACT
NcoI1671	8	5.28	CATGGATTATCTGAAAAAACTAAAATGACTCCAGATCAGACCTTACCGTTGATTTTGCATGGTTTAGCCCATTTATTACATACCATTTATTGCCATAAGGGATGAAAATCAACAGTAGATTCTCGAAACTTGCTT
NcoI7735	8	5.28	TGCAGGAACATTCAGAGCCAAATATTTGTCAACACCCTCAAAGTAAAGGTGTATACGGCAAGACAGAAGTGATGGGGTTTGGCAAAGTAGTCAGAAAACGACGAGGGTTAAAACTATCAGCAAACAGAGAGAATC
SphI7667	8	5.28	TGCAGGGAGCTTAGCTGCTGCTTCAACACCTGGCAGGGAAGACAAAGACAGATTAAAGGGGAGTTCCACCTATTTCACACATAATATCTTCTTCTTGTGCTGCTGAACAGGTCAGTTACTTTTTATGTGACCCTT
NcoI2774	8	7.03	TGCAGGAGTGACTCTGACTGCTGGTGCGCCGTCCTCAGGTAATATACAGATAAACTGTGCACACTTGCGCATGATATTCACGAGAGACTGTTCACTGGGTAAGATGATACAAAGATCTGACAGCAGCTGTAGTTT
SphI2308	8	8.79	CATGCGACCACTTTTAAGTGTATTTCATTTAGTCATTTAGGGTACATATAGGCTGCGCTACATGCTAGAAAAGTGCTTGGAACTGTTTCACCATAAATGCATCACGACTTTCTGTGCACTGGTGCCCCACCCCAT
SphI4485	8	8.79	TGCAGGCTTTCATCATATCCCCTCAATTATAACCATGTGATTCATGTACAGTAGCTCACAGGGCTCAGTGTATGTGTTATGGGTATCCAGTAGTGGTGGACTTGGGCTGTCTGAGGGGCAGAGGGGGAAAAAAAT
SphI6463	8	8.79	TGCAGGCCTGGTTTGTAAATGCCATGCAATAATTTGAGGCACACCCGACCTAAAACCATCCCATCTGATTTTATGCAGGGCCAAATTCATTTCTAGCTGTTGTTTTTCATGTCATTTGTGAATTTTACTCTTGAC
NcoI4164	8	10.55	TGCAGGTCTTCAGGTTCACTGCAGGTGACGAAAGGTGAATCTGAAGGTGAATGAATGTGATCTCATCAAACTGGTTGTTGTTAGTGTCGCTGTGAAGCTTGTATGGTTTAACATGGGAGACTGCTATTCGTTTCC
SphI3050	8	10.55	TGCAGGTCTTCAGGTTCACTGCAGGTGACGAAAGGTGAATCTGAAGGTGAATGAATGTGATCTCATCAAACTGGTTGTTGTTAGTGTCGCTGTGAAGCTTGTATGGTTTAACATGGGAGACTGCTATTCGTTTCC
NcoI3080	8	19.41	CATGGGTGGTGATATTCATCTCTCATTCTCTCTCTCAGACATGTCATCTTTTCGTATATCCCTCTCTGCATTGAGTCATTACTTTGCTGTCTTCAGCATTGATGATAGACCTGTGAGGATCTGTCCAACCCAAAA
NcoI4307	8	19.41	CATGGGGATATGGTAAGAAACCTACATCGTTTCCTGACCAGTTTTAGACACCAAAGATTTTTCTCAATGGCTCACCATGTACAGAGGGAACACTGCCCTGGGACTTGCACTACCTGCCCATCAATCAGTGTCAAC
NcoI1935	8	21.17	TGCAGGTGTCGCTAGATGAAAAGGCAGGAGATCACCAAAGTCAGTAATTTCATGGCAATCCAACCAATAGTTGTTGAGATATTTCAGTCTATATCATCCTTTGAGCCACACCACTAGTACTACTTAATTTGAAAA
NcoI5875	8	21.17	CATGGGAGGATAACAGGAATATAGATAATTAGCAAACAGGTATATAATTAGCAAGGAAGCTAAAGCCCATTAATATAGAGGACAAACTCACATTTTGACAAAGTCAGTCAACATAACTAACATGAATCGCTGCTG
NcoI638	8	21.17	TGCAGGTGGAGGAGGAGCCTGTAATCAGCTAATTGATAGAACCCTGATAAAAAGATGTAGAGATCAGGTGTGAATCCTTTTCACAACCAGCAGCAGCGATTCATGTTAGTTATGTTGACTGACTTTGTCAAAATG
SphI5154	8	21.17	TGCAGGTGGAGGAGGAGCCTGTAATCAGCTAATTGATAGAACCCTGATAAAAAGATGTAGAGATCAGGTGTGAATCCTTTTCACAACCAGCAGCAGCGATTCATGTTAGTTATGTTGACTGACTTTGTCAAAATG
SphI5821	8	22.93	CATGCACAATACCAGGACTCTGAAACTCTTTCATTTTATTATTTACACCTGTGCTTTTCCTACTGTGACATGTCAAAATGTCTTCCGTGATAAAGGCCCATACAGTAGTAGTGTCACATGTATGCTGATTGCTGA
SphI2764	8	31.79	CATGCATATACATATTTTCTGGATTTTTCAATGAGGGACAAGGAGTAGATGTAATTTTAAGAATCATTACCTCGGTAATTTAACTTCTTTGTGGAAAAACCATATCAGATACAAATTATTATTCACAGCAGAGTC
SphI3074	8	31.79	CATGCTAACCCACGCACAATCAAATAACTGATGCTTATTTAGTCATTTTTGGTGACCCAATGGAGTTGTCACTTGTGTTAATCACACCTCCTTGCACCCTCAGTAGTTTTCACTGGATATTGTAATGACAGAGTA
SphI3192	8	31.79	CATGCCCTGCTCTCCTACCTCGAGGAATTAAGGCTTGGATTTCCCCAAAGTATCTTAATATCCAGATTATCTGTTTTATTGCACGTCAACAGACAGCAAAGTAGAAAATCTCAGTACAGTGGTGCTTCAGGTGGA
NcoI2285	8	38.86	TGCAGGCACCACATACTGACCCAACCTGCTGCACATGCACACATTTAAACATGTTTAAAATACCGAACAGAACAACCATCAGCCTCACAATAATATTAACAATAGATAATTCTGACATTCATACACAAAGAATAT
SphI9164	8	38.86	TGCAGGTCGCGTGGCAGTGCCAGTAGAGATCTGTACAGCTCACATTGGTAAATGCCAGTGCTGTGCCATACACACTCCATCCACAGGCCTTTCATGTAGGCGGTGGCTGTTATGATGTTGGAGCCCACATAGGCT
NcoI3611	8	42.37	TGCAGGGGCATTTTCTACTGAGGGTGAAATCAGTGAATACAAATGAATGTCTCGACAGTAGAAGCTGTCTGAAGCATCACTATCCACCAAATTACACAGCTCAAAGAGAAAAGGGCTGAGTCGAAGGACAGGGAA
SphI6370	8	42.37	CATGCATCCATGTATATGCTGCAAATCCCCCTGGATGCCAAAACAGTCATTTTTTTCATCCTCATTCATTCATTCATTAATTCATTCATTCATGACTCTGCTCATCTGAATGGGACGAGCTCAGGATCAGGTTAA
NcoI8406	8	50.68	CATGGGTGGGGAATGCGCTCAACAGAAAAAGAATTCCACCCTAAAAATGAATGCGAAAAAGCCACCTTATATTATAGGGGACTATTTGGTTTTAGCAGTGACTTTTATAGCTTTATTATATTTGTATAGTGTTTT
NcoI1241	8	54.79	CATGGCGACATATTCCAGACAGAAACACAGCATCAACAGAACATATATGAACATATACTGTATATAGGATTTATTTATTTATTTTTTTTCTACAATTAAAAGGTTACTGAGCAACATGGCCATTCCCGGCAAAAG
NcoI3999	8	54.79	CATGGATGATCTATCGGTAATATGACCAGATGCTTGTTTGATTTGAGATGGGAGGTGTGACCGTGATGAGTTCTTAAGAGATGCTAAAGTGTTCCAAAATTTGGTAGAACTGTCACAGGCAGCGAGAGCTGACTG
NcoI7386	8	54.79	TGCAGGTTTAAAAGACAGCTTTGGGAAAATGACAGGTGTTAAAAAAATAGGTTGATAACTAACAGATTACAAATATATAATATATATAATTTGATGCTGTTTGTTGGCAAGAGGCCACGGTATAAGCAGGATCAT
SphI3587	8	54.79	TGCAGGAAATACCAGGGGATTAATCCTCTGTGCCACTGGGTGAGTGTGTTTGTATGTTTCTGTGTGTGGGTGGGTTTGTGTATTTATATAGTGTGTGAGAAAGATGTGAAGGTGTGTGTGTGTGTGTGTGTGTGT
SphI4459	8	60.08	CATGCTGCCATTTGCATTTTGAGCAACTTCATTAAGTATGGCCATGAAATTGGACACGATATATTTTTATGACCCTGAGATACTGCTCTTTCTAAAATAGTCAGAGCTTAAAAACAGCTGTTGATATTTTGCAGT
SphI5000	8	60.08	CATGCTGTAACCACACTCTGCATCACTTACTGTACTTCTCAATTGGAAGAGATCAGGGCCCTAGCATTTTTTGGAGCCCTAGGCGAAATCTGTTCAGGATTCAAAAAAATCAAAAGTACCACCCAATACAAATAT
SphI8325	9	0	CATGCCTTATTACAAAGTCGTACCTACAATTTATTTAAGTGTAATGTAAGATTAGATAGTCATTGCTATTTTAGGCATCATACATAACAAGGTGTCCTAATACACAAAAATGAAGGACATGGTTGAGGTAAAGAA
NcoI2176	9	7.19	TGCAGGCGTCCTCGGGGGCAGAAAAGCTTGTGTGTCAAGTCTAGTCTAAATAATTACAAGTAAAAGTCCTGCATTGACTGATGCATTAACATGTAAGCAGCATTTTAATGTTGTAGCTGGTCGAGCTGAGGCTAA
NcoI2230	9	10.71	CATGGGATATCGTGATGAGTAATTTTCTGAAATGTATTAGACTTACTGATTAAGTGATTAATCGTATAAAAATACATGAATTGATAAGATAAATAATTGTTTGTTACAGTGACACAGCTACTCTGTCATTGAGAA
NcoI2615	9	16.04	TGCAGGTCGGGGTTGCTACGGCGGCATAGTATTGTTAATGAATCTCCAGAGAGGGAGCAGAGAGAAAGGAGAGCAAGCCGGAGCAGTCGTGGGGGTGTGAGCTTTACTGAGTGGCATGATATGGTTTTACTCTGA
SphI1092	9	21.37	TGCAGGTTGAGACGAAAGAGACGCTGTGACTGCTGGTTGGCTGAAATCTACGAGGCTGCTATTGATTGGCTGATAAGCTGATTGACAGTATTGGAGACAGTCCATTGGTTGGCGTTGCTCCGACGCTCTGAGGTC
NcoI3065	9	24.89	CATGGTCAAAAGTTACTGCCGCCGTGAGCAAACTAAAAACACTCTCCACACAGGAAATTAATGTAAATATGGCTGCAGGAAAAAAATACTCTGATGTGTAGGCGTCGATTTCGAGCTTCAGTACAAATGCAGATT
SphI1298	9	24.89	CATGCGTAGTGAGCACCTGCGGGTCAGTGTATGGCAGGACTTGAAAGGTGACCAAAACCTGATATGCGACAAATTTAGGCCGCTCCAACAGAGGACGCATCCTTTATACATTCGCAATGTTTATGAACCACATCT
SphI6438	9	24.89	CATGCCCACAGGTGGAGTACCTGGTATGCCCACAGGTGGAGTTCCTGGCATACCCACAGGTGGAATTCCTGGCATACCCACAGGAGGGGGCATGCCCACAGAGAACCCGGCCTCCTCACCCAGCAGTGCAGGAAC
NcoI4029	9	26.64	TGCAGGCGCAACCTCACTGGAGACGTCTGTGCTGTCATGAGGTATAATTTAGTGCGTGGGTGTTTGCTACCATGCATTGTCTACTGCATCTGCTAAATTGGGTGTAGTGTGTGGGTGTTCTGAAATATGAATCTG
NcoI6624	9	26.64	CATGGGTATGCACCTTAAGGAAACAAACATCTGGTTTACAACAAGGGTTATTTTTAGATTTGAAGAAGCTTACCTAAAAATAATCTGCACACTGGCTCTATTTTCTCCCTCTTTTCTCTCTTTTAGTTCCTTGTC
SphI3782	9	30.16	CATGCTACGGGTCAGACAGACATTAGGGACACCCTCCACTGGAGTACAAGTCATGGCCTGTTATGCTTATACATTTAATTTTGAATTTCGACGGATTGTTACAGATCAGATACTCAGATCAAAAGTTTTTTTCAC
SphI1834	9	31.91	TGCAGGGTTTTTTTTCAGCAGGTAAGATCTGATATTCACATGCAGATCTGTTTTTCATCATGGACCTCATCCTTGTAGGTTTTCAAGCTATTAAGGCAGATGTTTATGTACAACCAGGATTAATAACCATCTAGC
NcoI1305	9	35.43	CATGGCGAGAAGTTGCGTCATTTTATTTCTGTATATGGCTTCATATCCTGTCTGATAAGGATGAATCACCTGATGTAAATGTGATTAACAATTCCCGTAGAGGATAGACGGACAAGCAGGATGCCAGACTCTTAT
SphI3687	9	37.19	CATGCTCAAGAAAAATGTAGCCCCGCTCTCAATACAAGTGTTTGGGAGAAACATGGTACTATCCAACCCATAAGACTCACTGGATTTGCCCTCATGTTGATACATTGATGGGAAATTATTTCAGCCCCAAAGGAA
SphI3513	9	39.84	CATGCACACTGCTTTCCAACAGACTACTTCACATTAGCAGCTCTGTAGTACTATTACAGTCTTCTACTTCTACCAAAGAATAATGGACGTTTAGTGTTTTACACAAGGGCACCTTGATTGTAGCTGTGGTGGGAG
NcoI5172	9	42.48	CATGGTGGTCAGTGCAAACAGCCAGACCTCCTCTCAGACGGCCTCGGAGCCTCTTGCTGCCCATGAAGCAGTAGAAGAGGCGGCAGAGGAGGAGGAGGTCATGGATGAACAAATGGAGGACGAAGATACACTATC
NcoI6997	9	42.48	CATGGACGATGCATCTGCTTCCATTCCTCGTCCTATCGCTCTGCGACAGAGATGCAGCAAGGCCTGCTGCTGGCTCTTTCGTGCCCCAGGTAGTTGTTCAACAAGCCCAAATGTAACTACATGCTTGATTCTTTC
SphI1164	9	42.48	CATGCCCTTGCAGAGCGCAAAGGCCCCTTCCACAAGAGTAGTATATATAAACTGTTGGGCTGTGTTTTCTTCATCTTGCAGGGACAAGGGGTTAGACCCGGATTCCTGCCTTTGCAGGACATACTGTGTCTCTTT
SphI4257	9	42.48	TGCAGGTCGCCAGTCAATCCCAGGGCTGACACATAGAGACGGACAACCATTCACGCTCACATTCACACCTACAATTTAGAGTCGCCAATTAACCTGCATGTCTTTGGACTGTGGGAGGAAGCCGGAGCACCCACA
SphI1615	9	45.99	CATGCTACTTTTGGCTGCTTAAAATATGGACTTCTTATTATGAGAAGCAATGTGGCACAAGCCATTGAGACGTGGGACAGTGGGCTATAAAGCTCTGGATTCTCATTTAAATAAAACAAAGTGCTCACACTATGT
SphI2142	9	45.99	CATGCTTTCTGCCCACACAACAGGAGCCAGGGACTTGTGGGAATGTTATCTTAACGAAGGCTGGTAGTGCTGCTGCTCAGTGTCTGCTACACTGTTTATGGCCATAAAATACTGGGAGGGGTTCGAAAAGTGGCC
SphI3743	9	45.99	CATGCAGATTAACTCTTAATTGAAAACAATTGTTACTGCTACTACTGCTGTTACATCTAACACTAATAGTACTACAACTACCGGTACTGCTGCTCATACTATTGTACTGCAACTGCTAGTACTATTACCTCTATG
SphI5885	9	45.99	TGCAGGAATTGTTGGTAGACAAAAAGGGTGGATTCATGTTTTTCCTTTCTCTTCGCTAACGTGTGAGTGGACGGATGGTGCCTGGCCGTACGAGGGAACGTTTGAAAAAGACAAGCTGCAAGCGGCTGAGATGAA
NcoI4815	10	0	CATGGCAGCGGCTGACTGACAATTGAGGGCCAGTGTGCTTGGCCAAGAAATAGTCAGACACGTAACCCCCGTTAAACAGCAAGCTGTCGTTTTTACACTTCAGTTTTTGTATGGATTAAACAAACAAGATATAGT
SphI3464	10	0	TGCAGGTGTTACCTTTTCTGTCTCTGTCTCTGATCTGTATTAGGCAGAGATAAAGGAGTATTGTGGAAAAAGCTACAGGGTCACAGTGGCTAATGCTAACTTTTACATTTTCCAAACCATTGTTAAAATTGTATT
NcoI7107	10	1.76	TGCAGGTGGCTGAAAAAAGTGCAGTAGTTATTACTTTCTTTGCCTGAAGGAGGCAACACTGACGTCTTTACATCTGCTGCTGCTGTTACTTTCCTTTACACTAGGTGGAGCAGGGTGGCATGTGTAGAACTGATC
SphI3139	10	1.76	CATGCCAATATAAATAAAATATTAATGTACAATATAAAAAAACTTGAGAGAGATTCTCCCTGTTGCTGTGTTCAAAAATCTCCTGACATCTGAGATTTGAGAAATCTGAACAACAAACCAAATTCATATTATCTT
SphI2262	10	5.37	TGCAGGACATGTGGTCAGTTGGCCAGTAACGTATAAGTCACAGAAACAAATAATCATATATGGATTGTCAGACCATTTCCCACGCAGTTTTAGTGCAAGCTAATACTGTATTTTTGACAGATTATTGATACTGCA
NcoI5535	10	7.15	TGCAGGGTAACATTCAAATCTTAAGCTCAAGCTTTACTTAGTCCTCATTTCTTCTGAAAATATTTGTCTGGCTTGTCCACATCTATTTTTGAGTGCATCAAAGATAGCTTCTAAGACTTCTTCTATGAGTTTTGG
SphI2367	10	8.91	TGCAGGATGGAGACACCATGCATAATCTCTGTCTCACTCTGTCTGCTCTCAGTCTCTCTCTATGCAGGGTTTTCTCTTCCTTTATAAAATCATAAAAAACATAAAACATCAAATCTGAGGTGTGTAAATAGGAGC
SphI4478	10	8.91	CATGCATGGCTCGCACTCTGTACAAACTGCTTTACTCCTGGGACACAATTCAAATTTTGCACCACAGATCTCATCTGAACAAGCTTAATCTCTCTCTTTCTCTGTCTCTCTCTATCTGTGTCTCTCTCACACACT
NcoI396	10	10.7	CATGGCAGTGGCCGCAGCGTACCAGATGGTGATGGAGGAGGTGAGGATGGACTCAATGATGGCGGTGTAGAAGTGCACCATCATCGTCTTTGGCAGGTTGAACTTCCTCAGCTGCCGCAGGAAGTACATCCTCTG
SphI7508	10	10.7	TGCAGGTCTACATTTGACACGTGGATTCAGAACCACAAAGGAAAAAAAACCAGAGGTGACATTTTGCGACATGTCCCCAAACTTTTCAGCATAACAGCATAATTATATGCGTCTCTATAACATTAATCGCATCTG
SphI5409	10	14.18	CATGCCATCTTTGTCACATATGCACTCATCTATGGGCCAGTGCATTTATCCATTATCCTACCCATTAGTTTTCACAGGTTCAAAGTTCAGTCTGGATAAAATATTTTCAGTGGGATAATCACTAAATGCACTCAG
NcoI6577	10	15.94	CATGGAGAACGTGCTAGCAAACAGCCTGTTTACACATCCTGCAGACGTTAGCATTTATTTGGAGTCGTGTTTCTGCTGACCTGACAAATGTAAGTCCAATATTCACTCTCCTTTAAGCTCTGTTTTGGTCTTCGC
SphI207	10	15.94	CATGCAATTGTTGTGTAAAGCCACAAAATTGGGGCAATTCTGTGGCTAAACCGCTGAAACAAAACATCCTCTGGATAGAATTCAGAGCAGATGAGCTTTGAATTATAGCTGAATGCAAAATAGAAGAATAGTATT
SphI2488	10	15.94	TGCAGGGAAGGAGACATCTTTGTCTGAGGAGCTTGTCTATGACTCCCCCATGCGGCTTCCTCTTTTGGCATCCCCTCTGACAGGCAGATTACATTTGCTGTTCAAAATCATTGTAGGTACAAGCATACAGTATGT
SphI2847	10	15.94	TGCAGGTGGCCGATCTGAGAGTCCAGTGTGTGCAAAGAGCGTTTTATAAAGTTGACCTTGTTCCCAACCTCCCTCAGCTGCAAACACATGGTCTCAACCCTGGAAATGACAAACAGTAGCTTCAGTTACCCACAG
SphI4918	10	15.94	CATGCAAATAGATTCTACAGGCAGAACCCATGCATCAAAACACTATAACCACAAGAGACAAAACTAAAATATCTAAGCATACAGTGTGCCGTCGTACAGAAAAGGCAAAATAGTTTTATGCCAAGGCCTTTACTC
NcoI6249	10	17.7	TGCAGGAAGCCGGTTCATTATGGCCACGCTTCTCTCCTCCGCAAACTTTCTATTTCTTTTCTCCCCTCGCTTATTATCAAAGATTACCAAAGAGAGTTCAAGGGCTGAACCGTTCTGATGATGTAACATTTCTCA
NcoI3603	10	19.73	CATGGGATCCAAGGCGCTGCATTATTGATGGAGCAGAACGTTTGATTAGAAACTCTTAACACAGCTCCGGAACAGAACAGCCAGTCCACTGTCATTAAACACCACTTAAACCAAGTCAAAACATACCAGTTGGAC
SphI742	10	30.14	CATGCACGTGTGTTACAGCCTCTCTCCCACTGTGACAAAGTGGTGTGACAGGCCGTGTCACATGGTGGACAAGTGGTGGATGGGAGCTCGCCACCGCACGATAAAGCCTGTCAATCTCCTAGGCAACGTTACTAG
SphI7008	10	33.66	TGCAGGCTCCTCAATGCCCGACACACACGAGCTGCATCCTGAGTGACAGGCCGCTCCCTGCAGAGCTAGGGAGGGTAATTGGCATTCAGGATCATCTGGGTGATAGGGAGGGTGGCGAATTCCGAGAGACGCCAC
NcoI1250	10	35.43	CATGGAGCACATTATACGGTATCCAACATGTATGCAAATCTTTGCCTTCAGTGTTGTCAGAGATTTCCTCAAACAGTATGAATGGCATTTTAAGATGCTGCAATAAACACCTTACAACAAGAAACTCAATGTAAC
SphI4934	10	35.43	TGCAGGTGTGCGTGCGCACGGTTTTATAAATCTGATTATTTTTTGGCGCACGCCATTTTCTGCTTTTGTGCGCACGTACACTTTTAGTATGGATCCTACGCACTGTTTTATAAATGAGACCCCAGATCAGGCTTC
SphI7123	10	35.43	CATGCAGGTATCAACATTTTGTAATTGCTAACTATCATAATGTAACTGGAATGACAAGAGTAATTTGTTGCATTACTTGTTATTAGAAAAAGTGATGGCTTGCTACTAAACTCTGCCCCTCAGGCTCCTGTTTTG
NcoI3792	10	42.49	CATGGATGAACAAAGAAAAGAGTGCCACCTAATGCCGGAATTAGACTACATCCCATTTATGTCTTCCAAGATTGCACTATGTCAGTTTAGGTGATTATGGTGACTTAAATTCCTGCCATGACTCAGCCGAGAGAC
NcoI4225	10	42.49	TGCAGGTCATGAACCTGACTGCAACCTTGATCATGTCCTACCTGTTGTCTAACATGTCTCTCGGCTGAGTCATGGCAGGAATTTAAGTCACCATAATCACCTAAACTGACATAGTGCAATCTTGGAAGACATAAA
NcoI570	10	42.49	CATGGCCATGATTTGTTGAATCCAAATTCAGAGCTATACACCTCCCTGGATTTGGATGGTTTCATTATGGCCGGTATATCTGGCTTGTTCTGACGAAGAACAACTTAGTTGAGGAATTCATGCAAAGATATAAAA
NcoI6937	10	42.49	CATGGATAATAATAGCAGGTTATTTGTCCTGTCTCGCTGAAGGATCTATTGCTTAAACGTGACAGTGAGAGACGGATAAAAAGAAACAAAAAACTAAATTTTTTAATCAACGTGTCATGAGAGAGACTATTAGGT
NcoI8026	10	42.49	CATGGAGGGGGGTCTTTCTTTAAATTGCCTCTCCAGAGGTTTCGCCAGTTTTTCTTATGTGTTAAGGAGGTTTTGTCTTCCTAGAGAGTTGGGCTGAGTTTAGAAACATTCCTGATGTGGGTCTGTGAGGCCCAT
NcoI186	11	0	TGCAGGATAGAGGCAACCCACTTAATACATATTAAATTAACTTTATCACTGCAGTGTGTTTAATATGTGTGTGTGTACAGGAGAGAGAGGGTCAGAGGAAGAGGCAAGGAGAATTTAAACCCAAGTATGTGATTA
NcoI5230	11	0	CATGGATCGTTGTTGCGGACCGCCTGCCGCCGTGGGCCTGCTTGACTCCCACTGCTACTATTATTATTATTATTAGTCATATTTCTATTATTATTATAGTTCTCTCTCTCTCTCTCTCTCTCTCTCTCTCTCTCT
NcoI864	11	0	CATGGAAACCTAGATGTAATTACAGTATGTTGTCAAAGCCCACACATTTCTCTTTAGGTTTTCTGGGATGTATTATTCACAGACCACATTGGCACAGTTGGAGAATTTACAGTTGCCCCGGGAAATGAGTACATT
SphI5506	11	0	TGCAGGCTGCAGGAGCGGCGTTGGCCTACGTTGGTGCCTATGTGATCAAGAGCTATGACAACTTTGACAGCTTCATTCAGGACAAGTACACATTGATCCCAGCAGCTATCATCATCGGCGTCAGCGTGGTGATGT
SphI5709	11	0	CATGCAGTAAAGAACAAAGGCACTGACACACACAGACTTTGTGTGTGTTTTCTTTTTTATTTTCTTTTTATCATTTCTCGCTCTTCTGGATGAGTCAGTATTTGGGTAAACTCTCTCTTGCATCCTCCAATTTGG
NcoI7280	11	1.76	TGCAGGTCATTTAAGACAGTCCTTTTCACATTCTCATACAACCACTGCTTGTTCTGCCTCCTCAATGTTCACCATTTCACCCTCCATCTCTACTTCCACCTGAGAGTTCACCACCTGCTGCCCGTCAACTTCAGT
NcoI7569	11	3.53	CATGGAAGAGGTATGTCAAATTAATTCATCATCAGATAAATCGATAATGAAAATAATTTTAAAAAAGGACTCAAAAAAATGGTCTTCAACAATCATCAAATATTAGAAAAACAATCCATCTTAATAAACAAAAAG
NcoI3573	11	5.31	CATGGAAATGTTATCTTGTTAGGTGGTGACACAATTTAGAAATATGTACTCGGTTAAGAAATATTATGTAACCGCTCCCTCTCTCGATCCTCCTCTGTCTCTCTTTCTCCCTGTCAAAGACTGTTAGAGCACAGA
NcoI6545	11	7.1	TGCAGGTGGTGTAGTAACTGCATTTTTAGCATTTTTCTAACAAAATATAAGCCCTTGAGGGTTATAAACCAAATCACACAGACTGACTGAATAAGGCTATGCAGAAGTGTAGTTGCTTTAAATCAGATGCGTGGT
SphI1746	11	7.1	TGCAGGGTCAGTCCTACAAGTCAAAGAGCACTTAAAATGCTGCAGCGATCCCTCTATTTAGGCACATTTAGTGTATACATAGTGAACCTTTGTTTGAGTGTTGTATCTGTGCTGTGATGTGAACAGGCTGCCTCA
SphI3326	11	7.1	TGCAGGCTCAATCTTACATGGATGTTTATGGTCCTGGTGACTAGGGCTGATGCCAAAATTTGTCTGTAGCATCAAGTTTCGAAAACTGTGAACTACCGAAAGTTGGCATTGAATGCCAAGTCAGATTCATAGGGT
SphI3425	11	7.1	CATGCTAGTTACTAGGCTGTAACTTTTCTGTTTTAGTCACAGTCTGAGAATGCACGACATTACAAAAGAGACTAAAATAATCTTTTTAATCCTAATCACCATTTGGAGCTGTGACTGAGTAGAACGCCATGTACC
NcoI4320	11	14.16	CATGGAGTGCTGACCCTGTTGAATGGCATAGCTGAGCTGCAGGAGCAAACAGCGAGAGCTGCTGCTGCCATCCAACAGGCAATGCTTTTCCCATCGGAGCAGAATATGCTTCTGCAGCTCCCCTCTGGATGGAGC
SphI3764	11	14.16	CATGCTCCTCTCTGCAGCTGTCCCAATAAGAATGTGCCATTTGGGGAGTAACACAGCTTTGCAATAATATAAAAAAACACTGCTCTGAATCCAAACTGCAAAGGCATGCGTTTACATACTAGTGAGAAAAAGTTG
NcoI2410	11	19.45	CATGGGGATCCCACTGTATAACTCATTTCATCTGGAGCTAACTGAAAACCCTGAACACTGACTCTTCTGTCCACCTCTGCACATAAAGTGTGCGCTCACAATTTATGTCCATCAGTCTTTGGTCAATAAAATAGA
NcoI4510	11	19.45	TGCAGGTAAGCAGGTGTCATGCACAGAATTGTGACCCCAACACAAACTTAAAACCCATCAACAGCTCCAGGTGCATCGACAGTCAAGAACATTAACTCATCTTTGAACTTCTGACCCCTGTTGATGAGCTCTGTG
NcoI5446	11	19.45	TGCAGGGGGCAGCAGAGGGACAGGTTTTCTTTAATTTGTACATGTGCATAAAAATGTTTGAGTTTGTGCTGCATAAAACCTCAAACCTTCTTCATCTGCGACTTAAATGAAGTGAAGATTAAAACTTTATTTTGG
NcoI5464	11	19.45	CATGGCTTGATTTGACTGAACTGTTAAACTGTTGAATCAGCATGTACATGAATGGAAGTGAGATTGTCCTAACTGGTAGACCACTACTAACCAGACTAACCAGACTAATCTGACCTGCTCATTCATCCATCATCA
NcoI6898	11	19.45	CATGGGAATAAAAGAAATATGGACCCGAAAAATGGAAAGTACATCCCCAAAAACTGCTTTTTTAAAAACAGTGATAAGGTGTTTTAGGTTGGATTTTTCCTTTAAAGAAACAGATCATGGAGAGAACAGAGAACA
NcoI6917	11	19.45	TGCAGGAGTCTTTAAAGTTTAATCTAATCTGATTTTATTTATTTACAGATCTTAGATGACGAGATTTCAGCAGACTTCTATGTAGCAGTGCCAGATATGCTGCCGAAGCTTGTACCGCTGAAAAACAAACTGAGG
SphI1946	11	19.45	TGCAGGCGCAGTCCTCGCCATCTCAGAAGTAAGTCTGGCTTGGATTGGTGCAACATTGTCCTCACTGACGTATCTCAGCTTGAACCGTGGATCAAGAGCAGAGGCCATGTCAAGCAGTTCTTGTGTCAGAGGGTC
SphI356	11	19.45	TGCAGGCCCTCCATCACTCTGAGGACGCCAAACACTGCCTGCAGACGGAGGAAAACACAGTCAATGGTGCTGTGAGGGTGTAAAGGTTGAGATGTTCAGATGTTGTTAGATGGATGAAAAATAGAAAGACAACTA
SphI6465	11	19.45	TGCAGGTCTGCTTAGCACATGTTTCATCTGTAAACCAGGGTGTAGACCTCTTTGAACATCTACTTTTGGTAGAAAGAGGTGCAACTGAATCCAGGAGGGTAGAAAGGGCTGACAGGATCTGTCGCTGTCGTGAAA
NcoI4917	12	0	TGCAGGGCCCGGCCTTTGTCGTGCATCAGCTGAGCGTGAGTCACAGACCGTTTTCTGCAAAACATCACACAGAATATTTGTTTAAATTAGACTTTTCTTTCATTTTTACACATTTCAAATATATGTAGTACATTT
SphI797	12	0	CATGCTCAGTGACGTCTGTTGTCATGTTCATTGTAATAAAGGAATATGTCACCCAATACAACAGTATGGCTTTTTTATGGATGACAGAGGCAGTGGTCCCCAACCCTTTTCCCTTGTGACTCCTTAAAATGGGCT
NcoI2106	12	1.79	CATGGGAGGAATTGACAACATTTTTTGTTTTAGTTGTAAGTGGGGCGACAGTGTCCAGTGTAGTCACACAAATTTGATTGAATTTTCCTAGCAGCTTGTTTATATCTGAATTAAAAGACAAGTTGTGTTTTTCCT
NcoI31	12	1.79	TGCAGGCTGAACTCTCCTCATTGTTAATCTGCTTGCTGGCATTAGCATACCGGCCTGTACTTAAGCATAATTAATGACTACATGCCAACACCCAAACAACGGTGAAGCAAAGGCTATAAAACACCTTCTGTGAGT
NcoI5076	12	1.79	TGCAGGAAACAGTGATGAGAAAAATGTGATATATATAGCAGATTATTTCAGTGTTCTTTATGGAATTTCTTATAGCTATAAGACTTTTTTTATACCTCTTTTTTACACCTTCAGGGGAAGACTTTTTCCATTAGT
NcoI6780	12	1.79	TGCAGGAGAGCCACAGTTCTATCATATTTCTACAAAAAACAAATGTTTCCTGATAGAGGTGATATAGAGCTCTTGGTATTATTTTTTTTATTTTATTCTGATTTAGTTTTAGGTGATTTATTTATGTTAAGACAC
NcoI7998	12	1.79	CATGGTCTAACTTTCCATCAAATTCCATTGACATCTGTTCCGTAGTTTTTTAAATATTCTGGTAAGTAACATAAAAAATGCATGAGAATCAGTTCAGGTTAAAAGCTGTTTCCATACACAAACATTGCATAATAA
SphI3272	12	1.79	CATGCGTATGTGTGTGTTGTGATATGGGGATTAAGCGCAGTGTTACAGGATGACTGAGGTTGCTATATTTAGGGTCGTGCTGTTACATTTCCAAGCCATTATCTAGACCTGTGGGGACAAGCAAGGATTTCAGTG
SphI3726	12	1.79	TGCAGGAGGTTTCCATGTTTCGTCTAAAATTAGAAGTCAGTCGCACAGCATGGGACCCAGGCTGATTAGAAAGGCGTTTTTGTCATGTGCTGACCCTCCAGCAGTGAGGGCCTTTCCACACTTTGAGTCCAAAGC
SphI4546	12	1.79	TGCAGGATCCTTATCTGTTGTAGGTCATGAGTAAATACTCTGCTGTCCTTGATGTCCACAGAAGAGGGTGTAGAAAAAGGAAGAAGTCCATCTCTCATTTATCCAGCAGAAGGTGCTGAAGACAGTCAGCGAAAA
SphI4604	12	1.79	TGCAGGTCGACGCCGACACGAACTCGTCAAACAGATCCTGAGCTCGGCATTCTGGGTACGACTCATCTCCCATGGCGACCCCGGAGGCTGCAGGGCACCATGGGAAGGGTGTCACCTGCTGATGATGTCACTGAC
SphI533	12	1.79	CATGCTGACGTTAGCATTTAGTTTAAAGCACCGTTGTGCCAAAGTCCTGTTAATCATCTCGGGACCCAACAGATTCATCCTGTGACCCCTTGGGGTGGTCCAGACCCTCAGGTTGGGAAGCAGTGATTAACAATG
SphI5521	12	1.79	CATGCCAGGGCGAATTGTAGAGGTCTTGAAAAAGAAGGGTCAACACTGCAAATATTGACTCTTTGCATAAACTTAATGTAATTGTCAATAAAAGCCTTTGACACTTGTGAAATGCTTGTAATTATACTTCAGTAT
SphI5639	12	1.79	CATGCTTTTTTAAGGTTTCGAATGTCCTCACTGATCCATGGGAGGAATTGACAACATTTTTTGTTTTAGTTGTAAGTGGGGCGACAGTGTCCAGTGTAGTCACACAAATTTGATTGAATTTTCCTAGCAGCTTGT
SphI6457	12	1.79	CATGCTGGGAGTCTGCAGGGTGGATGTTTGGGGTCAGTGTCAGTGCCGTTTAACTGCCTTGTTAATGTTCAAGTTAAATTATGGATTTGTGTAAGATTATTCAGTGGTATATGAGGCGAGGCAGGAGCTGCAGCG
NcoI5391	12	5.3	TGCAGGCAAGTGAAAAATAATGTAGAATCTGCAGGAATTCATGTAGTTTAGAATAGGGGAGAATGAATATAGATCAGTTATTCCCTCTGGTTTTCACTACATCTAATTAATCAAACCTAAAACTTATTTGCTTTG
SphI2991	12	5.3	CATGCAATGCATCCCCCCTCCCCCAGTTGTGAATAGTTCTGGGTTATGACATTACATACTGTACATCAGGACTTGTGCCTAATATGGGCAGCGTGGGGTATTTGGAGAAGAGAGGGACAGCATTACAAAGCAGAA
SphI3066	12	11.66	CATGCATTCAAAAATGGTCAGCAAAAATGTAAAGTATACATGATTTGTAGTTACGGAGCTAAAACTTGCAAACACATTGGTGTGGTCCTTTTATAAAGTAGTTGTGGTGTCTAAAAATTTGCTAAATAAACTGCT
NcoI1062	12	15.87	CATGGATACACGTATAAATAGTGTAGATTTAATGGGAGATCACAGGACTAGGGGGATCCAGGTAATGGATTCAAATGGGAGGCCTTAGCATGGCACAGTGTGTTAGTTGAAGGATCAAGCTTCCTCACAACACTA
SphI6391	12	15.87	CATGCTGGGATATTAGTCGCAGTGTTTGGGTGCAAAATCAGACCTTAAACATGACACCAACTGTGCATTTTTCGTTGTTTGCAATTTTGGAATCACTCATCCAAAAGCACTAAAAATCTTATACCACTTGGCTGA
NcoI6980	12	23	TGCAGGTATTTTAGTCAACCTCATGACTTACAGATTAAGACAGAACGAGAGAGAGAGAGATAGAGAGAGAGAGAGGGAAAAAGAGCAAAAGCAATAGCAGAGGAGGGAAATGAGTAACAAAAGCTGAGCTGTGAG
SphI2092	12	30.12	CATGCTTGAATGCAAATCTGATTCAAATGACGTTCATTAAGCATCGTGTTTCTGTAGCTGAACACACATGCAGAGGTGAGGATGTGCAACTGGAGCTAACGTTCAATTTGATGACACAGGTCATGATGCTTCAAT
SphI2592	12	30.12	CATGCAATAGATTATAGTGATCTATAATCACTGTGAATTTTGAAATCAAACAGATCATTACAGAATCATTCGAATAATAGTTCTAATTTTGAATAAAAAGTGACGGCCCTAATATGAATAGTTTGTGAAAATGTA
NcoI3027	12	33.64	TGCAGGCATGTGGTCTTAACAAGCCCAATGCTAAAAAAAATTTGTTTTGAAATGGGCTTAACTCAGCAGTGTGTGACATTAATGCAAAATACTTGTTTAGCGTGTTTTCACTATGAAACATTGGGATGGAAAACC
NcoI2832	12	37.15	TGCAGGCCACCGTCATCTGCCAGTGCAAACTAAATACGTAAAACCGAAAAAAAGTGATCATCATTAAGAACCAATATATGATTAATACTTTATGTTCACAAAGGGGAGATAAACAGAAAAAACAAAGTAATATGC
NcoI7480	12	37.15	CATGGCTTCTTTACTGATATAGTTTCTTACAGCACGGTCAAATGAAGATGTATTGGGGGTTAACGGTGTAATGATTCTGTTTTACAGGCAGCTTGCTGCCACTTTTCTTGGTGGAAAACCCTGCTGGGAAGACTG
SphI3554	12	37.15	CATGCAGTGTGTGTTGAGCTTCAAATACACACTCAAAACAGATACATAAAATTGAGCAAATTGCCCCGTAGAAATAACTGAGGCGCCTAAGACAACATTATGTGAATGTTGTCTTAGGCGCCCCGTTGTCCTGTC
NcoI2948	12	40.67	CATGGAGATCTTTTCTTACCAGAGACCACCTTCACCTTAGTGGGTGCAATGGCATCAATAACATTTGTAATTTTAAAATTGAAATTATCAACAAGCTCATTGACTGAGACCCAATCAATGTCACATCCTGTGTAA
NcoI3242	12	40.67	TGCAGGCCCACACACACACAATGAGACCTTATACTACATTTAAATCATGATGGAAGAACAGAACTTAATGCACGTCTCTTGTAAACTTGCTTACAGGACTTCCATGTTGCTGAGGCCCCAGAAGGCTCCGTCCAT
NcoI345	12	40.67	TGCAGGTTCTTCTTGGGCGCTGTGGCAGCACCTTTTCTGGGCAACGTGGGCGTGCAGGCCGGGGAGGCGGTGTAAGACCGACACGTCTGACCTGCAGCTGTCACAGACGCCGGCTTACAGGCCGAGCCGGAGGAA
SphI1174	12	40.67	CATGCACTTCATACCTCATAAAACATTTACAAAGCCTGTTTTTGCAATGTCTTGAATGTGGCTTTGTTCACATCAGCTTGAGGTCCTCTTCTTCTGTTCTGTCGGCACACACGTTGCTCCACAGCACTGCTACTT
SphI3255	12	40.67	CATGCTGTGTATCCTCGTATACGTGCTGGTAGGCAACTCATCACAACATTGCTCTACAGTGCCACTCGCGGTCAGAATCTTCACAAGGTTTGTTTTTAATATGGTTCCAGTATTTGATTCTGAAATAAACAGTTA
NcoI8565	12	44.18	TGCAGGGTCCCAGTGCAGGGAGGCATGACATTCGCGCTCAGCTGCTGGATTATGTCATTGAGACTTTTTATCCTTCCATCCAGCAAACTCATAGCAACCGGAGAGGCAGGAATATGGCTTTTTTCAGAGAGGTGA
SphI221	12	44.18	CATGCTTTGCAGTTTTAGATTTTTGAACATATTTTTCCCTACAGTTCCAGACAGCCATTGATTTCCATTAATTTTTGTACAAACTCAATTAGCAGACTCTTGACACTTACTTGAGTTGTGTAATCCATCACATTA
SphI7011	12	49.56	CATGCAGAGAGATGCTGTAGGTATACACTGCAGCGTGAGTGGGTGTTTTCTTTTAAGAAGGCTTTTTCAGAACGATTGACATTTCAAGATTCTTCACCAGGTTCACTGAGGTTTGAGGAGTCATGAAAACTTCTG
SphI4914	12	50.72	TGCAGGAAATATTTATATATTAATATTAATATAATATGTTATAATATAATAATAATGTAATATAATATTTTTTTTTTCTCTTTTTAGTCATTTGGAATAGAGAGACATTTAATAAGACCCTTGGGGCTGTTTGTA
SphI8426	12	50.72	CATGCATCCTGTATTTTGAGAATCACTACACATACTGTACCATGCAATCACATTTGAGAATTACGTCACAGAGCATAGCCTTCGTCATCGTGGGAGCTGCTGTCATCCTTGATATTCCACTCTAAGCTCATCTCG
NcoI4149	13	0	CATGGAAACATTTATAGCTAGCATCCATGCTACACTGTAGCAGAGCTGTAAAGCTGAGGGTGACATGACAGACGGAGGCACCCATAGGCTACCTTTCGTTAGACTTGCGTACTAGGCTACCGTTACTTAAGTTAT
NcoI679	13	0	TGCAGGGCTCTTCATTCCTGCTGCACTCATCCAGCAGGAACTGTGGGATCTGGACAATACACAGTGACACTGGATTACCTTTACAGAGTTCATCCTTAGGCTCTATCTTTACCACACATACTACAGAATAGTTAT
NcoI705	13	0	TGCAGGAAGTGATGCGTGTGGACGGAGCGAGGACGAGGAGGAGGGTCGTGGTCTGCTGTGACCTCCTGACCTCTTGTCTCAGCATGAGGCCGGGACACTCCAGGTTAGATGTTCTTCTTCAGTGGAGGAAACTCC
NcoI8718	13	0	CATGGAAGGTAGCGGTGCAGACACCCAGCCTGGCGTCCCACATGGCGAGGGTTTTGTCAGCCGAGCAGGTGAGGAGGAGGTTGGAGAAGCGCAGGAAGCAGACGCTGTTGACGGAGGCGGTGTGGCGACGCAGTG
SphI3967	13	0	CATGCCAGTTTCTTAGCTTGTGTGTATGCTAGAGAAGTAGTAGCAAATGCCAGGAGGTTGTTTGTGTCTGCAAATTTCCTAATTTAAAAAAATAAAATGACAAGATACACACCGCGCAGTTTTCATCAACTGCCA
SphI4527	13	0	CATGCACAATACCAGGGCCCTGGCCCACCTAAATGGAACAGGGCCATAATTCATGTTATTAATTACACCTGTGTTTACCCTGCAATGACATGTCAAAATGGCTGCTGTGAAAAGGGCCTATTGCAATGACAGATC
SphI6838	13	0	TGCAGGCCAGGGGGGGGGATGCAGGCAAATGCCAGCTCGGGAAACTGAGCGGCCTGCCCCGAGCTGCACCAGACATGCTGAAAGTAGAGATGGGACCGATCCGATCCAATATCGGTATCGAGCTCCGATACTGCC
SphI7876	13	0	TGCAGGTGTAAAGAGTGTCAGATACTATACTGTGTTAATAGTATAAGAATGTTGCCCTATTTCCAAGTGAATTTATAATGCAAATTACATTGTATTTGAAAGAAGACAATGGTCTCTATACTTGTTTATATTTAC
SphI8249	13	0	TGCAGGTTATTTTCTCGATTAATTGTCTGGTCTATAATATATCAAAAAATTGTGAAAAATGTGCATCACACTTTCCTAAAGCTGAAGGTGACATCTTAAAATTTATTATTTTTGTCCAATTTACAGTCCAAAACC
NcoI852	13	5.28	TGCAGGTGATTGCGGCTGTACCACTGCGTTCAGACTAGAGCTCCGCCTGGAGCCATTGGAAAAGTGTCTGAGATATCAAATGGGATGGTTTTAAGTAATGATCACTGCTTCGGCTAGGAGCCTCGCTTAAGGATA
NcoI608	13	8.61	TGCAGGCTTTATTTTCCTACATTGTCTAAACTCAGTTGGCTCACAGTTGGCGATAAAACTACAAACAAGTAATCAAGGGTGCTACAAAGGAAGCTTAAATAAGACAAATGGGTTGATGGGTGTGTATGCTCATTC
SphI7446	13	8.61	CATGCTGACATTAGCAAATTAGCACTAAACACAAAGTGCACCTGAGGCTGATGGGAATGTCATTAGTTATGCAGGTATTTGGTCATAAACCAAATTGAAACTTTGACCTGATGATGGCGCTAGAGGAGAAGTGAA
NcoI2369	13	17.27	TGCAGGGGACATGGACACACATTACTACCTCATGTCCTTACTAATTACAACTTTAAGAACATTCATTTTGATGTTTAAGGCTGTTGTCTTGGTTAGGTTTAAGCCAACAATTTATATGCATTTGTCATACTATAT
NcoI384	13	17.27	CATGGTGTAAACTGGCAGGTTTCAGAACGTTGCAGACCGGCGCATTGCAAGTAGTTGCAAGTTTCGTGAATCTTTGGTCTGAACTGGGCTTTAAACTATCTAAGTGTCATTTTCAGTGTCATTAAACAACAAAAT
NcoI4056	13	17.27	TGCAGGTATAAACACTTCGACTGGCTGTACGCTCGCCTCGTTGAGCGTTTCCCGGTCATCTCAGTGCCCCACCTGCCAGAGAAGCAGGCCACCGGCCGCTTCGAGGAGGACTTCATCTCCAAGCGGAGGAAGGGA
NcoI4335	13	17.27	CATGGAGTCCTTGGAGTATGGGACGCTGCTGCTGGCGCTGCTCCTGGCCCGGTTCAGGCTCGGCACGTCGACTCGTCTCGGCGGCGGCTTCTGGTGGCTGAACCGGTTGCCCATGACCTCCTCGACCCGTCTCTC
NcoI9438	13	17.27	CATGGTGATGCTACTTACAAGCTCTAGCTAGCTTGATACTTTGGCTAGAAGCTGAGAGAAAACCAACAGAAAAACAACAAACATTGATAAACTCGTTTTATAGCGAGAGCACTAGAAATTTCTTTTTAAGTAGGT
SphI6488	13	17.27	TGCAGGGTCAAATGCCTCTTTAAGAGACTCTATTTGCTTCTGATTTGATCTTTAAAAAGTAATCATGCGATAAACTGAAACTTATCGTCCAGTGAAGTGAGGTAGCCATACTCAACTTCATATATGAGGCAAATA
SphI7144	13	17.27	TGCAGGATCGACATACGCTGGCAGAGCAGCTGCCTTGTTTGTGGCAGACCACATGCACACATCAAACAGCGTCTAATAGCAGCCTTATCACAGCACATTAACCTCACATAAACATGCCATGAACCCTTGGTCAGG
SphI8574	13	17.27	CATGCTTGGGCATGTTTAAAATGACTTTCTCCAAATGTGTGTATGTGTGAGTGTGTGTGTGTGTCCTGGGGCTATGGATGCTAATCTCCACACAGTGATTACAAGGTGTCAAACTCCCCCACATTGATTATGACA
SphI5962	13	19.91	TGCAGGCTCCTTCACTTCAATCAGCCCTGCAGGCTCCTTCACAAGCCGCTTTCCCCAGACAGGCACCTATCTGGATGGCTTTGAGGCTCCTTCTAGTCCTCGCTACAGTTTCACTGATCCTATCACAGCCAACAT
NcoI4491	13	22.55	TGCAGGTGGCTATCCAGCTGCAGGTGGATACCCAGCCGCTGGGGGGTATCCTAACCAAAACCCAGGGAGAGGGAATTATCCAAATCAATATCCACCTGCTGGAGGCTACCCAGCAGCAGGTGGCTATCCCAACCA
SphI4836	13	22.55	CATGCTACAAAAGGAGAACTTACGGCTGGCACACCAGGCAGCCTGGCTGGGGATTGGGGTAAAACTGGTGCTCGAGGGGCTACAGTGACATGGCTTGCCCCTTGGGGAGGTACTGATGCTCCAGTGTTGGTAGCA
SphI3987	13	44.74	CATGCTAACACGCTAAACTAAGATGGTGAACATGTTAAACAATTTGCCTGCTTAACTCCATCATGTCATCATGTTGTGGGCATGTTATCATGCTGACATTAGCATTTAGCTCAAAGCACCACTGCACCTAAATAC
SphI4357	13	56.26	TGCAGGACTGGATTGACTGTGAAAGTGGAGTGGGCTATAAAGGACTGACAGATACTGTATGCATATACAGCAAACATACATACCTACAAGCATAAAAAAACACAAATAGTATATACAAGAAGTCGCTGTGTACTA
NcoI4920	14	0	CATGGGTACACTGCAAACAGGAGCTGCTAACAGCTGATTCAGCACACTTTTAATGGAGACTATCTGACTAAATGTAAACAAATATAGACTAAAAACACGGGGCTGAAAGAGAACAGCAGCACCGACCTGTAGCTG
NcoI5505	14	0	CATGGCAATAGTGAGCAGAGCGAGGTCTCAGTTGCCAGGGCGACGTTAGGTCAGGGTTGTCAATCAAATCAGAGTTCTGGTTTCTCCAATTTAGTAACAAAACTACCAATAAAAACTGACCAGGCGGCTTTTGTT
NcoI8172	14	0	TGCAGGGGACATAAAGGATGAACTAAACTGACTGACTGACACTCAACTGTCTGTATGGAGGAAGAATTAGAGACAGTAAACATCTGTTTACCTCCATCCTTTCTTCTTCAGGATGTTTCCCAGAGTCGTCTCTGC
SphI1864	14	0	TGCAGGGATTAAGTGTTCGATACTCAACAGATTTTGGGTGGAGAGTCACTTAAAGTAAAGAATCTGAATACTTCCTTTAGCCTACCTGGCTCTGGTGGAGCAGATGTAGAACCTGAGCTCTCCACAGGGGGCGCT
SphI339	14	0	TGCAGGCTCAGTACCGATGAAAACATCATCTTTGTAGAACGTAGCAGAGAAATCTGATGTCGATTCAGCTTGGTCTTCTTCCTTGTAGGAACAGAGAAGTGTCACTTTATCTCTCTCCGTCACAGGAAGTGCAGG
SphI5141	14	0	CATGCCAGGAGGAAACAAAGTACCACCAGTGAATTTCAACATTAAGTCCCTATTTCCTGGTTCCTGCTATTTCCTGTGTTTGTATATTTATATCAACCAAGCAGATAACTCTTTATAATTGAATTGGTTATCAAG
SphI8239	14	0	CATGCTAATGGCACCAAAAAGTAAAAAAAACAAACAAGGAATGAATGGATTATAGTAGTTAGTAAATGGATTATAAGACAAAAACTCGATATAAAATATGGCTGAAATCTGACAGTTTTGGAGGCGGAATTTTAA
SphI8339	14	0	CATGCACGTTTGGCTGGGGGATCCCAGGCAAGTCCTCCTGCAACATTGAGGATGCCTTCCCATCAGACACCGGAGTGTACTGGTGTGAGTCTCAGCAGGGGGAGTGCAGCAACACCGTCAACATCACAGTGACAG
NcoI6071	14	3.52	TGCAGGCTAAAACAAATGCTAAAGATTGTTTATAACTGGTATTTGACCTTCTCCATGATGTCCCCTGATGTTAGATTTGTTATTTTACTAGTTAAATGGTTTTGTGTCTGCAGGCAGAGCAGTTATAGCCTATAT
SphI6492	14	3.52	TGCAGGTGTGTTTTATGTTGACAGCACCTGGTTACTCACGCATACTGAGGTACAGATAAATAAAATCCATCTTTAATGGTTGATTTTGCCTCCTAACACCATGCAGGCTTTTAGATTCTGTGCAGCCAGGGCAGC
NcoI6179	14	6.43	CATGGACAACACAGCTGGGACTTGAATCTCGGCTGTCGCACATGCATGCTCTCTTAATAAGCGTTTAGTGCCACATGTAGCTGCCTTGAAAAAAACTTAATATCACTCTCTGAGATTCGAGGGAGTCCAAGTGTG
SphI2658	14	10.57	CATGCGTGCCTCTGGTTTCCTGTCTTAACCCTCCATTAACGCTCTGCAGGTGTATCTGCCATGAACAGTGTTTGTGTGTGATCAGACTGAGGAATGCTGTCATGCTGTTGTTGTTCTGTCCGTCAGATCCTGAAG
SphI286	14	12.33	TGCAGGTGTTGAATGCAACAAACTTTTCAAAGGACAACCAGATGTGTTATTTGACTGAAGTTATTTAGATTTGATGTGGGGCGTGCAAAAGCAGTTAACCTTAAGAGCGTCTGTATTCACAGAATGATTTGTATA
NcoI8831	14	14.09	TGCAGGTCAGACTCTACAAGTGTCTCTACAAGAAACACACACATATGTCACACATTACCTCTGTGCCGTATCCCTCGGAGTACCTGGTTATCATTACTCTGTTTTTTCCACAGTGTTCACACAGCAGTGTGTCCT
NcoI8895	14	14.09	CATGGTGCTGTCAGTTGTCATATTTCTTAAAATCAATAATCTTATTAATAATTTAATTAAGTCTACGCTTTCTCCATCTTCTTCTCCTCTTTACTTTCTGTTCTCAGGACACACTGCGGTGTGAACACTGTGGAA
NcoI7999	14	24.78	CATGGATTTAAAAATGAATCCTCTTTCACATGATCCTTGATTGCTAGCATGAAAGTAAGACTCTGTATTTATTGTTAAGATTTATTATTCTAATCTTATGATCTTAGTAGAAATGGTAGGATTTTACATGATATG
SphI5128	14	24.78	CATGCAGGTTGCACTTAAGGCTAAGAATACAAACACACACATCCTGTGCACAGGCTCTTTGTATGTAGACATATGCACCTCTTCGGTCAGTGTTATTACCACCTAATAGCTTGCTGGCTGTGGATTTATAGTCAT
SphI8143	14	24.78	CATGCCCACGGTGCTGGTATTCAGAGCTAACACTAGCCATAAGCTAGTGCTAACTCATGGCTAGTGTTGGCGGTGGTTTGGCCACCAATGAAGGCACAAGTATGATGCACTGCCAAGTTGAAAAGGACAGCAAAG
NcoI6843	14	26.53	CATGGTAATCCATCTTCAATCTTCAGTAGTTTTTTAGAAATTTCACTCAAAACCACAAATGTCAACCTCGTGGTGGCGCTAGAGGAAAGTTAGGGGGTCACCAAAGTCAGTAGGATTCATCCTCTGGGGAACATG
NcoI3091	14	30.05	TGCAGGCTTGTACTGGCTGCTCCTCAAATTTAGTGTTTGGATGTGGAAGGTTTCCACTTTGCACTGTAGTTGAATGAGCCATTCATTCACACCATCATCACACAAAGACAGACACCTAGAAATATTAATTAAGAG
SphI2297	14	31.81	TGCAGGGTTCAGCTCGGCTCAGATAAGATAAGATAAGAGCGAAGGTGAGAAAGTCGCCGAGGTGAGATTTTTTTTGGCTGGATGGCCGGTTTGGCACTCTCCAGCTATTGCTCCCCCAGTTGCTAAGCTCCTTTG
SphI565	14	35.34	CATGCGACCCGAGCGAGGCGCTCTCTCAGTTGCCATCCTCACAGCTGCAGTCCTCCGCCGCTTTATTCCCCAGCATGAATGACACTGTTTAATTACTAATTCATTAGTGCTACAACATTTTGGCTATGGGCTTAA
SphI2895	14	44.21	CATGCTCTACATTATGACTACACTGTCTACTCTAAACCACAGCCGAAATAGCGACTCTCGTCTTGCCATTCAGACATGATGCCGACCCAACCTGCCTGTGGGTATCAAATATTCAGTGTTTGGTCAGGGATTATG
NcoI2672	14	47.72	CATGGTTTATGCTAAGCTAACTGGCTGTAGTTTCATATTTAACGGACAGATATGAGAGTGGTATATCAATCTTCTCATCTAACTCTCTGCAAGAAAACGAATAAGTGTATTTCCCAAAATGTTGAACTATTCCTT
NcoI2426	14	49.48	TGCAGGACTTTCTCAGAATTATTTTTTACCCCCATTTCCCAGTTTTTGCCAGTCTCATGTAATGTGAATCACTGGTGGTTTGTGTGCATTGTCTGCTACTGCGCTAACCAACTCCGCGAAATAGATATTAACTAA
SphI1494	14	52.99	CATGCGTACATGTGTACGTGAATAAGATATTTTGCACCTGTATGCGTGTTTTTATTTAATATTTGAGTGTGTTTTCCTGTCTGCGGTTGAGACAAAGTTAGAGGTAGAAATGAAAATCGTGTGCATGTTAGCTCA
NcoI3976	14	57.21	TGCAGGGTTGTAGAGATGGAGTCCCTGATGAGTGCGGTGGCGCCGCGCTCCCCAGCCCCCGCCAAGAAGCTGTCAGAGGTGGACTTCCGGTCGGGGGCCACCCTGGATCAGCTGTCAGCCCAGGTGTCTGAGCTG
NcoI3047	15	0	CATGGGGTGTTGACTGGGATGCAAGCCTAGCAGATACACACTTGCCAAAGAACCAGGCCAGAACCAAGCCAACAGGCCATAACCATGTGTGTGTGTGTGTGTGTGTATGTGTGTGCTTGTGCCAAACTACTTAGA
NcoI4953	15	0	TGCAGGAGGAGTACAGTGCAGAACAGATCCAGTGGTATCCCATGCCACTCAAGAACTTCCACTCCTGTCTGGAACTGATCTCCTCCAGACCACACGGCATCCTCCGCATACTGGACGACCAGACCTGCCTCCCCC
NcoI7388	15	0	CATGGAAGCAGCAAGTAGGTTTGTAAAGTGCAAAACACACTGCCGCCGCGTCGCGTCAAGTGACGCCCCTAGCACCAATAGGAAGCGCGTCAACATATAACCTATTATTATTATTATTATTCCTATTCCTATACC
SphI4877	15	0	TGCAGGAGGAGCACGACAGTCTGAGGGGCTGGCTGCTGCTGGCCTGCTGCCTCAGTGCCTTCACCCCCTCACCAACACTGGACAAACCCCTGCTCAAGTAGGTGCTATGCTTTGGTTAGCCTTCTATTACCAACA
SphI8122	15	0	TGCAGGGTTCAATGAATTAATTTCCAGTATGTTGAGACAAACCAATACTAACCTGAACAGTGGTCTAACAATACCACCAGTCTCTGTGAACTTCACATGAATATACTGTGCAGAGGGTACAAACATGAACCCCCC
SphI2988	15	4.88	CATGCTCACATTAGCATTTAGCTCAAAGCACCACTGTGCCTAAGTACAGCCTCACAGAGCTGCTAGCATGGCTGTAGACTCTTAGTCTTGTTTTTTATTCTGCAGAACAACGGGCTTTGACATAAAAGTAAGCAA
SphI1331	15	10.17	CATGCAGACAAATCAAAGACACACGTACAAAGTTAGAAATCAACCTCCAAACAAGTTCCATGAATCATGATGAGACAGATGGATGATGAAGATGACTTACCTTGCGATTCTAAAGCAAAGTTTGGTATCGTGTCT
NcoI1028	15	13.68	CATGGTGTGGGCCTTCAGCAGGCTGTGGAAGACCTGTACAAAGGAAAGGTAACACACTTTTTAATATACCTTTTCATGTACCATTGATGCTTACTAATTCTTATTTCTTTTTTTTAATGACCCCTTTAACTACTG
SphI8265	15	13.68	CATGCACTGTAACCATTCGTCTACGGAGGCGCTCCTGTAAAATGTTATTAAAACTGATAGAAATTATGACTAAAAGTACAAGAACATAACCAGGTTGTAAAAAAACAAAAACAGATTTTTCCTTGAAATTCTAGG
NcoI1624	15	18.97	TGCAGGGTGTCTGTGATCTCGATGTGGGGAGCTATGATGTTTCTGTTGGGCTGCGTGCGCCCTGGGCTTCGACAGCAGTCCCTCAGCTGCCTAAACACTCCGTGGAGACTCTCTCGACACGGCCTGTGCATGAGC
NcoI8349	15	18.97	CATGGATCCGCCATCTCGCGCCCTGCTGAGGAAGCCTGGGGTCTGTGCAGCTCTGGTGATCCTGATTTCTGTCCTGATGTCTCTGCTGCTGGCTGGGCTTCGTGGACCCAGCGATGGTCTGCAGGAAAAGGGCAA
SphI749	15	18.97	CATGCGTCCACTGACTTTGTTATTGCATATTTGTGCTGCAGCAGCAGGCTACACCCAACCCCAGACATTAATAACACCACCCTGCGTCAGGGACACTCACTATTCAAATGTCAGTTTCCAAAAGCAAGACCACCA
NcoI1849	15	24.25	TGCAGGACAACATCCAGCACGCTGACCCGCCCGTACAGGTAAGCAGACAGACACAAAGCTACACAAGAGAACAATAATGAACCCTACATGAATACTAAGTACATATTTTCTCTCTCTTGTCTAGATCCTGTACAA
NcoI4713	15	24.25	TGCAGGGTAAGATTGTCATTTTGTCTTAAATAAATAGACGTGCGGTTGATCAAGGGTTGTAATTATCAGGAACTGTGATAACAGAATTTGTACATACATTTTTATTTTAAACAATCAAGTATAAATCTCTTATGT
NcoI5460	15	24.25	TGCAGGTGTGACAGCAGCTCTAGACACTGCCTGGAAATACGTTCACATACAGTATATGTTATTACATACACATACTGCTCGTAAGCAGACATTTGGAATCAGCACTTTAACCTAGCCAGGTTTGTAGAAAGTAAC
NcoI6151	15	24.25	CATGGAGTTGTGTTTCTGGCCACCTGATGAATGTAAGTCCAATATTCACTCTCCTTTTAGCTCTGTTTTTGGTCTCCACCAACTCCCGAGGGGAGTACCAGGCTCTTTAGTTGATAATACCAATATACTCTACAT
NcoI6921	15	24.25	CATGGTCCAACTTGGCATTTGTGCATTTAGACAGGGCATGATTAAAGATGCCCACAATGCCCTGTTGGACATCCAGTCCTCTGGCCGTGCCAAGGAGCTCCTGGGTCAGGGTTTGCTCATGAGGAACATGCAGGA
NcoI755	15	24.25	TGCAGGTTATCAACAAGAAAAACTAACATGATCTTGGACATGAGTTTACTGCTTATGTAAGACTTACTTGTCTTCTCTTTTCAATCTTCTCCTGCTCGGCGTTCCTCTCCTGCATGTTCCTCATGAGCAAACCCT
SphI2413	15	24.25	TGCAGGCTTACTCTGCAAGATGTGCACTGATACGTATCTTTGGCTATTTTTAGGTAGATATGGTTGGTATACGCCGTATACCCGTGTATACACACCACTACACTTCTGGCCTAAAAATCCATGTTTCAGAGTAAC
SphI3657	15	24.25	CATGCTTACAAAAACTAGGAAGAACCTTAGCATTGTAACATTTATGTAATTACACCACAGTGAGGTATACGTAAGTTAAAACACTAATACATATGAGGTAATGTGTCATTCTGGGGATGGAGTGAGAGCTTTGAC
SphI7753	15	26.01	CATGCAATTTGGATCTTGCTCACTGGCTAAGAATACCATGAGACTTAATTTTTAGATTCAAATGTAATGATTTTGATTACGATGTTAATGCCAAGGCTGGATTACTTTGCTCCACTAAAGCACAAAACTGAAATG
NcoI7012	15	27.77	CATGGGCATTTAATTGGCTGACGATTAATCTTTAACTTTTCTTCTCCCCACACTTACCGTGCTTAATCATCAAGCAGTTAACACCTGCTGTGGTTGATATTGGTGCTAATTTTAATTACTTGCATTTTCATGCCT
NcoI823	15	27.77	CATGGTTCTGTTGTACAGGATCTAGACAAGAGAGAGAAAATATGTACTTAGTATTCATGTAGGGTTCATTATTGTTCTCTTGTGTAGCTTTGTGTCTGTCTGCTTACCTGTACGGGCGGGTCAGCGTGCTGGATG
NcoI2947	15	32.02	TGCAGGAGGAAGACACCAGTTTTTATGTTATTTTGGATGATGAAAACATTGTAGCCACATTTGATCATTTTTAGGTATAATACTGAGGGCCTTAATGAACATGCAGAAAACACAAGAAGGCGTCTTACATTAAAG
NcoI910	15	32.02	CATGGTTGTCTCTGTTCTGACTCTCTGGCACTTTAATGTAAGACGCCTTCTTGTGTTTTCTGCATGTTCATTAAGGCCCTCAGTATTATACCTAAAAATGATCAAATGTGGCTACAATGTTTTCATCATCCAAAA
SphI2307	15	38.44	CATGCTTTTTACAACCCTCGGATTTTGCAGGATATTTTCTAGCTTTTAAAGAAAACAATTTTTAAGAGAATGACAAAAAGTTTTTTCTTTTTTTTCTCCCTTTTCTTAATTACTAGCTCCTGCTCATCGCTTCCC
NcoI4546	15	41.97	CATGGCTGCCACTGACTTCTCAGTCTACGAAATAATTTGTGCTAATTTTAGCTGCTGAGCAAACATCCTAGAATCACTTCCACTATATTCTGTACTCGTCCTGTAATCGCTTGATAAATGAGGACCAATGAGCGT
SphI4012	15	41.97	CATGCAAATAGATTAATAGATTAATCTTCGTCTGAGAGAATGTTTAGCTCTTACAAAGTTCTTACATATATACTCCATACATAGTTCTATTTATAGCTATATGTTTCTCTCTTAAAGGATCCTACAGTATCAGTG
SphI4870	15	41.97	CATGCCTAACAGGTTTTGCAATTGTACTCAACAAACCTGAGAAAGGTGTTGCTCAGACAAACTGAGTGCAGAGAAACGTGTTTAGAGGTTGGAACTTATAACCCTAGAGTATTTATTGTACGCCCTTAACCATAT
NcoI7275	15	43.73	TGCAGGAGGAAAACAAGAGATGTGTCAATAACTAAGTTTCAATTACAACATGCAGATGCCTCAGGCATGATAACTTCCTGCAATAAACTTTAATTTTAGGGTTTTTCTGCAACTAGAGAGGATGTATAATCAGGA
SphI1368	15	43.73	TGCAGGACAGCAGTGCTTTGAGTCTGAGCAGCAGACAGCCTACAGCCAACAGAAAGAACATCAGTTAGATTAAGATGCTCGGCTGGTTAACATAAAGGGATGAAACTGCAGCTGTTATTTTTTAATTTCTTTAGA
SphI2250	15	45.49	CATGCTGCACGGCCGCATCGTTGCCGGTTCGACCTTTGTTGTATATCATACCCCTCTCCCTCCCCCGTTTCCTGTCTGCCTTTTCACTCTCAAGCTGTCCAATAAAGGTGAAAAATGCAAAAAAAAAGAATCTTT
SphI1621	15	45.64	TGCAGGATACTCATGTGACCTGAAGGCTGGAGGTTGCACCCCGCAGAACCAGCTCACCTGGGACACTTTGTTTGGGGACAGAAAGAAAGACTTTGTCCAACATGGACTTTAAACCCACAAAGGTGCACTGGTCTT
NcoI8440	16	0	CATGGCTGAGGCAGCACAGTGCATTGTGGAGAAGAATGGCTTCTCTGAGAAGATCAAGATTATTAACAAACACTCCACTGATGTCACTGTGGGGCCAGGTCAGAGAGAATCACACAAACACCCACACAGTTGGAA
SphI5659	16	9.03	TGCAGGTGTCTGCATACTGTATCAGTGCATACCTGTTTTAATCTAATTTACCTGTGTGCAGCAGAGCTGATGGCAGGCTTGGATGAAAAAGAATCTGGGACTGGTGACACACATGAGGAAGAAAAGAGGTCAAGA
NcoI406	16	12.58	TGCAGGACTCCAGAGCAATAAAGCATGCAGAGAGGGTCGCTGCTGGCCACCACTTGTAGAATGTCTGTCAGTCAAACGGTGCCAATCAGGCAGGACCAAATCATTACACCACCAGATGAGTTTCTTCCCCGGTGC
NcoI1949	16	17.9	CATGGCCCTACTTATGGCACTACTACAAACAGCTGGGGACTCAGACAGACAGGTGCTGCTGCAGTCTGTTTCTTACTTTCTAACTCACTTTTCACCAACTTCCTCTTCTCAAAGCTATTCAGACTTCCAAGCATG
NcoI2650	16	19.65	CATGGAGGGGTTCAGTGAGACCCGCACCAGATGGAGGGGACCAGCAGAGTGGGATGGAAAAATCCTGCGCAAGCCAGAGCTCAGACGTCTATGCAGAGAAGCGACAAATGAGTGGATGGATCATCTGTCCAGCAT
NcoI2785	16	19.65	TGCAGGGGATCCATCTGAGACCTGGCCGGCTCGCCTTTCACCATCAAAGGCCGCCGCGGCAACCTGAGAATCCACCTGGGAGAGGAACCTCTCAACAGCGCTGAGCCCTCATATCCTTCCCTGATGGAGGGTTGA
NcoI7326	16	19.65	CATGGAGACACATAGTGTAGGTAATACCAAGATGATTGATTGATGATGATTACCACACCCGTACACTGACTGCAGGGCTACAGGGGTCAAATCAGTCCTCAACTGGAGCTGCATTCAAACCAAACACAGCTGTTA
NcoI8612	16	23.16	CATGGATACAACCCGGAGATAGACTGCACCAAATGTCACCAGGCTTGTCTCATTTTTGTACAAACAGAAACATATGCCACCAGAATAATTTGAAAGATGCTATAACCACATGGGATTTCAACACCTTCTGGCTTT
SphI1045	16	23.16	TGCAGGGAGAGACCAGTCGGAGCCTAGACGTCAAATGTAAACTCTGTACATACTTTATATTCACATAATAATAATAAAACTTTTCCATGTGGGTGATTGGACTGAAATGTTCTTCTTCTCTGCTACAAAACAATT
SphI7176	16	23.16	CATGCAGAGATGATAAGCATGAAAGGAGACTGTCGCTGAAACTAAATTGCGCTGTCTAGACACAACCAAGGCAGAATAACTGAAGTCAGTGATGCTTTAAAGTACTGATTTATGAAAAAAAAAAACAACCATAAT
SphI8087	16	23.16	CATGCCACAATCTCCCACTCCACCCATGGATACAACCCGGAGATAGACTGCACCAAATGTCACCAGGCTTGTCTCATTTTTGTACAAACAGAAACATATGCCACCAGAATAATTTGAAAGATGCTATAACCACAT
SphI9522	16	23.16	CATGCTTCGCGTGAGTATCAGAGAGTGGGAGAGCGCACACCATTACAAACAACAGGATGTGACAATGCAATGCCCCGAGTGGCCCTCTCTCTCTCTCTCTCCCTCGTTCGGCTTTAAACCAACATGCGAACATCT
NcoI2827	16	24.92	TGCAGGGTTATTGCTATCGCTCAGAGCAAATCCTCGAAGTGTTTTATATGGGTTTTTTTTATCTGACGATAAATCTGATGTTATTGCACATACGTGGGGAAGACTTTTCAAGATCCCGCTGCCTGTTTTTTTTCT
NcoI5461	16	24.92	CATGGGGCAACCTCAGAGTGAACTAAAAGCAAGAGAAAAAAGGTGGGTCTTTAAATTTGATTTAAAATTGTCAATGGTGGAACAGGATTTAATGTGGGACGGGAGACTATTCCAGAGCTTAGGAGCAGCAACAGA
NcoI6896	16	24.92	CATGGTTTACGCATACATCATGGCTTTGCGCACGAAAACGCATGCATAAATTAGCTGCATGTGATTGATTATTCACCATTGGATTACGCCAAAATTAACATCGCCCTTATGTATTGTCAAAGTGAAAATGACCCA
SphI1755	16	24.92	TGCAGGGAACAGGCTCAGCCCCAAAACGGCTGCTGGAGAACACACACACACATACCTGCCAGTAGGTTCAAAAGAGTCAGTGAGAGTAAAGTGTTTTATTGGGAATGACACTTTAAAAACACTGCGCTAATAATG
SphI3719	16	24.92	CATGCATAAATTAGCTGCATGTGATTGATTATTCACCATTGGATTACGCCAAAATTAACATCGCCCTTATGTATTGTCAAAGTGAAAATGACCCACGGACAAAATTACATGAATAAATCTATTTTCGCCCCTGCT
SphI4871	16	24.92	TGCAGGATGAGCTCACAGAGGGACAGCCAGCGTGGCACTGCATGTTTGGGAGCGTGTGTGTGTGTGTCTGAGCGAAGCTTTCCGTCTACATGCGTCTGTGTGATGCGCTTAGCATTTGAGAGGGTGGTAATCTGT
NcoI1192	16	26.68	TGCAGGTGAGAGTCACAAAAAACAGTCAGAGGAGGTAAAGCATAGCAGGTTATGGCCCTAAGACTAACCATACAAGATTGATTATGTAAAAACAATAATCAAGTGTCTTGTTCTTGTACTTAAACATAGTGTGGA
SphI3651	16	26.68	CATGCGTGCAACATAGCCGTCAGGAACATAGGCAGAGATCTTTTCCTGCTATTTTCTTTCCTCCAACTCATAAAAGCTTACCATTAAAGACTGTAGGTCTCTCTGAGTTTGGGGGGAAGAATACACAGAGAGAGG
SphI7256	16	26.68	TGCAGGAGTCAACAACCAAATATTAGTCTTAACCTTTACTATTCAATAGAGAGTAAATGTTGACATTGGTGATATACTTTGTAATCATTACCTGTGATACTGGGCTTGCAGGAACTGAAATTCATCTTTAATCCT
SphI8345	16	26.68	TGCAGGGATCAATAAAGAATCACATTAATATATCAACTGATATTGTGTTTATTAGTCTCAAACACAACAGACACATGATTTGTCCTAATTATTTCCTTTGCTTCAACAGGGTGCCCACAGCTTCATTGCTCAGTT
NcoI859	17	0	CATGGGTACATTGCAAACAGGAACTGCTAATAGCTAATTCGGCATACTTTTAATGGTGCCAATTTGCCAAAATGTAAACAAATATAGGCTAAAAAAACGGGGCTTTAAGTTGTAAAGTTGGGGGGCGGTGACAGA
SphI6820	17	0	CATGCTGGCTGAACTGTGACCACCACGAGTGGAGTTCCATTGACTCTTAGATGATGAGCACAAGTTTCATGTTTTCCTGTACACTTCTGATTGGATAAAGAGCAGAGGTTTTGTCCGTGTCATGTGAAGCATCAG
SphI6152	17	1.6	CATGCTAACAAGCTAAATTAAGATGATGAACATGGTAAACATTATACCCGTTTAACATCAGCATGTTTTGCAGGTCATTGTGAGTGACGGTTTGGTTTGGTTTCAGAAGTGGGGGCTTTCGAAATTAATAGTAGC
SphI6644	17	1.6	CATGCTAGCTATGTTATCATTAATCTCAAAGTATAGCTGGGGCAATTAGGTCATTAGTTTTAGAGGTCATGAACTGAAGTAACCTCTTGGTGGCATTAGATGAAAACTTAGCAGATCACCAAATCCTTAGAATTT
NcoI2945	17	3.36	CATGGTTATTAATTACAGAAACGCATGAGGCTGACATTTGTTGGATGTCTTGTGAAGCGGTGAAGACACTACAGACATACTGAGGTGCTGGTTTATGCTCTTCAGGCCAAAGGCTAATCTGACCTCAGGGAGCCG
NcoI1587	17	5.11	TGCAGGCGCAGTGGGAGACGTGGGGCTTGTGGGGCTGGTTGGTGTGGAGGCGTTCTTACTGTGGATCAGCTGTACCTGTTTTGGGTTGGAGACAGCCACAGACTGAGAGAGGGACACCGTGACGTGACAGTGTGA
SphI132	17	5.11	CATGCTGGTCGCTTTTATCAGTCAGCGCAACAGGATTGTTTTAACTAAATTGCTTCTCAGTCAGCAGAGTCACTCCTGCTCTCCCTCTCTCAGGTGAATGATTAATGGCTGACAGAACAAAGCAGACAGGGAACA
SphI1511	17	6.87	CATGCGATGTCCCTTGCAAGTGACACATCAGAATGCTGTGTGTGTGTGTGCACATGCATCCCCTTGCCTATATGTCCAGCGCTAATGGCCTTGTGTTGCAGCCTCCCACGTTAGCTTCCTCTAAACTCCAGGTCT
NcoI5004	17	8.63	TGCAGGCGTGCTTCTCAATAATCAGCTCCAACTTCAAAAGCGCCCCGAGCGAGTCGTGCCGTGCCGAGCCGAGCTGTTCTAAAACCTCTTCCCAGCGAGGCCGACCCGACGGCAGCCCCATTAGGTCGTAATGCT
NcoI7629	17	8.63	TGCAGGACTGATGACCTGTGGTCTTACTTTCCAAATGTTACTCCTTGCAGTGGCAAAAATTTCCTTTGTCTTTGTTGTCATTTGAATCATGTATTTTTAATTTTTCATCATATCTCAGTGCAGACACACAGGCCT
NcoI8643	17	8.63	CATGGCATATCAGCAGCAGATATGAGGTCTTTCATTTAGAAAGTTTCATCAGAATCTTTTAAGTTTCTGCTCATTCAGCACAAAATGGCATGACCTGTTGGGACGGATGAAACCCTGACAGGCACAGAAAGGGAA
SphI8685	17	8.63	CATGCTAAAACTAAAATTTTGACCTGATGGTGGCGCTAGAGGAAAAGTCAGGGGATCACCAAAGTCATTAGGAATGTCTGTACCAAATATCATGGAAATCCATCTAATAGTTACTGAGATATTTTAGTCTGCACC
SphI7591	17	21.58	TGCAGGGTTCAAAATTAGTTTGAAACTCGTGCAGTTGTAATTGGGCAACTTCTGATTTTTTTGTTATCATCTCCATCCAATCATAGCACCTATTGGCCTCAAACAATGTCTAGTCTTTGTGGTTACAGTTTGCAC
NcoI2228	17	23.55	TGCAGGTCCAGGCAGCGTTAGCTCCAGCACTGGAGCCATCAGCACCACCACAGCCCAGCAGGAAGGCGAAGGCTCAGAGGGAGAAGGAGAGACCGAGGGAGACATCCACACAAGCAACAGGTCAGACATCCCGAA
SphI4664	17	23.55	TGCAGGTCCAGGCAGCGTTAGCTCCAGCACTGGAGCCATCAGCACCACCACAGCCCAGCAGGAAGGCGAAGGCTCAGAGGGAGAAGGAGAGACCGAGGGAGACATCCACACAAGCAACAGGTCAGACATCCCGAA
SphI1598	17	36.8	CATGCTAACATGCTCACAATGACAATGCTAACATGCTAATAATTAGTGGGTAATGTTTATCATATTCACCATCTTAGGTTAGCGTGTTAGCCCGCTAACATTTACTAATTAGCACTGAACACAAAGTACAGCTGA
NcoI7657	17	40.31	TGCAGGTCTTCTGACTGCTTTATGTGTGGATTCCTGGATGTCGTCATTGCAACACACAAGCTGAGAAACAGAATATGCTCCAAACTGTTAAGATAACTTTACTGTACGATTGTTCATAATATAGAATTGACAACT
SphI7621	18	0	CATGCAAAAAGATCCTTTCCCAGGTGTATTGCAAGAGAGGACAGAAGGTGTGAAGGACACGCACCCAACAAAGCCAATAAACAACTTATTTATTGATAAAAGAATAACATAAGAGGAAAACTTAAACTAACAGTG
NcoI5109	18	1.01	TGCAGGCTGGGAGGCATGAAGAGGAGAGGTATGTATCACACTTGCTTGCAAAGGGTTGGCATGTACAGTGTTAGCGAGAAGAGAGGTAGCAGGAGTCATGAGGCCTACCCCAGCTTGCCTGCCGAAGCTGTCTGG
SphI7641	18	30.76	TGCAGGTCCTTTAGTGTGGACAGACACACACAGACAAGAAGGCTCCGGGTGACTTACCGATAGGGATGACCACTCCCAAAACAGCCACTGTCAGGTTCTCGCCCAGGAGGAAATGCTCGCTTCCAGCTGAAGAGA
NcoI7301	18	34.33	CATGGATACAGGGTGCTGGTTTGGGCCTTTGGAGCAGCGGAGTCTATCCAAGTTCAGGACCGGATGGGGGAGAGGTGGGTGGTTTGGATTTTGGGTGGTGATGCTGAAGGGAGAGACAGAAAGGAGAAAGGAGAG
SphI6564	18	34.33	TGCAGGTTGATGTTAATGGGGATGCTGAACGACCTCCGGGGAGAAGCTGTGTTCAAGAACATGCCCACTTCTATCTCTATCTCAGCCACCTCCCAGCCCCAAGTTTGTATATCCACCTAACAAGCTCCCCTCTAT
NcoI6758	18	37.84	CATGGCATTTTACTGCCTGAAAAACTGTAGGTTTCAGCCTTTTCTTCTAAATTTGTGTTTGAGGTAAGATTTAAATGAGGCCAAAACTTAGAAAAATCTCAGTGTCCCAGTGAGCGTAATGTCGGTGGATAGTCT
NcoI7165	18	37.84	CATGGACAGAGCCAGAATAATTTATACATTAGCTGCATTTGAAATTACGTCATTCTTCCCTGCCTTCTTTTTGTTGCAGCCTGTGTTACAACATCCTGTCCTCACAGCATATGGTGTCTCATAAAAAGCTAAAAT
NcoI4724	18	41.36	TGCAGGCAAAACAATTTTGTCCTCCACTAGTAAGCAATTAGATTATATTCAAACACACATACACACATAGAGAGCCTCCACAAACTGTATTCTCCCTATGCAGCACTCAGTATGACACGTGCTTCCTCCATATGT
SphI645	18	41.36	CATGCGTTCAGATGACACTCAGGTGGATTTGAACTACCTCTTTTGTACAAAGGAGTTAAGTTTTGGACCCTACTGTATATCTAAACAAGGCAGACCGATACTTTAGTGCTCATAGTCTGAGAGTAGGTCATGCGT
SphI7493	18	41.36	TGCAGGCCAGCAGAGCTCACATCAGCACACATCAGCATGGGGAAAACACTCTGCTGATTGCCTTGGAGCGGGAACCCACTTTCCAAAAACTCAGCAGAAAATTAGTGCTCCATGTTGAGGCACAAACACCTGTAT
SphI3073	18	43.12	TGCAGGTGTGAACAGAACATTACAGAAACATATTAGTGCTTACCAATAAGGAATTGCTGGGTGTCAAACAGTTTGCATGGCTGCTCCTTCTCCAGCTTGTTGGGTTTATCCATATATGGAGCCAGAGGTCCTTCC
SphI5802	18	43.12	CATGCTTTCTTACTTTCCTTTCTGGTGTTGTTTTTAGATACAAATCTCCTTGTTAAAGTGGCTTGTAACTTGCTCAAACTCAGAAAGTCATAAATTAATGTTTAGCAGGCTTTAGATTATCCACACAAGGGAGCT
NcoI4936	19	0	TGCAGGACCTTCTTCGTTTCGCCACAGGAGCTGAGGAGCTCCCAGCAGCCGGCCTCCTCCCCTCTCCCTCCATCTCCTTCCTCCACCCCGTCAGCTCCTCCCCACCAGGAGCTGAGGAGGAGGGGGAGGGGGGAG
SphI5301	19	2.78	TGCAGGCTTTTAGGCTTATTAAAGACACACAGAACAGAAAGGGGATGCAGAGGGAGCGGGGTACATTTTGTGGTCTGAGTTTGTTATTTTACAAAGGGAAACATGTTCCAGGTTAACCTATATGCTTCATGAGAC
NcoI6500	19	3.1	TGCAGGGGTCTTTTTACCTTGCTGTGTACTGATTTTTTTTCTTTTTAAGCAATTTTTCAGCATTAATAGGGCAGTCTGAACTATAATAAACTACTCAACTTTTCATGTGTTTGCAATTGCTCAGTTCTCAGGAAC
SphI7771	19	3.1	CATGCTGTGGTTTAACTTCAATCATCACAGTAACATTTCAAATGAGGTCTAGGAAATTATCTTCACGTGTCTAATCCACAATTTTTTCCCTCTTTAATCCTGTAGAGGTATTTTGACCAAATATGATAGCAAAAC
NcoI4519	19	15.48	TGCAGGTTAATCACGATGTGCTGTTCAAGCAGCCTAGCACCAACAGGAACACACCTAAAAACACTCACACACCTCTGTCACACATACACCGTACTTTGCACGCTTGTCACGGGCACATGCATTCACACACACATA
SphI5985	19	15.48	TGCAGGTTAATCACGATGTGCTGTTTAAGCAGCCTAGCACCAACAGGAACACACCTAAAAACACTCACACACCTCTGTCACACATACACCGTACTTTGCACGCTTGTCACGGGCACATGCATTCACACACACATA
SphI7186	19	15.48	TGCAGGACTGGAGTGTTTAATGATCCCTTGTTGTTGTGTCTGTATTTTGTGCTGTGCAACGCTACCTTGTTGCTTTGTCGTCAAGTATATGTCATGTTCTGACAGCTAGCCAGAAATTGTGCTTGGTCATGTTAA
NcoI3304	19	17.24	TGCAGGAAGGCATGGCTGTTATTCTTTGGTAAGCATTCTCCTTTCTCTAATCCGTCCATTTCTGCTGCAAAAGCATCCTGCTGTTCTATGTGTTTATGAATGAATGCATGTGTGCTCGTGATTGTAGTTTTTGGA
SphI2039	19	17.24	CATGCAGTCATCTTGATAATTTAATTTGAGTGTGCCCCGAGGTGGAGCAATCTTTATTTCATCAGCTCAAAGCAGTTTATTTCATTAAAACGTCTACTTGTCCATCAGTAAGAACCTGTTCCTTTTGAGATAAGC
SphI2113	19	17.24	CATGCATGCAGTCATCTTGATAATTTAATTTGAGTGTGCCCTGAGGTGGAGCAATCTTTATTTCATCAGCTCAAAGCAGTTTATTTCATTAAAACGTCTACTTGTCCATCAGTAAGAACCTGTTCCTTTTGAGAT
SphI4089	19	17.24	TGCAGGTGCAAGTGTTGAAACTGCAGCAGCCATTACTTTCTTTGCCTGCAGGGGGCAACATCAACATGTCTAAATCTGCAAGTCCTTTGCTGTAGGTGGCGTAGGTTGGCATGTGTAAAACTGGTCACACAAAGA
SphI5577	19	20.81	CATGCTGACATGTAACAGATTGCACATACACACATAACTACAGGCACACATCCAAAAAATCATGCATCCACATGTGACTCATACAAACAATTGAAATACCAAGGAACATTTTGTCTTTTAATTGCAACAGTGTCC
NcoI7085	19	22.51	CATGGACTCCTGTTTTCCCTCTCCTTCCCTTTTTCCATACCCTTCTCCAGCCCTTTCTCGTTCCTCTCTTTCCCCAGTGTGCCATTAGCTACCAGTTCATCAAGTTGCCTTACTCTGTCAATGTCTGTCTCTAGA
SphI4611	19	22.51	TGCAGGTATCACTCTCATATCCTGGAACTGAGACGAGGTCAATCAACACTTAAGGCACTATTTGTATGGAGGGTGTACATGTGTGTGTATGTGTGTGCATGTATATTCATGTGTGTGTGTGTGTGTGAGTGAGTG
SphI8470	19	22.51	CATGCGTAATGAGTTAATGTATTAAAGACATCATAGATGCTATAAAAAGCCACCGCTGCGCGTACGTGCATAATGTGCATAACGATGGCTGCTCTGACGTTGTTGAAGGACCTTAATGTGACACATTCAGTGAAA
NcoI5253	19	24.26	CATGGAGACAAGGAGCTGGAGGCTGTATTCTGTGAAAAGCTCATCTTTGCCCAATTTCTGAATATCTCAGCGGTGCAGTTTTCACCTGTAAGTACAGATCTTTCCTTTAAATATTCAGCCAGATGTTCGTGTGAT
NcoI7409	19	24.26	TGCAGGGCTGCATCTCCGGGGCATGCTCCTCCAGCCCCCTCTCCACTCCCCGCCATGCTCGTGCTGCTGACTGACAGCTATCTTCCAGCTGCGGGACATGCACCCCAGCAACCCACCGCTGATAAAATGTTAATG
SphI444	19	24.26	TGCAGGGACAAGAATGCTTAGTCACCACCGGATTGCTGTGCTGTACAATGCCTTGAATACTACATTTAGTACAAAGTCAGATGTGCTACTCCATTCTGGTACCTTCTGGTCTTTGTCCAAATGGAGGATGTCTAC
SphI5881	19	24.26	TGCAGGTGTATCTGCCGCTGTGCTCTGGCGTCAGGTTCTTCAGACTCAGAGTCCACTTCTTCTGACGGCCCTCGCCGACCTCCTGCTCCGTCAGCGGTCTGTCGTCCTTCAGCCACACAATGTCTGGTCGAGGAT
NcoI3083	19	27.78	TGCAGGAGGATTCAACAGGTAAAAGGAAACCTTTGGCACAGTTTGCTTTTATCCACCTCTTTTTTCCTCTTTCATTCTCGCCGGCTCTGTCTCTCTTCGTCTGTCTCTGTTTTTGTTCCTTTGTCTCTCTGTTTG
NcoI7242	19	27.78	TGCAGGGAGAAGAGGCAGTCAGAGAACATTTTATGCACCCATTTGCAGCAAACACATTCCCAACTATCCCTGGTTATCTCATCAATTGTAGGGCGGCTCAAGGGAGCCAGCTCAATCGTACAACTGTTGTGTTTG
NcoI776	19	29.53	CATGGTGCTGATCTCCAACACAGTCAATACACTGCTGATACCAGGAGATCAAAGTTGAACCTAAAGATTTGGAGCACTAACCAACAGGACTAGTAAAGTACATTTTCTGTTGGCTCAGGCAAACTATTAATTACT
SphI9492	19	29.53	TGCAGGGATCCCAGCCTGGGACAGTCTGACTCAAAGAGAGACGGAGACAAAACAGCTCATAAATATGTGAGTCAGTAAAAGGTATGGAGAAGAAACAGGAACATCCTGTGTCATATCCCAAGAAAAAAAAACCGA
NcoI4298	19	31.29	TGCAGGCCTAATGCTGGCTGGTTTGGTTAGCGGCTGACCATGAGTAGTGAGTGGGTTGACAGCAATCCCAACATGCCTTTAAGGGAAGTTCTTTGTCTCAATCGCCACACAAGAGTTTTGTTTCCTCTCTGAAAA
NcoI6786	19	40.21	TGCAGGGGGGAGATATAGTGTAGATATATCCTTTCATGCGGATGAGTGCTTGCAAAAAACCCTCACTTTACACACTTCTATCCTGAGCTTAAGTATGAGAAATAGGAGTGAATTATAAATGAGTTATGCTCCAGC
NcoI1597	19	47.33	CATGGTGTGGAGAGGGATCAGGGCACAGCTTGTCAGAATGGAGAAGTGTGCTGTGGGTTTCAGCTGCCATGCAAGCTGGTTCTGGCTTTGCTGGAAGAACAGGGCTTTGCTGTTTCTGTATCCTTGTTTGCTCAG
SphI1367	19	47.33	CATGCTTGAGATTTTTTTCATTATCAGTGTGTTGGTGTAACATTATTTGGTTTGAGAGAATTGACAAAAACAGAAATTTCTAACACATAAAACCAAGCAATAAGCAGACTGTATGGGTGTTACCTTTATTTTGCA
NcoI4284	20	0	CATGGACAAAACACTGGGAAGTGACCAGCTTCAAGCCGGGCGCCGAACTCCCTCCCTGTCTGGCCCGAGCGACGTGCCCATTATCTCTCTGCTGTATTTCCCTGTGAAGGAACCCCTGCAGTCACCGTCTGACTC
NcoI535	20	4.75	TGCAGGCTGAAAAGCAGCCAGGAAAAAAAAAGGAGCAGACATAAAAATCTGACTATAGAGGGACATGGATGTGAGATGTGTTCACAGGGTTTTAAATTCACTTTAATTTTGTCATTTTGTGAAATGGGTTATTCT
SphI3858	20	4.75	CATGCTCCATTGGCAATATATAAAAATGTATGCCAGAGTCCAATTCCATTAGTATAAAGAAGGCATGATACGTAAAAGAGCACAGGGAAACAATTTCCACTAATGCTGGTAATTACTCAAATGCAATACAATATG
SphI7935	20	4.75	CATGCACACCAGTGACCTAAATCCCTTCTCAGCAAAAAAAAAAACACACTGAAACAAACACCCAGGTGAGGACTGTTGTTGGACTGGTCCACACACCAGCCCAGTGCAAACTGTGACTGGACAAACCTGGGAGTG
NcoI4744	20	5.65	TGCAGGCCCCACTGGGCCTGGCAGACTGCAGACCAGCTGGGAGGAGTGGATGGTGATGTTGTGACCTCTCTTGGGTGAGGCATATTTTGACTGGGAGAAGACAACTGACAGCAAACAGAACATCACACATATCTG
NcoI3899	20	7.61	CATGGGGGACTGGAACCTGCTGGGAAAGCTTCTAGAAAAAGCCCAGGAGCACTCCACTGTGGTGGGGAAGGTGTGGCTCACCGTCCTGTTCATCTTCCGCATCCTGATCCTGAGTGCTGCGACAGAGAAGGTGTG
SphI2222	20	23.81	TGCAGGCTTGTTCAGTAGGCTACCCTGTCAACATCATCAGGGTTCCATTTGGATACCCACAGTGTATAATTTCTTTAAAATCATAAAATCTAAGTTCTACGTAATTTAAAAGAAGATTCTTCATTGACAGGGTGT
NcoI6300	20	27.32	TGCAGGCTTTTCCCTTCAACACTCCGTCTCCCCATCAATCATCGCTGAAATCAGAGGCGGCCATGATTCTCAATAAAAAAATAAACAAAGAAAAGGCTGAATGTCACTTTCATCATTATGCGCATCATTCTTTAT
SphI6144	20	27.32	TGCAGGCTTTTCCCTTCAACACTCCGTCTCCCCATCAATCATCGCTGAAATCAGAGGCGGCCATGATTCTCAATAAAAAAATAAACAAAGAAAAGGCTGAATGTCACTTTCATCATTATGCGCATCATTCTTTAT
SphI876	20	30.84	TGCAGGTATCACATTTACATTTTTCCTTGTAGCCAAGTCAATTTAAAATGCATTCCAAAATGTCAGCAATGAAAATGCTTGGGACATTGAAGCCCAGGGGCCTCATGGATAAGGATGTTGCTCCTAAACCAGGAT
NcoI6677	20	32.59	TGCAGGTGCAAGAGCAGATGGGACGACCCTAACTGAAGCCTATCCAGGAGGCTGACACATGCTGGAACAGTATCCTCCACTTATTTAAATGTCTATTTGAGCTGAGAGCGCTAGTAAACACAACCTTGGCATTAT
NcoI7678	20	32.59	CATGGATACATTATGCACAGTTAGCTTAGCACTATTTATTTTAGGTTTTATTTGTTAACATTTTGGTGAATGTGATGATTATGAGGCAAGATCTTAAGTTATATGGAGCGTCTTTTTCCCATGATTTCTAAGCAG
SphI6284	20	32.59	CATGCTGTATAAAGAATTGTCTGTTGCAGTTATAGGCTGGTTTATTCATCATCAATATACAAAGTATCATCCATTTTTATGCTTCTGTCAGGAACTGCATTGCACCATCACCAACTCTAGACAATTTCATCTGGC
NcoI7387	21	0	TGCAGGCTTAATGTTTTCCAGCATTGATTGTGAGATAAAAAACATTTACTCAAATGTTGTGTTTTCTCTCATACAGTCACAACTGTGAGTGAGACGTAAAAAATGTTGCATACAGTTCTTTGTAGGGCCCTGTAG
SphI7943	21	0	CATGCCACATGGTCGCATGGTCGCAACTGTCGCCGGTTTGATTCCAGCTGGCGACCTTTGTTGCATGTCATACCCCTCTCTCTCTCCCTGTTTCCTGTCTGCCTCTTCACTGTACGGTCCAATAAAGGCAAAAAA
SphI137	21	2.73	TGCAGGGCAAACAAAAAAATAAAGCTTCAGTCCTCAAGATTCTAACCAGTGAATGAAGGCACGTCTCACATCTGTGAGAGTAACATCTACACACTTTAAAACTGGGATTTTTACAGAGGATACTAAATCTAAATT
NcoI7341	21	4.49	CATGGACGCCACACCTGTGGAGCCTCCATCATCAACGAACGCTGGCTGGTCAGTGCAGCACACTGCTTTGAGAGGTAGGCAGCAATCATCATTTCCAACTCACTGAGGATTTATTTATAAATCTCCCGAGCAGTG
NcoI2791	21	8.01	TGCAGGCAGTGAAGTATTCCAGCAAGGGAGTACTGGATGTTTGGCTCTAGAGATGGCAGTGTTGATCTGTTGGTCCACCACTTTGGTCCAGACTGAAATATCTCAATGTCTTCATGGCAATCCATCCAGTAGTTA
NcoI2984	21	8.01	TGCAGGTGGATGGCTCTGGCGAGGGTGCCGGAAGCGCGGGCGGCTCAGTGTTTGTTGTCGCTGGAGTATTAATGGAAGCTGAGTAAAGTTGGAACAACCTGTCTTTATTGTCGCTGAAGGGAATACCTATTCCTT
NcoI3715	21	8.01	CATGGATCCTGAACTGCAGATCAATCCGTCTGTTTCAGGCGATGATCTGTTTGAAAGCGATTCTTCTCAAGCCATGATATTCCCGCAGCAGTCAGACTACAGCCAAACTTTTAGGCAGAGCCGCTTGTGCTCCGT
SphI233	21	8.01	TGCAGGAGCTGAGGAGCCTGGGCAGGGACGTCCAGGCCCTCCACCTTCAGCTGAAGCAGCAGCTGGGCGGAAACCAGGGCTCAGAGGAGTGGATCCAGGTGGGTTTCATCATAGACCGCCTGCTGTTCAGCCTCT
SphI336	21	8.01	TGCAGGCTCTTCCACGGAAAATGAATGTTTTAGCTTTATGAAGATCTCTGAAGATATGAAGAACTCTCAGACACTATATTATGTTATTAAGTATTATATTGTAGAAATGCTCTTTTTCAGGCACAGGAACATACC
SphI3556	21	8.01	CATGCTTGGATTCATGTATTTCAAAAGCCCAGTCAGTCATTTTTGACAATATAAATCTGTGTATTAACATTTGTAAAAATAAATATACCTGTTTTCTCCTGTTTCTCTAGTTTCCCTAGTGTTAGACCTTGTATT
NcoI8018	22	0	CATGGGCCGAATCCTGGAGAGAAACAAGACACTAAAGAAAGAGGAGTAAGAATCTCACCTGTTTATCTGTTATTGAGTCGAAATGATAATATTAGATTTTGCATTTTATTCTCTCCATGATGTGATATGTTGTTG
NcoI6411	22	3.52	CATGGCGCTGTGTGATGATACATCATCAACATGTGACACCAGAGCTGTCTTTGAAGACACAGCAATTTACACTGATGGACAAATGAATCACACACTTGGCAAAAAATCATAATAAATAAATCAGCACTTGTTTCA
NcoI364	22	5.28	CATGGTAGAATGCTGTTGATTCTCCATTTCATCTATGTAGTGACTATCATTTCCTAATCACTCTTTGAAGTGCATTGTGTCGATGAAACGTGTCTGATAGATCTGCTCTCTCTTCTAAGATCAGATCTATCTGCA
NcoI6962	22	5.28	TGCAGGCAAAGCTGGATGAAAGATAAGAGATGCAGATAGATCTGATCTTAGAAGAGAGAGCAGATCTATCAGACACGTTTCATCGACACAATGCACTTCAAAGAGTGATTAGGAAATGATAGTCACTACATAGAT
SphI5917	22	12.35	CATGCATACACCCTCACATACACAAAACTAGACAGAGCAGGCCTGCAGGGCTCAGCTCTCTGTCGGATAAAATGCAGTTCTTCTCCTCCAGCTCTAAAGCTAACAAGGAAGAAACTGCTTTCTCGCTGTTGTTGA
NcoI2076	22	15.87	CATGGAAGGGAGGGAGAAATAATGGGGCAATAAAGTTATTATAGTTTTTACAGGCCACATTATTGGAGACCTGTCCCAATAAGAGTGCAAACATCAGCCTGAACAACCATGTGACATGTTCTTGTGCACGCTTAT
NcoI8596	22	15.87	CATGGGAAGACAAATCCTAAAATAGATAGAAGATTCTAACTCTCTGATAGCAGCAGTTGCTGGGAGCTGACACCTGAGATTTCAGTCAGTCTGATTATGAATGATCGCATCTCCATTCCAGGGAAGACGGTGTGG
NcoI6600	22	19.38	TGCAGGGCATGCCCGCTGTGTGCGTATGCTTGTGTAGTGTGCGCTTACGTGGTTTTATGTCTCTGCATGTGCATGTGTGTAGAGCTGAGTGTTTCTCTTCTCACCCACGGGTGACACCATGCTGTGATCCTGCCT
NcoI5481	22	21.14	TGCAGGCAAGGCAGGAAGGCTGCTTCAGCCTCATCCAATATTCAACAGACAGAGTGAACCTGGTTAGAGCTGTATCATTGCATGTGCCGATGGTGCAGATTTGGTTGTTTGGACTGTGGGTCCATGTGCATCCAT
SphI1137	22	26.42	CATGCTCGACTGGAGCGTCCTGACGATGTCAGCGGAGGCAGAGGGAGAGTGTTCAGCATGTCTGCTACTGCTGACTCTCCCGGGACGGCTTTAATGTATCCACCTGCCAGCCGGCAATATGCCATACACTCAGCA
NcoI5054	23	0	CATGGTATCCACCAGGCATGCCAGCTCTCCAGCTCTCCTCCCCCTTTGTCCTAGATTCTCTGCAATGATGTCATTCAGTGGGCCGATCACGTGGCTGCATGTCTGCCTGTCTCTGAGTTCTGCCTCTGCTGTTCA
SphI4037	23	0	CATGCAAAGCTGAAGGAGCAGATTCGAATCTCTGAAAGGAGTGCATTGAATAACTTTCAAGACAAAGATTTTTAACACGGAAAACGTTGTAAATATGGAGGAATTATTTCAGACATTCAAATGATTAAAACCAAA
NcoI1700	23	0.27	CATGGAGACCTGGAAGAGGACAGGCCACACAAAGAGAGTGGGTTGCACACTGGCCAACTCATTCTAGTTTCTGCAGTTCTATTATTTATTCCATCCGGCCGGCACAACAGATCTGTAGTCCTGGTTGTGAAGCCC
NcoI202	23	0.27	CATGGACAGTCAAAACATCCAAATAAGAAGTGGCATGGTGAATCTGCTCAGAAAGAAGCTGAGTTTAGCCCTGCTTATGTGTGCTCAGGTGTGATCACTTCAGCTGATGAACCAAACTAATCTGCTAGCCGACCT
NcoI2219	23	0.27	TGCAGGCACTACTCCGGGCTGTAAAATACTAAAAAACTAATTTGCATGTTTTTCCCGTAAAAAAAAGAAAAAAATGATGTGTTATTATTTATAGTCAGTATTCCCCTAAAAAACGCTATTGAACATCAATCAAAG
NcoI3608	23	0.27	CATGGGTGTAGGTTTGGTTTCAGAAGTGAGGAGGACACATGAAGTCAGAGGTTCATCAATAACAACAAAAAAACCTATATTTTCTATATTTATATCAATCTAGCAAATAACATATTATCATGGAATTGGTTATCA
NcoI3883	23	0.27	TGCAGGAAGCAATCCTAGGGAACCACAGCATGGATTAGTACAGGCAAAGGTCACTGCTGGACAAGGCTAGTTTCACCCTGCAAACACATACACAACACTGCTGAGCTGCAGCCAGTCACCGCAATCTGAAATACT
NcoI6051	23	0.27	TGCAGGTTAATTAACCCTGAGCTCTGATTTATAACAGAGGTTAAACAGCTGACAGCCAATCAGAGATCAGGATCTTTTATCGCCGTGGTTTATTTACATTTGGTTAAGTGTCTGAATATTCTGGGAGTCCTTGAG
NcoI6399	23	0.27	TGCAGGTCGGCTAGCAGATTAGTTTGGTTCATCAGCTGAAGTGATCACACCTGAGCACACATAAGCAGGGCTAAACTCAGCTTCTTTCTGAGCAGATTCACCATGCCACTTCTTATTTGGATGTTTTGACTGTCC
SphI5272	23	0.27	CATGCTGTCTTATCCTGCCCCATGCTGAAAAGCTATACATAAATTAGTTCTGCCTATAGGACAAGCCCTTGTAAAACCCATTCATCATAGCGCTGTGATATAAAGGACCAAATGTTTTAAGATCCTGCCTTCATG
SphI6708	23	0.27	TGCAGGTTCATTTTCCTGAGACGCAGGAACATTTATGTAAGTGAAATGTGCCTGGTAAGGGTTTTAGGTCTTGAGTGTTTCCGGTGGCTGGGGACCAGCATTTTGGAAACTGCACCACATATCGCATCCCCTATC
SphI7534	23	0.27	TGCAGGGTGCGCCGTCGGGCCAGGTGGTAGTTCTCTGCGGGGCTGGTAGCTGCTTTACCACCACTCCCACGCTGAAAAACATACACGAAATAACAGATATAGTAGGTGAGATTAATCAGAGAAGTACAAAGCTTA
NcoI8623	23	7.59	TGCAGGACTGTGAGAGCAAATGGAGAAACAGATTTATTCTCTACTCAGTCAGAAACTCACATCTGAGTGTGAAATGGAGACGGGGAAAAAAAAGGCGAGAAGCAGAAGAGCAGATCTCATGTTGGACAGCTGAGT
SphI1390	23	7.59	TGCAGGACTGTGAGAGCAAATGGAGAAACAGATTTATTCTCTACTCAGTCAGAAACTCACATCTGAGTGTGAAATGGAGACGGGGAAAAAAAAGGCGAGAAGCAGAAGAGCAGATCTCATGTTGGACAGCTGAGT
SphI1090	23	10.25	CATGCTGGCTCACGGTCATGGAACCGAGCCATCGTTAATGTTATTAGTAACACCTGTGCTTTTGCTTCTATAACAAGTCAACATGTCTGCTGTGAAAAAGGTCTATTAAAAAATTTCTCAGCATTTAAATGAACT
SphI1077	23	10.71	TGCAGGCACTACCCAGAGCTGTAAAGAAAAAAGAAAAATATTTAATGTAGGTTATTGTTTAAAGTCAGTATTATCCTGAAAAAAATGCTATTGAACATCAATCAAAGATAAGGCATTAAAGGACAGTGCTCCTTG
NcoI617	23	17.77	CATGGGTTATACTATATTTTGGATATGCCAAAAAATGTCAAATAAACTACATTATAAACTACATATTTTACTATTAAAATCCTTCAGTTTTCCTGTAAAGTCCCCAGAGCTTTCATATGATTTATCTTGCACTCT
SphI1624	23	38.11	TGCAGGGCTGTAGTTCCATGGAGGCCACCTGAAGCAGCAGGAACGACGGGAATGTGGGAACAGTGATACGCTTCGCTGTCTCCATCACCACAACAACATCTCTGCCTCATCATGGGAGAGGAGAGGAGAGGAGAG
NcoI8281	24	0	TGCAGGAGGTTAAATTATCATGTTACTCTGCTAGACACCAGATTATAACATGAACTGCAAAAAAGATATTCCCTCTCTCTCTCTCTCTCTCTCTCACTCTGTCTTCCTTCACATACACGCATTTGCACACACACA
SphI8658	24	0	CATGCAGGGGTGAGTCGTGCACACACACACACGCACACGCACACGCACACGCACACGCACACGCACACCAGAGGAGGCTGGTCCATAGAGGCAGAGGAGGTTGCTCCTCCTCTATTTTTGAGAGGCAAGAGGGAG
SphI3884	24	1.79	TGCAGGAGTTGGAATTACCTTTCAATTACTGCTGATAAATCTACGTAAGGCTTTGGGGAGATTCCACTTTTAAGCTGGCTAACGAGACTAATTAACTAACGAGACCTGGGGGGTTGTGAGGTGGGGTTTTTTTTT
SphI5725	24	3.57	TGCAGGACTAGCTTTAGTGCATCTATGTGGCCCTCTCTGTTGCGCAGCTCTGTGCGGGTCTCCCTGAGCTGCGTCTTCAGCTGGAAGAGCTCACTCAGCTTCTGGGCCACCTCCGCCTGGGAGTCCCTCAGCTGC
SphI8132	24	3.57	CATGCCTGTGATTAGCAGCCAGATTGATGAGTTCAAGGAGGAGCGGTGGCCCTGTTGTGCTGTGCGTGCAGACAGAGGGAGGCCAGTGTGCATGTGATGATGAGGCCTGGAGTGTGTGGTATTGACCAGTGGATG
NcoI4701	24	5.33	TGCAGGTGGGAATCCCTTGTTAGCAAGTACAGTACATTCTTCTGAGCATTCGTCTCAAACAAGACCACCATTAATGTTTGTACCAAATTCCAGGGCAATCCATCTAATAGTTATTGAGATATTTAAATAAAAAAC
NcoI2135	24	7.09	TGCAGGGACATATACAGGAAGAACTCTTAAAGAAAACTTCACTTAATCATTTATTACGTTTAGTTGGTATGCTGCACATAAACGTTTTTTTACTTCCATCCTTCACTGTGAATATCTTCTTGCTAGACTCTTTGC
NcoI8467	24	7.09	TGCAGGAGCTTCCACTGTCTGTCCAATTGCCTGCAAACTTTATCCAGATAAAGACAGAGCCTGCAGAGGCTTAAGGCTGCAGGACTCCTCCACACAAGCTGAACCAAAAACAACCATTGAATCCATTTTGACCAC
NcoI9664	24	7.09	TGCAGGTGAAGAGGAAAGGGACAGTACACAGGATGATAGAGAGACATGTAATACACAGCCACAGTCTGACACAGAGAGTGTAGAAGAGGACAGAGAGGAATATAAGAAGACTGTGGGACAGACAAAGAGAAAAGT
SphI4536	24	7.09	CATGCATGTTCACACATTTGTCTGAAAAAATAAACCTGCTTGCTCTTTGTCAATCCTATCCTCTGCCCACATAATGTGCCAGATTTCTTAATGCAGACTAGATTGGTATTGTAAAAGACATACATTTGCTATAAT
SphI5660	24	7.09	TGCAGGGTCAATGGGTCAGGTAATTGGCAAGGTTCAATTGATACATTTTCTTGCACTGTCAAGTGCTCATTTTTTGCCAATAGAATTAATTCTGTGACAAATAAATTTAATGGACGACATGTTTAAATGTCCCAT
SphI6594	24	7.09	CATGCTGAAATGGGTAACACTGCCCATTTATTCCCTGTGCTTGGATATGTTACTGCCCATATCGACTAAATATCCATGTTAAATTTAAGATCGATAACATGATGGGACATTTAAACATGTCGTCCATTAAATTTA
NcoI6953	24	14.15	TGCAGGCTACGTGTCCGACTGGAGGAGTCGATGGCATTCTGGAAACAAACCCGTCACTTGTCAACAAATGCGTACTGAATGAATAGCTATATTAATTTGACTGAATAAACAATGTGTAAGAATTCATATCCAGGA
SphI873	24	14.15	TGCAGGCTACGTGTCCGACTGGAGGAGTCGATGGCATTCTGGAAACAAACCCGTCACTTGTCAACAAATGCGTACTGAATGAATAGCTATATTAATTTGACTGAATAAACAATGTGTAAGAATTCATATCCAGGA
SphI4228	24	21.21	TGCAGGCAGAGCATGAAGATTAAACCAGTAACCAAAATTACGTTATTTATCACATGAGCTACACTTTACAATGTGGAAATCACCAGAATCTGAACAACATTTTTTAGGTGTGTGTGTGTTTGTCTTACGAGGAGA
NcoI4698	24	22.97	CATGGTTGGCTAAAGCTAAACCACTGACCTTCTCCATTAAACTGCGGTCATAAATGCATAAAAAAATAAGTAATTTACGTATTTTTTTCATTTTCTTTTTTTACCAGATTTCCTTCTTTTCTGTTTAAGTTTGCC
NcoI5853	24	22.97	CATGGTTAATATAAAAATATTGATTAGTGCAGCTTTAAAATCATTTCTATATTTAATGGGAAGCCAATGAAAGAGACCGGAATAGAAAAACTCTACAACAACAAAGCACACTGGTATTCAACTGCACACCAGCAG
NcoI2061	24	28.25	CATGGCTCTGTGTGTGTCTTTGTGTCCCACCGAGGAGCTGAAGACCTACCAGGACCTGAAGAGGTTCGCCATGCTCAACGGTGAGGTCATCACTCTGTCACATGACTCATAAAACACCTGAGCAGGTGTCCTGAT
NcoI7756	24	28.25	CATGGGCTCTGGGAAACTGTTTGCCATTTTCTGACATTTTACAGACCAAACAACTACGCGATTAATCGAGAAAATAATCAGATTAAATCAATAGTTGCAGCTCTACAGTCCAATACTACACAGAAGTTTGCTACA
SphI2478	24	28.25	CATGCAGATCCATAGAAACACACTTAAAACAACTGCATTTTGAAATCTGGCGTGTATCAATTCGTCTTTTCCCTCCTCTTGTTCTCTCCGTCTTTCCGTCAGCATCCACACACACTTTTTCTTTTAACTCTTCTT
SphI4576	24	28.25	CATGCACATTCGAATTCAGGAACAGAGACATGAAGAAAAAGGAGAGGAACTGGAGGGAAACAACAGAAAGAAATGGAGTCCCTGGTCAATTTAGAGATCAGTCAGAGCCCTCACACGTGTCTGAACAGTTGGTGC
SphI4789	24	28.25	TGCAGGCAATGTCAAATATATTTTCTTTACACATCTTCTTTACAAGTGATTCTTCACACAAAACACATTTTTAACATGAAATGTCTTGTCCATGTGTTTTGTTGAGCAACATGGTTCATGTTAGGACAGCACAGG
SphI4825	24	28.25	TGCAGGGCAGAAGCGTTGCTCGGGCCCATCGTATATGGCCAGGTTCCTGCCGACCGGGACGCTGTCATCCTTTAGGGTCAGATGGGGGGGCTGGTCCCCCTCGTGGTTGGTGCCGCTCAGGGCCACAGAGGAGAG
NcoI1527	25	0	CATGGAGTGGTGTCCTACACCTGATGGTGCGCCGGCATCCCAGTACATAGCTCTGGCCTGCCATCGAGGGATGGACGACCGGCACTATGTCAACAAGACGTACACCGGACCTGGACTCGTTCAGCTGTGGGACGT
NcoI5166	25	0	CATGGAGGACCTCTACACCCAGCGGTGCAGGAAGAAAGCCAACAGGATCATCAAAGACCCCAATCACCCCAGCCACAAACTGTTCTGCCTGCTGCCGTCCGGCAGACGGTACCAAAGCATCCGGTCCCGCACCAG
NcoI7142	25	0	CATGGAGACCAGTCTGAGCTGGCAGCGGGGCTGGGTCAGCGGGCGGATCTGGCTCCAGAGGCCGGTCAGCGGGTTGAAGCAGAAGACCCGGTCCGACGCTTTGGAGCGGCCGTCCCCGTGCGCCCTGATCCCCCC
NcoI768	25	0	CATGGCTTTTGGGCAGCTAGCAGCAGGTCTGCACCTGAACTGAACCAACTTCAGCTCCGACAATGAACGACTCTTGAGGAGCTTCTACCCCTTGCTTTTAAACAGGAAGCTCCTCCTACAGACAAACCAAAGTTA
NcoI7829	25	0	CATGGAAGCCCGTGAACTGCAGCCAGGCGTACCGCGACCACGATCCACAGGAAGACTTTATACCGTCTGTTTAGTTGATTACCTTCTGTGCTTCTGTGATAACTGATGGTTAAAAGCATTTAACTCCAGAAAATG
NcoI8502	25	0	TGCAGGTCATCGCAGACGAGCCTGAGGGCGACGCTGCAGACGCCGGCGAGAAGGAAAGTAAAAAGGCGAAAGCCAAGAAAGCTTCAGCAGAGGAACAAACATCCAACGCTCAGCAGAAAGTTACCAACAACCAGG
SphI2013	25	0	CATGCAGAAAAATCTGTGAATGATATCGTAGAATTCATATTATTTCCACTGTGTTGTTGTTACTTTAGCTTCTGCAGCTGTAGCACACCTGATTTGATTTGATTCCAAAGATTCGACAAGGGATTCGAAAGGATT
SphI24	25	0	CATGCTTGGAATAACTCCTGCCGTTTCACAATGACTTCTCAGATCCCAGATTCCCAGGAACAACACCAAGGACACGACCTTGGTGTCCTCAGTGGTGGCTACAGCCCTGTATTGTGGTGAAATGTATGACTGATG
SphI4446	25	0	CATGCATGAGACAAACAAAACAGGGACCCACTCATAAAGAAACTGCTCCATAGCGCTACTAGAGGTGAAAAACTGCACAGAGTGCCTTTAATATCTCTGGGTTTTGCACTGTTGGTTGAACAAAACGATACATTT
SphI725	25	0	CATGCTGATAGACGTCTTAATCTTGAATACAGAACTGCAGTGTAAGTGGCAGTGGATGAAAGCGTCTGCCAAATACTACAAGTGTAGATGTAAATGTAATAGCCTAAAGTATAGAGGAGCAAATATTAAAATACC
SphI1911	26	0	CATGCGTGATCAAAGGAAGATACATAAACCTCAGAAAGCAAAGCAGACTAACCAAACTAGTTTCTACAAATAGGAAATAGTGCAACGCAAGTACAATATTTGGCTGTGATAAACTTATCAGTACCTCACACTTCT
SphI6436	26	0	CATGCTAACATTTGCTAACTAGCACAAAGCTAACTGAGGTGGATGGAAATGTCATTAGTTTTGCTCAATATTGTACAAATTAAAATTAATTAATATTAATGAATTATAGGGAAAAGTGCTTGTATTATTTAAACT
SphI7096	26	0	CATGCCTTCCAACGCCACTTCCCCAAACCATGTTTCGATTAGCCTTGCCAAAACACACAAGGAGTCCCCGTGCAGTTTGCTTAAGTCATTATTAGATCTCTGTTGTGTTATGTAGCCGTGGATTCTTCCCAACCG
NcoI3838	26	5.28	CATGGTAACAAAAAAAACAAAGTGTGCCCACAAATGCAATCACATTATCTGTTTTTAACAGTGTCAAAGAGTTTTAAGGTGGATTTCTCCTTTAAGGTTGAAGCATCTACTGAGAAGTCAGGGTTGATGTGAAGC
NcoI38	26	7.04	TGCAGGCAGACTCAATCAAATGAGGAAAATAAGGCAGACCATTCCCATGCTACCGGGTTATGCATTATACATGCTTGCAAGAGGTTTATAACACCTCAAATGACACCTCACTGTGGATCATGTGAGATTGCCTTA
NcoI8830	26	7.04	TGCAGGAGTGGGACTTTGAGAAATACTCAGAGAGCGCTGCCAAAAAGGCTATGAACCACAACCTCAAGCATGTGATGAAGGAGGGCGGCCGTGCCGGAAAAGCCCTGATGATCAATACCGATAAGCTCATCAGCA
NcoI4339	26	8.79	CATGGGGCCTTGTACACCCTGGGCACCAATGTTACCTTTGTCCCCTTTATCCCCATTTTCTCCTGGTCTCCCATCAGTGCCGTCCGCCCCATCTGTGCACTCACACACCCCCTGCTCACCTTGATCACCCTTCTG
NcoI5161	26	8.79	TGCAGGGTGTGACCGCACTGCTCAGATACGTCCATGACGTAAAGAACCGCCGCTCGCAGGTGAGCCAGAGCCGTGATGGCCTGCATCTCGATGGTGTTCCTCTCCTCCAGGGGGTGGTCCAGGATACCGGGGGTG
NcoI713	26	8.79	TGCAGGGAGACAAAGAAAGGAAAAACAGAGAGTAAGAAAGTTAAAAGTATTGAAATACACGTAGGAGCAAAGCTCTGGAACACAGAGTGGATTAGTCACAAGTCTGATTCCAGTGATACGAGCTGCCAAAGAGCC
SphI1243	26	8.79	CATGCTAACATTTGCTATTTAGCACTAAACACCTGGCAGTTGTTGGTCAACAATTAGCTCCAATGCTAACTGCTGCTAAAACCACAATGTCTCCGTTTTACATTTTTATCTCTACACTGTTCAATAAACAAGATA
SphI1500	26	8.79	CATGCAAACGAGCTAAAATTTAGCTCTGCTGTAGAACAGTCGTCATGCACATGATCATCACAGACCCACAGGAAGTTTACCTTTCTGTCCAGACAGGTGGGAAGAGGTGAGGGAGAGATGACGGCTGTGTGGAGA
SphI1594	26	8.79	TGCAGGGGGCAGTGCTCTGGTAACACAGCCTGTGAGTCTCACAGCAGCTGCAGCAAAGAAGAAACGAGAGATACCTTAGTGGTCTAAAAAAGGACGGAGCTCCAACTTTACTTTTGCCAGCAGAGAGCGTCGAAG
SphI4656	26	8.79	TGCAGGGCTCCTCCGCAGGGCGCCTCCGGTGCAGGCTCTGCTTTCAGGCAACTCCGCAGGATGCAGTTGGTCGCCGAGCAACGAGGGCCGACAGCGGGGCCTCCCAGCCAGTCCTGCGGTATCACTCCTGGGCCG
SphI8358	26	8.79	CATGCATGAAAAACCAGGCAGAACTGACTAAATGCTAAACTGGAAATGGTCGTTTTGTTTTACCTGAAACTGCTCCTCCAGTTTCTCCCTCAGACCGTCCAGTTTGTCCAGACTCTTACTCAGGTAGACGTGACC
SphI3736	26	10.55	CATGCTAACATGCTAAACTAGATGGTGTGCGTGGTAAACATTATACCTGTTAAAAATCAACATGTTAAAGTTATTGTGAGCATGGTAGAATGTCTGTAGTACATGTATTGACTTTCAGTCCAAAAATACTTTTCT
SphI3813	26	10.55	TGCAGGGCAGCGGCTGCAGCGGCGGCTCAGACGCTGCGTGTCAAACATGCAGGATTTATCCGTCCATCTGCATCATAACCTGCAGTGTGTGAACTGGGCCTGAACGCTGCTGTCTGACGCTGTAATGTGATTACT
SphI5120	26	10.55	CATGCAGTCTAAGAAGAGCTAACAGGAGCACATGAAGAAGAAAAAAACAACCTTATACTCTCCACAACAACACTGCTGCTGAGGATTCAGTTTAGAAAAGTTCCATCATCATCACCATCATCATCATCATCATCA
NcoI2164	27	0	CATGGGTACACTGCAAACAGGAGCTGCTAACAGCTGATTCAGCACACTTTTAATGGAGACTATCTGACTAAATGTTTCATTGGTTCCATTTCGGTTCTAATCTGACATTTTTTTGGTTCCAGTTTAGTTTCTGGT
NcoI243	27	0	TGCAGGCAGATTGCAATGGCAGCCAGTTATCAGCGCACCTCATACTCTAAAAATACCCTCCAGATGACATCCTTTTGTGCCCCTACCATCGCCCCCTTTCTCCAGCCATCAGCTCTGCTCCACTTACAGCGCAGA
SphI4341	27	0	CATGCAGTACTGGTGGTCGTTGCTCATGAATTCAGTGTTTGATTTGATCCTGCACACCACTTTGTTTGGGCAGTTTTATGCTTCTTACACACAAACACATGCACAAATGCGCGCGCTCACACACACACACACACA
SphI4893	27	0	TGCAGGTTGTTGAAAGCAGCCCACAGACAGAAACTGCAGCTACAACCTCCCCCCTGCCTGGTGCTGCTGGGATGGACGCCTCTCTCTTTGATGACAACACTCTGTGTCTGAGCAAGCCTGGCCAACTCATCAGCA
SphI6752	27	0	CATGCAGGAACGTGGGCAGAGGTCACAGTGTCCGGTGCAGCTTCGCTTAGTTCCAGACGCTCACTATTACCCGAGTAGGGCTCCACCGGCGAGCTGGGTGCAGAGATAGTAGAGCTGCTATGATTTTGTGGTTGA
NcoI4188	27	1.76	CATGGCCGGGCCTGGGAGAGCGAAGGCAGGCGGTGGAACAGGCCCGGACCCTGCTGGACCAGAGCACAGCTTTGGCCCCCGTCCTCTCAGACGTCCGCACACAGGTAAAGACCTCACAGGAAAGCGAGTTCAACT
NcoI8688	27	1.76	TGCAGGGTCAAAGGTCACCGAGGGGTTAACATCATGGATCAACACAGGATTATTGATTAACGTATGTTTGATTGATTATTTTCAAGAGTAAAATGACTCAGAAGATGGTTAATATTAGTCATATTTAACTTCATT
NcoI8732	27	1.76	CATGGGCCAGTAGGGCCTTCAAACTACATTCAACATTTCGGAAATTTGTGTTCTCTTGTCAAATTTACAAAAGGGTTTTATAGAAAAACATGTTTATATTTCTCAAGTTAGGTATGAAAAATAGTATAATTTCGG
SphI8287	27	1.76	TGCAGGCGGACACCAGGTTTGAGAAGAGCTGGGCGCCCCACCACGGCTCACACCCCCCCTTGTACTGAATCCTTCTCTTGGTCACCGGCTCCCCGAGCAGGGAGTCCTGGGGGATAAATAAAACGCTTCCGGGAA
SphI975	27	1.76	TGCAGGCCCTGCAACAGACGCTCCTTCAGGACCAGAACTGAGACTCTCAGCTGGTGCCACAGCAGCTGCACCGTCCTGAACCACATGAAACACAACACCATGTAGTTATTTAATATTAATAAATCAATTAGTCAA
NcoI4822	28	0	TGCAGGTGAGAATGCTTTCAAAGCTTAGTCCTCAGTGTAAATAAGAACAAAGGTCCAGTCGGAATATGTGGTCATAATTTGATTGACAGTATGTCTTACGCAGTATTGCTGCCATCCATCCTCACCTCTTAACCG
NcoI2373	28	10.1	TGCAGGTGATTGGACAGATTGAAAACAATGAGTAAGTCTGTAAGAGGTTTCGTAGTAATTTCTAGTCTTTAAATAATTCTGTGGAAAAAGGCATTCAAGATTTTGACAAAGGCTGAGGTAAAAGTACCAGGAAGT
NcoI8094	28	10.1	CATGGTGTTTGCTGCTTTCCTGTCCCAGTTCCCTTTTGCCAAATTTGGATTTTTAAGCTCTGGTAATCGCCAAGATGGCAGCATTGAAGTTTCAAAATACAGAAACCTGATGTCAGTCAACTTAAATCAACACAT
NcoI5582	28	15.54	CATGGCAACGTGCATATTTTGAGAAGCACATTATCAGTGGGATCGTGAAGAGCTTACCAATGCGATGACGGTGGCACCGGCGCCGGCAAACGCAACGATGTAGAGGTGGTAGGACAGGTAGAACTGTGGATGAAA
NcoI1132	28	17.34	TGCAGGTTGGTGCCTGGGACAGACATATCAGAGGATTTTTAAGATAACATAAGTAACTCGTTAGCAGGATTCCTGTGATCTGCTTTTAAAAAGGAACAGTTTAACACGCTTACTGGCTTTCTTGCTGAGAGTTAG
NcoI1212	28	17.34	CATGGAGACGGCAGCACGCCACGCAAGAGGACCAGAGTAGGCGTTCTCATCTCTGGCACAGGTGTGTTTTTTATCAATCTTGAAATAAGAATTGCAGTTGGAGTGTCTTTCAAGTCCATTAAAGGAATAGTTCGA
NcoI3331	28	24.41	CATGGGTTTGCACAACATTTTACACACGCACTTTTCCTTTTTTATCTTTTATCTACTTTACTCTTTTCCTCCCACGCTCCATTCATCTCAGTTAACCACAGATTTGCCATTAACACATTTGTAATTTAACACACA
NcoI3588	28	24.41	TGCAGGAGCTCTAAACTTGCATGATTATAGGTCTGTTTCTTTAATTTTCACTGTTTTATTTATTAAATTTGACCAATCAAGTTCTTTTCATTTCAGTTTTCTAGTGTGATTTCAGCACACATTCCAAAACAAACC
SphI5421	28	24.41	CATGCATATTAATTGAATAAGACTATGGCCAAGATGATTGTATATTCTATGAATTTCAGGCTACTGAAAGCAAAATCTCTTTATGCCTCTGTCATCAACTAAATATCCATATATTACATGATTTTACAGCTGCAT
SphI7489	28	24.41	CATGCAAAAGTGATTTTATTGTATTCCCTAATGTAGTTTGTAACTTTCACAGTCGGCAGCAAGAAAAGTTATCTGAACAAACTTCTGCAGGATCAGAGGAATCTGATTGCATGAGTGCGTGATAAATACTTTCCA
NcoI3231	28	31.47	TGCAGGCTGACCAGTGCACAGGGCTCCAAGGTTTCCTCATCTTCCACTCCTTTGGAGGAGGAACTGGCTCTGGCTTCACCTCTCTGTTGATGGAGCGTCTCTCTGTCGACTACGGCAAAAAGTCCAAGCTGGAGT
NcoI5195	28	31.47	TGCAGGACCTGCAGCAGAGCAACAACCATTCTACCTTCAGATAACGTTCAGAGCTTTACTTTGAAATCTGCCCAATACAAAAAGCTCATTATTCATTTGTTATTGAATTTAATGGGTAAAAAATGTATTAAAATC
NcoI599	28	31.47	TGCAGGACACGCTGGCCTGCCTGCCAAAACTGGTCCAGAGTCATTAAAGGAAAAATCCACATACTTTCTTTAACACTGTAATCTGTGCTAGAGTGCAAGTCGAAGTTCCTTCAATCTGCCTCGTCTGCTTCAGTT
NcoI7224	28	31.47	TGCAGGATTCAGGAGTGAAGCTGCTGTCCACTGGTTTGAAGAGTCCACACTGTACACTGAAAACGCTCAGGTCAGATCAGTTCTCTTTGTTTTTCCTGCGTTGTTTGAATTGGTTTAATTATCTTAAGGGGTCAC
NcoI7307	28	31.47	TGCAGGTGAAAAATATCAACATCTAAAGGGCAGATTGTCATGATATTACATGTTGTTAAAGCATTCTCCTGTCCTCTGGTCAACTGGTCATCACAGCATCAATCCAGACTTTGGGTATTGCTTTCTGCTCTGTTG
SphI7478	28	31.47	CATGCAGCAGCGTCAGATTTGTACTTTTGGTTGAACCTGTGGTGGCAGTTTTCCTGCTGTGCAGTTGAATACAAGCTGTATTTGTACACTTTTAGAAGTTTTTTCAGTGTCAGCAGAGAAATACAGTTAAAAACA
NcoI2879	30	0	CATGGGGTCATAAATGCCGTCGCTCTTCCTCATCAGGTGGTGATGTCGGCTCAGAACGGTGGCGTACACTTTGGTCATATCTTACAAGAAAACATCAAACAACAACATACTGTAAATTATCATGTATGCACTTAT
SphI1951	30	0	CATGCAAATAGGCTTGACACAACTGCTCGAGCAAAAGTATCCAAATAAATTAAAGTTCTCTCATCACAAAACTGAACTTCACAAGTTCATGATAATATTGAGGCTATCCTCTGTCCAAGAAGAGGTTTCTCATTT
SphI4444	30	0	TGCAGGTGTGTTGCAGGTTTTAGAGACTCAGATGACTGTGAGCGACATAAAAGTATCTCAAATTTTTTCTGCTGCTCTGGAGATTTGCGTACACCTCCCAAAACATCAGAGCCGCTCAAGAACTTCCAGTGGATT
SphI6479	30	0	CATGCAAAACATGACAAGTCACTGGAAGAAAATTATTTCCCTAGAGAGCTGGGAAACCAGGAAAAATCAGATGATGCCAAATTTAACAGCCAATCCAATTTGTATGTGTGCATGACTCCTTACCAGTACTTACTC
NcoI4288	30	1.76	TGCAGGAATAGCCGTAGGGGTACATGAGCAGCTGGGAGTAGGCGTGGACGGAGACGAAGGACTTGAAGTTGCCGTGGCTCCTGATCAGGTTCACCACGTTCTTCACCTCAATCTCGGAGTGAGCCGAGGGGCCGT
SphI1437	30	1.76	CATGCCTTAGTGGAAAGAATTTAATTAATTAATGTTTCCACTAAAAAACAAGCAATGTTGTTCTACTAGGAACGTATGATAAAAACTAACTAAACCATGATTTGTTACTTTAGCAACAAACTTGCCTTTCAAAGA
NcoI5013	30	3.51	TGCAGGAACAAAAAGAAAAAAAAAAGTCACTGGTATTTTGAATGCTGTATTGTTTTTAGCCATGCTAGCTGCATGGCTCTAGGGATGGCAATGTCGGTCTTTCGGTCAATCCACACTTCAGACTGTCCAGACTGA
NcoI5106	30	3.51	CATGGCCGCTTCGATAGCCAACGGGGGCCTCTGTCCACTGTCAGGTGACCAGGTGCTGTCGCCGGTGGCAACACGGAGTATGCTGTCCATGATGCAGGTGGCGGGGATGAAGGATTACTCCACGACCTTCCAATA
NcoI6279	30	3.51	TGCAGGACTCAGGTGGTCAACTGGACAGCAACACTCGAGACTACCTGCAGTGTGTGACCCACACCACAAGAGGGAGCTGTTATGTGATTCCAGTTGGTTTGAATGGAGTGCTGGAGAAGGTATGGTTGAACTTAC
NcoI7730	30	3.51	TGCAGGGACACTGTCCCGTCCTCGCATCACAGAAACAGGGACTCCCCAGAGGACACTGAGTCACCTCCGTCCCCCGCCGGTCACAGGAGCACTCTGGGAAATACACAATATATTACATACATAATATATCAGATG
SphI1416	30	3.51	TGCAGGCAAGGTGAGCCCGTGTTCAACACATCACAAGAGGGAAGACCACAGTATCGACCACAGTATCACCAAAATCTATACGATTCCACACCTGGTGACCATGAATACCCACAGCAAAAAATTCATAGCAATCTG
SphI6325	30	3.51	CATGCTGATGTTAGCATTTAGCTCAAAGCACCGCTGTGCCTACGTACAACCTCACAGAGCTGCTAGCATGGCTGCAGACTCTTAGTCTGGTTTATGTGTTTGTCCCAGTTTCCTGTCTCTGAGCAGATTGACAGT
SphI7579	30	3.51	CATGCTCTCCAAGCAATTAAACTATTGCCTTATGCATATTGACTTTATTGACTTCTCATTCAGGTATTTCAAAATGTTTTGGCCATACAGACAAAAATATGTGAGGGCATTGAAAATGATCTTGTTTCTACCACA
SphI9422	30	3.51	TGCAGGTCAAATTGTCAACATTACATGCAATTTATCTCATAATCTAACAGCTGAAAAAATGTGGAAAGTTTCTGATCACATTCCTGCTCCCTAGAGGACGAACCCTTTAGATTTTAATGATCCATTAACCTTTCA
NcoI6658	30	4	TGCAGGAGGTTATGAGGTCATCGGACATCATGTTCAGAGGTGTTGGGTCACTTCCTGTCACTGCATCATCTGGCCAATCACTTGACACTTTGTTGTTCATTCCCTCACCTGGTTAAACTCCACCTGTTGGTTGAT
NcoI7927	31	0	CATGGTTTGGCTCCTTTATATATTTCTGATCTTTTAACTCCTTTTTCTGCACCGATACCCCCTAAGGTCTGGCAACCAAATGCTGTAAGTTCCACAGTCCAGGTTTAAGACAAAGGAGGATCCTGCTTTTACTGT
NcoI9820	31	0	TGCAGGAAGCCGTCCTGTATGCAGTGTATGTTTATCCTGGACAAGAAAGAAAATGTACCTGTGTGTGTAACTGTCTATTGGGACTAAATGTCATTTTATTTACTCAAGTAGTGGACTTAATTTTTTTAAAGATTT
SphI1982	31	0	TGCAGGTTTCTCATCATGTAAAAGCAGGAAGACATTGTTGAGCTTAATCGAGGGGATAAAGTAATTGTCTCTCATTTTTCTGTCACAAATTGTGAGATAAATTTGCAAATGCATACAATTGTCTCCTCTCTAGTA
NcoI5991	31	1.76	CATGGCTTTCCTTCTTGTTCAGGAATAGAACTGCACTTTCAATAATGAAACTCCCTTTCCCTTTCTAATGGACTAAATCTAGTCCACAGTCTAAAGACTACTCTCTGCTCCCTTCCCCTGCTTTGATGACTGTCA
NcoI800	31	1.76	TGCAGGTAATTGGGCTTTGGTCAGTAGAATATTATGGAGCACAAAGCCATTCAAAAAAACAAAATGCGTAAAAAAATTATGATGAAAATTTATGAATAGACAATTTTGAAGTTTTTGTCTGTATGTGTGTTTGTC
NcoI7519	31	7.04	CATGGACCCGGCTGACCGCGCCCGCATGAGAGGTACTGCAGCCTTTACTGTATGTCTAGTCAAACACAGTCTACCAGACTCCTATTCATATTTAAAGAGATTTATTAACTCATAAAAGTAAAATAGTAGAATAAG
SphI2004	31	8.79	TGCAGGGTTCAAAGAATCAACTTGTCCACTAATTGGTGACCCAGCGGAGAAGTGGGGAGCCAATCAAAGTCTTTTCTGACCACAATTCCCCCCACTGGCCTCAGATAGTTGCAGAGGCAGCAATTAAAGGAGAAA
NcoI4820	31	14.08	TGCAGGGTTTGGGGATGGCTACATGGGTCACATGTTAGGTGGAGGCCTGCCACCTCACACTCTGAGAGAAGTGTTTAGCGGACCAGGCCAGGCTGCTGGCTCCTCGTCTGCTGCAGGCGTTCTGGCCCCGGCCCA
NcoI2864	31	21.13	TGCAGGAACAAGATGACAACAACGCAGGGTCATCAGTCGACACGTCAACACAGTAGTTATTGAATGAGGAAGTGAACAACAAGATCTTACACTGATCAAGATTCACTAATGTGTCCATAAAGATAAGAGATTTTA
NcoI4838	31	21.13	TGCAGGAGCAGGCCTTACTGCTGGTAACATCACACACAAACACTGACTAGTTAATGGGACAGGTTTGCAGAACAACTTCCCTGAGTTCTTGTGTTTAAGACAACAATAACAAAAGTTTCCATGACAACAGCTCAA
NcoI5179	31	21.13	CATGGATCCAGTTTCACTAGCAAAAACTGGTTTGTATTTGCCAAATACAGTAGAAATCTGACCTGGTTAATTGCTGCTGAAACATATTACAACACAGTTAACAGAATACAGGCCTGACACACCAGGTGTGTAATA
NcoI5312	31	21.13	TGCAGGAATAAAATAAAATAAAAATCCCTTTTCAGGGAGGTTAGAAAAGCTCCTTAGACCTGCACAGTAGTTCGGGGTTTCCATCAATTAAATTGTTATGAAATATAAATCAAGATGAATTTGTTATAGCTTAAA
NcoI7204	31	21.13	TGCAGGACTGATGTCAGAACAGAAAGCCACAGCGCTGCCTCGTCCGTCAAACAGCAGCTCGTGTTGTCTCAGCGCCTGGCACAGGAAAGGTCAGGCCTGCTGCTCCAACACTGAACAAACAGCACAACACCGTGT
NcoI8715	31	21.13	CATGGTCACCAACCTTTGAGCTGTTGTCATGGAAACTTTTGTTATTGTTGTCTTAAACACAAGAACTCAGGGAAGTTGTTCTGCAAACCTGTCCCATTAACTAGTCAGTGTTTGTGTGTGATGTTACCAGCAGTA
SphI1373	31	21.13	TGCAGGTAGAGTCAGTTTCTCTAAATTTTCCTTTAAAGCTGCATTGTATATCGCAGGACTTTCGCAAAATCCCATTGCTAAACGGGACCAACAGTATGTTTTCCCTTTAAAGGAAAATGCAAACCAGTACTGAGA
SphI7540	31	21.13	TGCAGGACTCTGGAGGAGGAAAGATGAAGGTGCAGCAGAGCATGAATGAGTATACACAAATATACACAAGACACACAAGATAAGTTTTAAAGGGGAAATAAGTCAAGTTTTTACAGCACAAAGTGAGTGTAATAA
SphI5076	31	21.15	CATGCTAACATTAGCTAATTAGCAGTAAACACAAAGTACAGCTGAGGCTGATGGGAATGTCTTTATTCTGCAGGTATTTGGTCATAAACCAAAGTATTGGACACATTAACATGTTGACCTGATGATGGCGCTAGA
NcoI2238	32	0	TGCAGGTCAGCATGGGCCCGCAAATCTGACCCATCAACGATTTGGACAGCTGCTGTTTGGCAGGGATCAACTTCTGGTTGTGAATCAGTGACCAAAATGTGGAAAGTTAACTTCAGAGTATAGTCCATTACTCAT
NcoI4199	32	5.58	CATGGGTAATGGATGACATAAACTACACTTTTAGCAACCAGCAGACATGACTGTTATACAACAAAGGCGTAGTACTAGGGTTGTCTACTCTATTACTGTAAATGGCTAAACACTCTTGGGAGGCCTGGCTTCTTT
SphI1636	32	5.58	CATGCAGCTATTTTGACATGTTGTGCTCTGGGGATGAAGGACTGTGTGTCTGATTAAGCCACTTATTGAAAAAATATTTTGCCATACAGCTGATCTGTAAACAGCCAATAAGCACGAAAAGTAAAATTACCAAAA
SphI2818	32	5.58	CATGCTGGCATGGCACTCCTGATCTCTGATTAACATTATAAGTAATAAGAGGAAACGACCTTTTGTTTTCTCGTGATAACGGGTTGATTATCTCGTTATCTCGAGATAACAAAGCTCGTTTTCTCGAGATAACAA
NcoI7750	32	10.86	CATGGTGATACTAAACAAAACTTAAAAACATGATAATTCTCAGGCAAGGAGCATCTTTTTTTCTATGATTTCTAAGCGGATTCATGGATGTTTATTCATGATGAACATCAGAGACAATGATATTCCTGGGAAGTG
NcoI7886	32	10.86	TGCAGGTGTCGCTGTTGAAGCATTTTAATCAATAATGGATTTTTTCCAAAGAAGAGAGAAAAATTATTTTATAAATGATACTGAGATTTGGTAATGGTTTATTTCAACCAATTACTCTTTTTTATATTTTGATCA
SphI4865	32	10.86	TGCAGGAAAAATAATATTTTAACATAGTGACTGAGTGTTTAGAGAGAGTACAGTATGTGTTAAGCATTGTATCACTTCTCGTTTAGGGAGGTTTAGTCTATCACCTGACATAACAAAACTATTCATGTGTCAGTC
SphI5112	32	10.86	CATGCTGTAGTGTTTTAGAGGAAGGGAAGAACAGAGCAGCAGTTAAAATCAATATAAATAAAATATATATAAGGTAATATAAAGTTATAGCTAAGCATTGAATGTAATAGTAATCATATTCAAGCCATATTAATA
SphI6265	32	10.86	CATGCACTTCGTCGCCGCCATTTTTCTTGTTGTGATGTGCGGGGAGCTCTGCCTTCACAGTTCTGTAAAAATCTGTGTTTTATTTTAGAATTTAACTTCTCTTTCTGTTATCTGTGTCTTAAGATTTCTTATAAG
SphI6662	32	10.86	TGCAGGAACCAGCTTCATAAATTCCACTTCTTCTCTCTGTGTACTCTGCGCTCACTAAATTCAAAGCCATAAAAGTGAAAAAAAGGGGCGACACTGGAGCATCTGGAACTTTTTTATGTTTCCATTTATCCAGTT
SphI7204	32	10.86	TGCAGGTTTACTGTTGTGGATCCTGGTACTTTAGCAAGAGTTAAATCATCAAAGCTTTTACACAAAGTAAGAGTAAACTTTAAATCAGTGTTGGTGTAAACTGTTGGCCATATTTCATGATGTCAAAGGATGAAA
NcoI4554	32	12.62	TGCAGGTTATGTTTAAAACCCTACCCACAGAATTCCCTGTCCCCTTGCTTTAGGCCACACCATGCAAGTAAATTTCGCCAGGCGAATTTTGGTCTGACTGCAGCTTCACAAGGGGCAGAATCTGTCACAGGGGGC
SphI8461	32	12.62	CATGCACCAGTACTGTGCCAGTGTGACCCAATGTTGATATTTATATTGTTCAACCTATTTGAGAGACTTTCAGTGTTTTATTGCCCTTTTTTGTTGGATTTGCAGTTTTTTTTAATTTTTTTTGTTTTTTTAAAG
NcoI5199	34	0	CATGGATGTATAAAGAGAGCTAGACACGGTGCTGCCACTCAGCCTTGCAGCCTATTTGTCCCAGTGGCCAAAAAGCATTTTCCCAATAGACCTCCATTGTAAAAGAGACGTCTGTAAAACTGTTGACAGAACACC
SphI1952	34	10.14	TGCAGGCTCTGTGTTGACAGTCCAGTGAACGCAGGTTCAACAGGAGGTAGCAGCTTGCCGCAGCTGATGAACAGTGCAGCACCAGACAACCAACGTACCTTCTGTTGCAACGAGTGCCCAGCCTCTTCTGGGCTG
NcoI2731	34	28.93	TGCAGGGGTGGGTAGTAACGCGTTACAAGTAACGCACATGAGTAAAAAAGTAGTTTTTTTAAGGAACGAGTACTTTTCATGTTCCCTTTTTTAAACTGTACTTCTACTCTTTACTCGAGTATTTTTTTGAGCCAG
NcoI166	34	33.18	CATGGAGACGGACAGCAGCTTTGTTCAGGATCCTTTGAGTTCAGCTTCACTAAAACAAAACCAGAAAACTGTGCTGAGATCAGCAGAGTTCAAACTGGTTCCCAGTTTAACCGTTTAACAACAACAGAAACACTG
NcoI212	34	33.18	TGCAGGTAGCCGCTGTAGTTCCAAATTCAATAAAAACGAGTTTTCAATCGTTGTGCTGGAGCAGTGAAACTTTGAATTCCAGGCAGTCCCACTGCGCTGTGTTATGAATACAGTGTATGGGTGAACTTTAGCCCA
NcoI4238	34	33.18	CATGGAGTGTCCCTTCTCGCTGGAGCCTCCTCTGGATCTTTCTCTGGTTCAGTTTCTTCTCTTTCTTTGTGGTTCGCAGGAGGGCAACCCACGTCCACGGTGGTTTCCAGAGATTCTACAGACGACGCCGGGCTG
NcoI4358	34	33.18	CATGGATACCATATATACAAACTTTACAGTCATCTTCTTCTTCAAACATACTATTTACACATTCTCCTCATCCTCAGTTCATACAAACATTTTTAGAAAAATATCTCTAACCACAAATAACATTACAATCATCGT
NcoI5326	34	33.18	TGCAGGAAAAGCATGACACCTGGTGTCCACAGTGTCGCATTTTTCGGAAGAGTTTTGTATGGTCTTATTATATCTGTTGTGTTCTTAATGGTTTCTGAGAATGCGAACGGTTGTTGAAGTCCAGCCACTGTACTG
SphI1354	34	33.18	TGCAGGTCAAACACTGAACTGAAGGTGTGTGTAGAGATGAGTGATCAGGCTGTTAAAGGCTGTGTTTACACTGCCTGCTACAAGTGACACCATTCAGATTTTTCACTTGGTGGTTTGGCTGTTTATTGATGTGTT
SphI7292	34	33.18	TGCAGGAGAGGCTTCCAACCTTGAATAAAGGTTAAATAAAGAAAATAAAGACAAATGAAGGATGAATATTTAAAAATTTTTTAAAAACCCAGAAGCTGGTTTAACACTAACTGCTGTTCTGAAGGTCAAAGACTC
NcoI4066	35	0	CATGGCATCATTACACGTACTCTTTACATAACCCAAAGCATAATGGGAACTGTAGTGCCAATACACAGTATATCGCAAGTACATCGAAGAAAAAGAAAAAACAATAGGAACCCCCAAATTCATTCATTAATTTTT
NcoI4260	35	0	TGCAGGATGTCTACAAAATTGGCGGTAAGAACTGAGTAATGTGTTATTACTAAAAGACAATGGTATAAATTGGAACTTGTCAAACACTCAGTTTCTTGAGTACTTAAGCCAATTATTTTTCTCAGGTATCGGAAC
NcoI6061	35	0	CATGGGGAGTTTCACCTGTAAAAAATCACTATAGAAACAAACCAACTGTTTCCAGGCCAGAATGACTCAGCTCTCTGGATTTGCTCTGAGTGTGTAAGCTTCATTAAAGCTGCCTGCCACTATTTACTTTTCCAC
NcoI7936	35	0	TGCAGGTCTTTACTCACATCCTCACTGCCACGCAGACGCACCAGAGCTGTCAACAGAAGCAGAAACACAGTGTGTCTTTGTCTTTGACGGAGGTGGAGTGTTTTTGCTTTGGCACACAAACATAAAGGCAGAGAA
NcoI8737	35	0	TGCAGGAGATCACGTTGTCAATGTGAAAATTTCAATCAGTTAGCTATAATCCTGTGCTGGACACATGATACCAAGAACCCAGAACTTCAGAGCACAAGTACCCAACTTAAAAAAGGTTTCTGAACAGTTACATAT
SphI6345	35	0	TGCAGGTGGGTCACAACCACTCAGAGCACAAAAGTATTATCTCTGTCTTTATGTTTTATTTGACTGGTCTCCCAAATTTATACTTTCACACAGAGAAATATGTTGTATCTCCGCGATGGAGACATTATAACTCAT
SphI6937	35	0	TGCAGGGGCAGACGGAGGGGCTTTTCTGTGGGGCGGCTGGGGGGCAGGATGGCATCAAGAGCCTCCAGCAGTGTGGTTCCATTGGCATTGCCATCCTTGCGCTCAATCTTCCATCCCTTGAACCAGGCCATCTAC
NcoI2656	35	1.76	CATGGGGAGAGATGTTGGGAGGGGGGTTTCTGAGCTCAAGATGCCTCTCGGGTGGGAGAGACTCTGGGGAACTCTGAGCTGCGACTTCCCTCCTCTAACGGCGCTCGCTGAGGAAAAAGGGGTGATTTAAAAATC
SphI2507	35	1.76	CATGCACACTTGCACTTACACATGTTAGAAGGCTCATTGTTTTTGTTTTTACTGATTTACACAAAAAAAGCAGCTGATTTAAAAAATAAAAAAAAAAGCAGATTGGTTTAAACTAATTTTCACGTAGATTTTGAT
SphI2567	35	1.76	TGCAGGTAGTCTGCTTTGTTAGTCAGCTCTGAAAAGACTTCTTACTTTCACTTTGATCTGGAACAGGCCATTCTTATTCGAAACAATTGTGCTGTCTAATTGTTTCTGGGATAAGTAAGAGGCATCCTGCTGGTA
