# Supplementary material for: Mapping the sex determination locus in the hāpuku (Polyprion oxygeneios) using ddRAD sequencing
Source: BMC Genomics. 2016 Jun 10;17:448. doi: 10.1186/s12864-016-2773-4 (PMC4902995; doi:10.1186/s12864-016-2773-4)
Supplement: Additional file 8: Table S5. — Male only genetic map (positions and RAD locus sequences). (CSV 130 kb) [file 12864_2016_2773_MOESM8_ESM.csv]

#MarkerID	LG	Position_(cM)	Marker_sequence
SphI8156	1	0	CATGCTTCTCTGGCTATTCTGACCCACAATCCTCTGCACGGCGGAAGATACGTCACATCGACTGAGCCGCAGAGAGAGGACAGACAGATGATTGGACGTGACAGGACTGTGATGGATGTACGAGCAAGAGGGTCA
SphI3875	1	1.82	TGCAGGCAAACTTATGCAACCTGCTGTTATTATTACTGGATGTCCCAGTGAAGTCTGTCCTCTGTGTGTCCTGACTGTTAACTCTGTTGACTAAAAAACATCTAAATCTCTTCATATCTGACTGGAAAAGAAAGA
NcoI2770	1	3.64	TGCAGGTACGTTCAGGTGTTAAACTGAGATTTAAGGTGAGCTCAGACAAACTTCTCTGCTCCTTCAGCAGATGAATGTGAAAACAAACTCTGCACAGTGAAGCTCAAACATCCCAGTGAAGGAACAAGAAGCCAA
SphI2056	1	25.39	CATGCATTAATTTCAATTTATTTTGTAGCATGTACATGTTGTTTTGAGGATGTTGTACCTTTGCAAGGAAACAACTCATAATATCACACAACAGCTGGGTGAGAAAAGAGTCTGTTGGCATCCACGATGACGTCT
NcoI8386	1	26.95	CATGGTCAGGATTACAGATGTATGACATGTGTAATTTTGCTGCAGATCTACTTCTTTTCACCTGATAGAAGACAGCAGAATATCAGCACTGGCTGTTCCAAGAAAGTGTTAACTGGACAGCACATGAAGTTCTCT
SphI564	1	26.95	CATGCAAAGATAATTCTTGTTAGTCTAGTATCTTTACTGCAAAACCAAACCCCTTTTCAGGTTCTACTCTATCCCAAAACAGAGACAACACTAGCTCAACTGGCTACAGAACTTTGCTATCAAACAGAGACTAGA
SphI6338	1	32.23	TGCAGGGCTGATGCTAACCCCCCTGTCACGATCTACCAGTGGAAACTGTGAGTCTGACTAAACCCTAACAAAACCCCTTAAGGCTCAGAAGACAAGACAGCATGGCTACGTGTTGTTTCTCTCACGTTAGGTTTC
NcoI1167	1	35.74	CATGGTTTGTGCCTAGGTGGATGGCTGAGCAAAATGACAAACTGTTATTGTGATGCGACAGCTCTTTGGCATTAAGCATATAAGACTGCAGGGATCATCACCGCATGCTAATGTTCCTGATGGAAAGGACCAAGG
SphI3894	1	35.74	CATGCTAATGTTCCTGATGGAAAGGACCAAGGTGGCTTGGAGTGCTTTCCAAGGCGACTGAAAAGCATTGTGTGATGTCAAATTAAAATGTAATTTGTTGCAGAAAACAGAGATGCATCAACAAGCTAATCATTT
NcoI6016	1	39.26	CATGGAATATTTCACCCAATGGACCCGAGGCATATAGCCTGCCAGATCAGGATATAGTGGACGCACTGGTGGAGGGAATTTTCAGCAGATTTGGGAGCCCAAAGTCATTCACAATGACCAGGGCAGAAACTTTGA
SphI3068	1	39.26	TGCAGGCCTGTAACAGGAAGGTTAGGAAAGGTTTACTCAGTTTTCCTGGCAATTTCCTGGCTACAAAGTTGCAGGAAAGTTTGGCCCAGCACAGCAAAGGATCATAGTTTGCTCCTGCACTTTGATTCAGATAGT
SphI8013	1	39.26	CATGCATTGTTTTCCTGTGAATCATTTGTGCATGTGAAGACAATCTGAGTCCAGCACATGAATGGCGGACTCCGCCACTAATAATAAAAACGAATTACTGAATGTAAATACAATGAATGGCTATTTCTGAAAAAA
NcoI5338	1	41.01	CATGGGTCTCTCCTCTGGTTTTGGCAGACGTGTGGGTTGCAGCCCATTCCCTGCACCCTCAACTAGCTCCACCTTGCCGGGAGACTCCCTCCCTGAGTCAGGCACGTTTGGGAGCCACCTGGTAGGAAACCGTAT
SphI1070	1	41.01	TGCAGGTAAAGGAAACCTGCATTAGAAGAGACATTAATGATAGCTTTTTACTCCTGAAAATACATGAATGGGTTTAGACATTTCATTGCCAATAATAGTGATAAAAACAAGCAGAGTGTTTCACCTCTTCTCCTT
SphI3988	1	41.01	CATGCATTATTTATTTAATTGTAATGTAAATTGATTTCATTTTTGTTGTCTGTGGTTAGAGATGTAAATACAGCATTAATATTATCAATGAAACAAACTATAATTTTCAGGATTAGTGCAGAAAATATTCAGAAA
SphI5325	1	44.54	CATGCAGCCTCTCAAAGATCTTGTCCTCATGGTAAAGTAGCTTTGTAACTATGTTTTAGCTCTAATAATTTTGGTGGCATAATTGACCGTTCGCTAAGCCCCGCCCCCCTTAGATACTGTTGCTACGTCTGTCAA
NcoI5791	1	48.07	TGCAGGCAAATTAGTACAGGACGCTATACAAAATATTATAGGAAACCATCTGGAAAGCTCGCGCTGCTCGCAATAATTAAAACAAACGATATCGCGGGATATTCCAGCGGCTGTGTCTTAGGGCGACGTGTCTGT
SphI7392	1	48.07	CATGCAACTATTTGAATAACTGTTTTAACTTTATTCTTAGATTCTTTTTTAGGGTGACTAATGTAACATCTGTCCTGGGACTACAGAAGAAAAACAGCATTTTGGCACTGTCCCTGTTAATAAACCAGTAAATAA
NcoI5435	1	49.84	CATGGCCTGCTGGATCAGAGGCTTGCTTCCAGGGAACCAGTTACCATAGCCACTATGGAGGAGATAAAATTAGAGTTAAATATTAACGTGAGATTGTTTTTTCATCGATACCCACAGAAAAACTTCAGGGAGGTC
NcoI6145	1	53.37	CATGGTCTTTGAGAAGGAGAGACTTGCTCAAACCAAGCAGGCCATAGAGAGAGAGAACGTAGCCTCTCATAAACTGGAATCTGTGCTACAGCAGGAGTTGGAAATATTGAAAATGGAGAAAGAGAAACTCTTGAA
NcoI645	1	53.37	TGCAGGAACAGCTCTCAGCTAAATCGGAGGCTGCCGAACACTACAAGGCACAGGTTGGTGTGACCACAAACAATCCCCACAAAACACAACACAATTCAGTTTCACTACTTGTATCTCTGTGCATATCATATAAAA
NcoI7765	1	53.37	CATGGCGACGCATTGTTCGCCATGAAACAGGAAGTTGTTGTAACTTCAGTGTACACTGTCCAATCTGCCCCAAATTTCACATGTTTGATAACAGTCCCGGCCTGAAGACATCTACAGGCCAATTAGGAGTCATAG
NcoI7777	1	53.37	TGCAGGAAAAGTTTGGACCGACTGGAGAGACTTTTTGGAGACTAAAGAGATAAGCGAACAATATCTCCCTCAAAGGGACAACAACAAAGAACATCTCAATCTTCATAAACAGGTAAGTAAATGTGACTTCTCTCT
SphI8371	1	53.37	TGCAGGGATTCATGGCCCCCAAGCAGAAAAAGAAAAGAAAGCACGGAGGGGAAGAAAGCAGCAAGGCCGAAGAGGTGGACGAGGAGAAGAGACTGGCAGAAGAGGCCAGGGTAAGAGAACAGACCTGCTCATGAA
NcoI4986	1	55.13	TGCAGGTCCAGAGAGACAGAGTGCTGAAGGAGAGGGAGCAGAGGCTGAAGGAGGAACAGGAGAGAGAGCAGCAGCAGCACAGGGAGGCCGACAGACGGGAGCAGCTGCTGAAAGAAGAGCACCAAAGGTCAGATT
SphI2302	1	55.13	CATGCCTGTGTGTGTCTGTGTGTGTTATTCAGTTTCTCTGTGTTATGTGAAGATTTTGTGAATGTGCCTGCATGTCCGTGTGTGTGTGTCTGTGTGTGATTGTTTATGGACTCCCTGGGAGCGTCCCTGGGAGGA
SphI5268	1	55.13	CATGCTGGCTCACTGTCACACTGGCATGACTTACTGGCACACTTGAAGAGAACAGAGCCATTGTTAATGTTATTAGTAACACCTGTGCTTTTCTTACTATGACAAGTCAAAATATCTGCTGTGAAATAATTCAAC
SphI6448	1	55.13	TGCAGGAGGGAAGAAAAGTGAAAACATGTACATGAGAGAAGAGAGAGGGATAGAAGTTTACATGAGGGAGGGAGATGAGTAGAGGGTGTGGAGAGAGAGGCATGAGCTGTTAACTACATGTGACGTTTTAACAGA
SphI7713	1	55.13	CATGCTCACATTTTTGTATGTAACCACAGAAAACAAATTCACATCTTTGCATACACATTTACACATTTGTCTTACAGAAAAAACAAACACCTATGACTATGTGCACACAGTACCATGCGCTCACTCACTCATAAA
SphI8174	1	55.13	TGCAGGGCATTTGTTAACACCTGTAGAGAGAGAGAGAGTTTTGGACTGAGCAGGGGATCAGAAAGAGTCCAAATCACAGCTACAACTATTTCTCAAGTATAATTGGATTTGATTTAAATGCAGTAATTACCTGGC
NcoI2154	1	56.88	TGCAGGCTCTTAAGCAGCGCTATGCATACCCAAAGCAGAGACGGGCAAAAAGCCTCTTTCAATTCCCAGGATGCAAAGAGATGGAGCAAGGAGAGTTTTCTAAATGATGAGCTCTTGCAAATTGATGACTAGTGG
NcoI5365	1	56.88	CATGGTGCAGGTCAGGATGTGGAATTAATTATTTCAGCTGGTAATTAGCCTAGCTAAAATACAACTTTACATCACAAAGGTAAGTTAAACTTGCATTTTCACACAGTTAATTTTTTTCTTCCTTTCTTTTACGAT
NcoI1122	1	58.64	CATGGGCTCCTTCTCCTCTGAACTTGGGGTGAAATTCTCCATCCAACTGGAGGCCAACCATGTTATCAACAAGTCCCAGGTCAGTAGGTTTACCCCTGTCACTGAGCCTCTGGAAACACATTTTGTTGTTGTTCT
NcoI3401	1	58.64	CATGGTGGTTACAGAAAGCACCGTGATGTTTGTAACAGTTTATAACCTGCCATGCAGGATTGGTCGAGCTGTGTTACTTGACCTCGTAAAGCATTGTGATCATTTAGCATTGCATTGTGAAAGCTTATAGCAACT
NcoI6118	1	58.64	TGCAGGTATTATCCATAGTTCCATAGTAAGTTTTACAAATTACTACTTGATATTATAGGAAGATATCAGCCATATTGCTCTTTTTATTATTGAAATAATGTATATTTGGCTGCAAACTGAGCAGAACACACAGAC
NcoI756	1	58.64	TGCAGGGGACATGGGACCCCCCCGCTGACAGACCACAGGAAGACCCCGCACACCTGAGCTCGGCCAAGTGGGCATGAGGCACACACTCATGCACACCACATGGACACACTCAAGTGCATTCAAACAGATTTATGG
SphI2971	1	58.64	CATGCTTTTAAAGTTTTTGTGGCACCAGTTACGTCCAAGTGCCACGTGAGCACTTCCTATCATGAACGATAGTTTGAATTTCTTTACCGAATTAGTATTTCTAAATGAATCGAGTTTTCTAGTTTTTCAGGTTTT
SphI3331	1	58.64	TGCAGGTTACTCCAACACAGGCACCAAGCCTCAGATTGCCCTGGCCCAGATCCGGAATCTGCTGGGCTACCGCAACACATTCCCCGATCACACAGATGAGACAATGCTAGGTATCATGATAATAAAAAAGATTTA
SphI3550	1	58.64	TGCAGGAACATGGCACTTTTGATTATGTTTGTAATGTGTTGCTAACTTAAACTATTCTCAACTCCAACTTGACCCTGCTCATTTTTGTGAGAATAATTTAAAAATGACAGTACATACTAATAAACTACTTCAAAT
SphI4753	1	58.64	CATGCCTGATTTATGATTGCTTATAATTTTGGTGATGTTGGAGCTGTTGCACTCTGAAAGTAATTCTAAAGTGTCAGTAGAGTAGCTAAAATGTAAATATATACATGGTGTATTACAACATTTAATTAAATCTTT
SphI7750	1	58.64	TGCAGGGACCCCACGGTTTCACCAGTCCGGTCTAGATGCGTGTCCCCAGCCAGAGAACCGACCGTACAGTCTCCCCCACTGCTCTCTTCTGGCTCACCCGACGTCGGCTCATCTTCTCCCGGCTCGGGCTCTACT
NcoI297	1	60.39	TGCAGGACACAATGATGATGAGCAGGATGACCACAGCAGCGATACCGCCCCCGATGGCCAACGCCAGAAGGAGAAGTTCGGAGAAAGAGGCTGTAGGTGAGAAGGGAACATGGGAATGCAGACTGATAAAGCAAA
NcoI3250	1	60.39	TGCAGGGGTGGAAGGGAAAGTTTCAAGTCTCTGCAAGTTGAGTTTTATACTTTTCAGGAATGGAAACCACTGAGTGCATTGATCAGTCTGGAAACCTATGATAAGGGTTTGAAAGCTTGGACTCATATGGACTGA
SphI4827	1	60.39	CATGCTTTTCTGAATTTATAAAAAAGCAATAACAAAAGCAATAAATATAAGTAAATAAAAGATACGCAAAAACAATAATTTAAAACATACTGCATTTGGAAGGGAAATGTAAAAGTAAAAAGTTGAGTCAGACAA
SphI1410	2	0	TGCAGGCCTACCTCGAGGAGGAGACGTGCTGAGAGAAAATCAAACACCAAATCGCCACACTTGTACTCTCCTTGTCCACAGGCAATGCATTAGACACAGAGAAAGGTTGCACAGTTTAGATTGCCACGATGGCAT
NcoI4696	2	1.76	CATGGATCAAATTTTCAGCTGCAGCCATTTCTTTCAGATACTTTTCATGCTAGAATAGCTGTTCATAGATCAGATGAGCAGTGAAATGTTTTAGAACAATGAAGCGCGAGTGTAAAATCTGTAAACAAAACTATG
NcoI5379	2	1.76	TGCAGGCCCATTAAGTTACACTGATTTGACCTCTGCCTATACAAACACATAGAGACAAGCCTGGACAGGCATGCTGCTGTGGATATACGGTTACACACATGGATTTGTGCAGGACATCCTGACACACAACAGTTC
NcoI543	2	1.76	TGCAGGTCATTGTTACTCAGGTCAAGCTCTCTCAGACTGGAGGACTGGGAGCTGAGAATTGTGGCCAGAGCTTCAGAGCTTCTCTCTGACAAGTTACAGCCACTTAACCTGACAAGAAAAATATAAATCAGACAT
SphI664	2	1.76	TGCAGGCGCTGAAGGAAGAGTTGCTGCATGAAGTCATCCCAGACAGCCAGGGGGCGCTCCAGCAGCCGCTGGCACACAGTGCTCCAGTGCTGACTGATGGAGTCGGTGGACAGGAGGTCCCACACAGCGTCTCTA
SphI743	2	1.76	CATGCCTTTGGATTTGTACTGACTTAAGCCCTTAATCAATCACCAAAGCTATCATTGATTAATTTTCTGTTGATAGCTAATCAATGCCTTTTCGAATCTTTCCTCTGCTCTCAGCTGTAAGGAGGACATCTGCTG
NcoI1053	2	3.51	CATGGTTTCCTCTGTCAGCGTGCCCAGAGTAGCTACACAAGGATCAATCATGACCAGATGCCCAATCCTCCTTAACTAGTTCTTTTCAATGCAAAGAAGCAGTGACTTTACTTCCTTTCCATATCTAATCTCCTC
NcoI2746	2	3.51	CATGGTTACAAGCCTTTGAACCACTTAAGGGTGTTTCTTCTCTATTTCCTTTTAAATCCCTTTAAGATTAAATATGAGACAAATGAGAAAAGTGTCACTGAGGTTGACAATAAAATCCTTTATATCATTGCTAGT
NcoI4314	2	3.51	TGCAGGAGGAATTGTTGCCAGGCATATATCGTACTATTCTTCAGTGGACTCCCACGTCCTGTGTCAATTCTAGCACCTCCTGCAATCTGACAGGAGTGATTAATGTCCTCGGTTGCTTGTGGGACTAATTAAGAA
NcoI5059	2	3.51	CATGGAGCGACGAGCTTCCTATATCTGGACTCACACACTACCTAGAAGTAGTACAAAGTAAATGTACACTTCGTGTCAGTACAGTATGTATTTCTTAATTAGTCCCACAAGCAACCGAGGACATTAATCACTCCT
NcoI6487	2	3.51	TGCAGGGCGGGCAAGAGGGGAAAGGGCAGTCTGTGTGAAGTGGTGGTGGGGGGCAGAGGAGGACGGGCTCCTGCTGTCCTCCTTAGGGCGGGATCTCTTATATCAATTTAAGCGGATGGAGAGCTCCGCTCTGCT
NcoI6803	2	3.51	TGCAGGAGGGAGGTGGCAGCGTGTTTATTTTACTGTGGGCTGTATCTGGCCATCATTATCTCACACTGCAGAAGGAGAGCTGTAAACAGATGCTTGCGGCCCACTCAGCTGCAATAGTGCGTCTGGCTGTGGCTG
NcoI710	2	3.51	TGCAGGAGGGAGACAAAGAGGTTAATAATCCATTTTAATATTGTCTCAACAGCAGTTTGTTACACCAATCAGGGGCCAATTAAGATACTATGCAAAATAAATGGGATGAATATTAACCAGCTGGCAATGTCTTGT
NcoI8270	2	3.51	CATGGCTAAATTGCTTTGGCCATAATCTCTATTTGGCTGTCACAAATGACATAGCAAGTGAGAAGGAACGCACAGCTCGCACCTTGGGACTGTGTAGGAGTCTGGTCAACACTTGATGACCAGACTCCACTGGAT
SphI3447	2	3.51	TGCAGGAACGTGGACTACACGTGTGACTTTCAGCGAATTTGGTCCTGATATGACAACAGAAGAACAGAAGAATCTAAAAGAAATGTTACTAGATATTCAACATTCTCAGTCACTCATGTCACTCAAAAGCTTTTA
SphI3921	2	3.51	TGCAGGCATGACACAATTATCCCACCGACTAATAAAATGCTGATTTCACTTACAGTTTCTGCCTGAAATAACCGATCTTACAGCAGGACTGTGTCACAGATGTGCAGAAGGTACATAAAATTAGCTGCATCATAT
SphI5511	2	3.51	TGCAGGTAAATGCACTGGTTATATGACATTAGCAAATTAACTGTAAAAACGTATTTAGAAATAAATCCTGTAATGTAACCTTAACTCCATCCCTCTCTCCTCAGTGGAGCAACATGGTGCCTCCCCTCTAGCGAG
SphI4318	2	5.27	CATGCAGCAATGTAGCTTATGATAGATGTTGTAACATACAACATGCACAGTACACACTGGCAAATGTTTTCAGATGTTTTTCCTCCAGTGGTTCATATTACTAATGTCCGTGTTTGTGTTGTTTGTTGTGTTGTG
NcoI2110	2	8.78	CATGGCTCTGTTCAAAACCTCAATTACCAAATCCACAAATAATAATAAAAAAAAAGCAAACAGAAACATCAAGAAAGAGGAGGCAAACTACAACAAAAGTGACCAGGAGTAAACATCAAAATTAAGATGACTTCC
NcoI3912	2	8.78	TGCAGGAACATTTTCAGACAGGAAGTCATCTTAATTTTGATGTTTACTCCTGGTCACTTTTGTTGTAGTTTGCCTCCTCTTTCTTGATGTTTCTGTTTGCTTTTTTTTTATTATTATTTGTGGATTTGGTAATTG
SphI984	2	8.78	TGCAGGCCATGCTCTCCTGCGTCGTATTTGTTGTCTCCATCTAACTGCTCGGTTGCAACATAATCTTTGAATGACTCGAAAACTGGAAATAAGCACAAAACATAGATGAGATCAAGAAAACATCCATCTTTTCAA
NcoI4037	2	12.3	TGCAGGCGAAAGGGGGAGAAGAGTGAGTCGACAACTAAGTCTAGAAGATAGAAAAGAAGAGGACCAGGAACGGGAGGTTCAGCACAGTAGATCAAGGAGGAGTTCAGGGCAGAGCCATTCCTCGAGCGAAGAGAC
NcoI4706	2	12.3	TGCAGGTAGTACAAAGAACATGCTGTCAGGCCAGTTTTAAACAAAGTTGCACCAGGTAGCATTACATCACCCCCTGTTGTTGTTATTACTCTTCTAGTACCCCAACTAAAGGCATTGAGAACATGGCATTTGACC
NcoI8729	2	12.3	TGCAGGTCCTTCTTCTCAGCTTCCAACGCATCCTCGAATTCAATGAATTTCTGATGGAAGACACATGAGCAAAAATTAGGCCTTTACACAGCTGGAAATACATTCACAAATTGTACTAAAAGTGACAAATTATAT
NcoI893	2	12.3	CATGGAGCGTGGGAATAATTAGAAAAGATCCACTTTTTCGGAGCATCTGATCGTTCTAAGTGGGAGGACGTTTTTAGACATTTGTTTTTTTACCCATACATTTGTCCGAAGCGATCCTTGGGTAAACCGTGGGAT
SphI1027	2	12.3	TGCAGGTAGTACAAAGAACATGCTGTCAGGCCAGTTTTAAACAAAGTTGCACCAGGTAGCATTACATCACCTCCTGTTGTTGTTATTACTCTTCTAGTACCCCAACTAAAGGCATTGAGAACATGGCATTTGACC
SphI1142	2	12.3	CATGCATGTAATGAAAGTTATGTTTCATGTATAAAACTGCATGTTATATACGTGCAAAGGGTGAAGACATTATGTAATGATGTGATACTTTGACTTGTATGCAATAAACAAAAAGTGAGTTTTAATGCATGTGTG
SphI3012	2	12.3	CATGCTTGAAGACCGGTGTGGGGAAAAAGGCTAAGTTTAAACTATTATGATGATGTATTGATTGTTACTGGAACAGCAGCCCCCTAAGTCATAATATGAAAAGGCTGAGTGGTGTTGCACTGGTAATCTATGTGG
SphI3942	2	12.3	CATGCATTTCTTTCAATAGATGAAACATTGATTAGTTTGACTTTGTGTGTTTTAATCTGCGCAACCTGATAACAATAAATAAGGGAAAATATACAGTACAGGGTGTTGTTATTCTGTTGAATGCACACTAGAGAG
SphI4558	2	12.3	CATGCTTTTTCTAATATGGAATATCTTAACGAGTGTTTTTTAAGAGATGTATCATTGATTATCGTTATAATAACTTGCTTAAACACATTCAAAACAATGTAAATCAGAGAAAGACTTAATGTTTGACTGTTAGGA
SphI8074	2	12.3	CATGCTTAAGAAGTCTGCCCATGTGCACACATACAGGCATGTAGATGTAGTACTGCAAAATGCACACCAAAATCCAACCTACAACCTGGCTGCATCTCTTGCAGTTATAAACACACACGCTTAACTAGACATAAT
SphI925	2	12.3	TGCAGGACGTTTAGATGTTGCTAACAAGAACCAACTAACAAAATTTGTGTGCACACATGTGTATACTGTATACATGTCTTTCTGTTATGCATACTATCAGCTACAATAATTGCAGGGAGGTTCTTCCTCATGACA
NcoI1083	2	14.05	TGCAGGGGATCTCGGTCTAAACTGCTTTTCATGCACCCAAAAGTAGATTTTAGGTTGAATGATTTAGACACCCTCCCTCCCCACATTTGTTCTAAAGTCACATTCTGTCTCTGAGCAGGGACTGGACAAATATGC
NcoI2423	2	14.05	CATGGAGTTCAATGTCATAGTGACGACAACTTCTCCCAGATTACCCATTCTAAAAATGCGGACTGGTCTCTGGGTCTGGACTGGAGCGGTTGGCGTTACCCTTGTCTGTCACCCTTGTCTGTCACCCTTGTCCGT
NcoI2742	2	14.05	TGCAGGGCAGCAGCCTTCAGAGAAACTGAATCTGGCAGCTGCCTACACCTCACATACTAACTCGAGAGGAATTTAGCTTCAAATGTTCAGCATCAAAGACACTGAGCCTTTGATTTTGCAGTCAGATTTTTAAGC
NcoI3575	2	14.05	TGCAGGGAACAGGGGTGACCGGGCCTGTGCTTCTGCAGGCGTGCTGTGCACCTTTGGTGAGTGCAGGTCACTGCTCTCTGATGGCTGCTTTGGACCTCATCAGTGAAGTGGGCTGTGGAAATTACAGACAGAGAG
NcoI424	2	14.05	TGCAGGTGGCGCTATAGGAAAAGTCGGGGGATCACCAAAATCATTAGGATTCATCATCTGGGGACCGTGAATATCTGTATAAAATTTCATGGCAATCCATCTAATAGTTGTTGAGATATTTCAGTCTGGACCAAA
NcoI6490	2	14.05	TGCAGGCTGAAATACAAAATTTTCTACGAGAGTGTAGGCTTCACTTCATCATGCGCCGAGTCCTCCTCCCGGTGGAATACACGATGGAGGGGCGCCTCTGTCAAGCCAGCCTCTTCACACAGCCGAAATATCCCA
NcoI661	2	14.05	TGCAGGTATTGGAATCAAAACTCCTGTGTGCTCTGCAGCAAAAACAAAATCAATACACAATATGCACATGCAGTAGATTTAGAGACAGAGGCCACCAAAAGACACCTGCATGGGCCTGCAGAAGGGGTCTATGAA
SphI3571	2	14.05	CATGCATCATCGTACCCTCCATTTATATCCTGGACACAAATGAGTCATCATGTTCAAGTCATTGTGTTTCCAGCATCACTAATGATTCATGGCTCAAACATCACATGGATACCAAGGAAAGAGTAACTCAAACTC
SphI3900	2	14.05	TGCAGGCTGAAATACAAAATTTTCTACGAGAGTGTAGGCTTCACTTCATCATGCGCCGAGTCCTCCTCCCGGTGGAATACGCGATGGAGGGGCGCCTCTGTCAAGCCAGCCTCTTCACACAGCCGAAATATCCCA
SphI414	2	14.05	TGCAGGAACTTTCCAAATATCACTCATGATCTTTCATCACAAGGCAGGTTGGCACCACCATGACTAAGGTATCACTTGCTTTTCATCCCAATTTCTCTCCCGCCTCCCTCTCTCTTGTCCCCGGTTTTCTTCTGA
SphI4248	2	14.05	TGCAGGTGTTCTGACAGGCAGCACCACTGTTGTACTCATCTGTTGTGTCACAGCAGTCTGTACAGGAAACACAGACGTTAAACAAAATCCTGCCCACACAACACACCTGAAAAGAAATAGTCAGCACAGTTTAAA
SphI4388	2	14.05	CATGCAGTTTCGACAGTTCAAAACCAATTTTGTACAGTTCATTTGGCAGTGACCGACATATGAATGTGTTTGTTACATAGATATGCTGCACAGGGATGAGTCCCCCTTTAAGGGTAGTTGCCCCACCCAGTCTCT
SphI6464	2	14.05	TGCAGGCTTGGCTTCCATCGCTGAAACACTGAGTGCTGTTGAGAAAACAGAAATAGACAGATTTGTAGAGAAGAGAGATGAAACGTCTCTGGCCAACCTGTTTTTTCTGCTTCCTGTTCTGTCTTTCTGTTCTTA
SphI735	2	14.05	TGCAGGTTATGGACAATTATGAGAATCACGAACTCCTTGCCGCTCAGTGTGTAATTATTTGTGTTATTGATTGGTTCGATCACTGTCAGGACCTCCATTGAAGTAGCTAACTATGCAGAGAGGAGCAGAAAGGGT
NcoI4040	2	17.57	TGCAGGATGAGATAAACTTCCTGAAGAAGACTCATGATGAGGTAAGAAAGAAATTGAAAGAATCAACTTTAACTATCACTACCTGTACCTCTAACCACATTTAACCACCTAATTTGAATGTCTATCTTTCCCCCT
SphI2029	2	17.57	TGCAGGAGGACAAAAAGGGGCTGTGTGGCGAGAGAAAGAGGGAGAGAGATAGACAAACAGATGGAAACTAAAATAGAAAACGGAGATGGAAGGGATCGTTTAAGAAGTGATGAGCAGAAACCGAGGCAGAGCTCT
NcoI2345	2	21.08	CATGGACCCTACGTGGGCAATACATTTCGTGTTAAAGGAATAGTAAGACATTTTGGGAAATAGGCTTATATATATTCACTTTCTTTACAAGAGTTAGATGAGAAAATCGATACCACTCATGTCTGTACGGTGAAT
NcoI8646	2	21.08	CATGGAAACAGCACAGAGCCCACCTCACCACCTTCAGCTTGTATACACACCGCTGTCCATGTGTATGTGTGTGTGCTGTACGTGATGTCTTAATATGACCACTGACATATTTGCAGTGCTTTCATATGGGTCATC
NcoI5164	3	0	CATGGCCTGGAGCTGGCTCAGCTGCAGGCTGTAGCGGGACTCTGTCTCTGCCAGCTGGCCCTCCAAGGCAGATTTCTGCACGGGACAAAGAACACATATGAGAGTTTACTGAGCGCTAATTGCTTGTTTCCTAAC
NcoI6751	3	0	TGCAGGCCCTGCAGATTGAGCTGCAGTCCCAGCTCAGCCTGGTAATTCAGATCCCATACACACAGATGCACATGTCCATACTGGAAGAAGCTGCAATGCACAAGTTCATGCAAAAATTTTTCACTACAATACAAC
SphI6413	3	3.27	CATGCTCATATTCCTCAAAGTACTGAAACTCAGGTATCATATCACAGTTTCAGACTCAAGTTTTTGTGTATGAAAACGCCCCATCTAGATGTTGTAGCTGCACTGGAACGTCCTTGAATCTATTTTGAAAGTAGA
NcoI4094	3	5.07	CATGGAGGGGGCTGTTCAAATTAGCAGCGATGACAGTGAGCTAGTGCTAAAGGAAAAGGGGCAAACATTGAGCCACTTACAAACTCTGCACATCACAGCAAGCCGTTCTTCACAGGAAGAAGACAGAAGACAGAG
SphI7500	3	6.86	CATGCTCCCATCACCTCGACAAAATGCCTTGCTCTCAGGTCTTTTAAGTGTAGAACTGAATTGAATAGAGCAGACAGATCAGGGTCACTGCTGCCAAAAAGGTGTGATTCTCTTCTCTCAGTCACTATGAGCCTT
NcoI3285	3	8.62	TGCAGGTGACCCGTCATTGCAAGTCACAGATACATTCTTCAAAAAGTGCAACTTCATGTCTTGATCCAGCTTCTGCGCAGAGCACGGGTACAGCGACTGCGCCAAGTTCTTTATCTGCACCATGAAGTTGTCCAT
NcoI6806	3	8.62	TGCAGGTACTGGATGTGGGCGTGGGGGAAGGTCATCAGGAACACTGGCAACACCTGACCTCATCAGCAGCACTGGCAACACCTGGGCCCTGTGTGCCAGTGCTCCCTTAAAAACCCTTTTGGAGCTCAGTTGCTG
SphI1925	3	8.62	TGCAGGCTCCCGAGGAGACTCGGCCGTCCCTCTTTAGACCCTGTTCTTTTTCTCCCTTTGAGCCGGGGCCATATTTCACTGTCATTTCAACCCTCTCTTCCTAGCCTGGATGTAATAGCGGGAGATATATGGCCC
SphI3920	3	8.62	CATGCATAGGCCAACGTCAGCCTACGGTAAGAAAATTACCAAATTTCTAATGAGTGAATTGTCATGTCTGATGTTTTCCAGATATAACTAATTTGTCTTGGTACTTTTCTATTGACACTTTATCCTGCTGGTCCA
SphI8150	3	8.62	CATGCACAGAGGGTTAGGAGTGCTTTCACTATTAATGTTATTAGTTACACCTACTGTATATCTACTGTCCACTGCCACAGCACAGGTCTGAGCTACAAGCCAGTCTAAATCAGTCCTCTCTCTTCTCTAGCTTTG
NcoI7033	3	10.37	TGCAGGCACAGGGAAGACCCTGGTGGCTCGGGCTGTAGCCAACGAAACTGGTGCCTTCTTCTTCCTCATCAATGGTAAGGCTTTTATTTGTTTACACGGTGATACAATGAGACCATTTGTACAGAGGAAGAGAGG
SphI5931	3	10.37	TGCAGGTATTAAAGAGACCCGAACGATTCTCAGCCCAGTGAAGAGCAACATTTCTTTATTTTTGTATTGTACTTTATTCTACCTGGGCTAACACAATCAGAATTTAGATCAATCTTTCTCTTAAATACATTAAGA
SphI1602	3	12.13	CATGCACCCTTGCCTGCCCGTGTAACTCAAAACCCTTAGCCAGGCAACCAAACTGTTGCATAACTCTAAAAAGGTGCAAAGAGATTGTGCACGAGAGGGGGAAACGGGGAGATGAAAAGAGAGGAGGGAATGTCC
SphI5439	3	12.13	CATGCACTGGGGCAATGGAATTATCATTGTTATTATCATTTTATCTGTGTTGCTGCGCTGTTACTGGTGTTATTGTGATCTGCATTGTGTTCTACAATGTTTCCACTGTTGTTCACATTTCCACATTGTTGTACA
SphI6634	3	12.13	CATGCTGAATCAGAAGTATCCACTAAACTCCCTGAGGACACAACAGTCTACTGCTTGTTTTGTGAAGAGACATACTGTGGAGAGATGGGGAGACAAAAGACAGAACCATAGAGCGACAGTGACAGTTCAGGGGCC
SphI3234	3	13.89	TGCAGGGCTCTAGGTTCTGATGACCAGGACTGAAACTTGCTAAACATAACCTTGCTTCTTATGGATGTCCTCAACTGACGCTTTTAACTTACAACAGTCTAAAACACAGATAAAATACACGCTTTGCTATAATAC
NcoI1177	3	17.4	TGCAGGGGTAAGATACTGACATCAAGTGAAAGCTACAGAGGAAATGTGCAGCAGTTTGATTCGTCTGCAGATGCTGACCTCATTGTCACGTCTTAAATTTGAAGTCTTGCACTAACTGTTGAGGCCCAAAGTTTG
NcoI1309	3	17.4	TGCAGGGCCCTCTCATAGTAGTCTCTCAGATTGTTCATCTTTGGAGTCTCCTGGAAGAACAAACAACACTGTTATCACAGCTCAGGATTGTCTTGGCTTGTCAGTAATACAAATAATATCAAAGTCCACCATCTG
NcoI404	3	17.4	CATGGCGCACATGTATAATTCCACCTTTAGAGTTTAGTTTGTATGTGTAGATCCCTCTCACACGTGTGTTTCACCCCTGAAGACACAAGCAGCTTCAGCTCCTCTTCCTCATCTCCTTCCTCACCTTCTCTCCTT
NcoI4127	3	17.4	TGCAGGAGGAACTGTAAACTACGTGTTTTATTTTGAGTCTTTTTGTTTTGTTTGTTATATTTAATATTTTAGCCTATACCTAATGTTCTCTGTGATTAAAGTTGGTTTTTCGAGCAACTTGATTTACTGTTACCG
NcoI4310	3	17.4	TGCAGGGATGGACACAATGGTTTATTTAGACAATTGAGTTTTGGCAGTTTGTTCCAGAGATCTTTTATAACCCATGAATTGATGTGTACAATGGGATCTAACTGTCATGAACAAAAAATCCACGAAAGATTGTAA
NcoI4726	3	17.4	CATGGTGCAAAAGATGTAATTACTCAAGGGAATAAGTGCTGGAGAGGAGTGATGTGGAGGATCTGTATAAAAAGAGTGACTGGGCAGTACTCAAGAGACCATCAAAGAGAATACTGGAGAAGGGGAGGAGCACCA
NcoI5693	3	17.4	TGCAGGTTTACGCACGGTCCTAAGCTTGCTTTTATTTTCTTTCATTGTGCTTTGGTATTGGCTCATTCTCAGCATCCTCTTGAGGACTTGTTATAATGATTTTCCAGCTTTCTAATTTTTTCATAGTGCGGCTAT
SphI2406	3	17.4	TGCAGGGGTAAGATACTGACATCAAGTGAAAGCTACAGAGGAAATGTGCAGCAGTTTGATTCGTCTGCAGATGCTGACCTCATTGTCACGTCTTAAATTTGAAGTCTTGCACTAACTGTTGAGGCCCAAAGTTTG
SphI3211	3	17.4	TGCAGGGATGGACACAATGGTTTATTTAGACAATTGAGTTTTGGCAGTTTGTTCCAGAGATCTTTTATAACCCATGAATTGATGTGTACAATGGGATCTAACTGTCATGAACAAAAAATCCACGAAAGATTGTAA
SphI6385	3	17.4	CATGCGCTGCAACCACTCGGCTACCAAGGCGCTCCATTTTCATAATATTTTTATGCGTTCACTACATTATATTTGTATGATTGTTCTCATACTTTAAATACTGTGCACTTGTGCTGAGAGGTGACTTGTAGAAGG
SphI7146	3	17.4	CATGCGGAAAACGTTCACATTTACTTTACAAAGCCTTGTGAGTCCAAAGAAAAGTTTATCAGATAGCAAAATAGGCCAGGCAAACCTGCGGTCGACTGAATAGAGCAACACTCAGAAAGCAAACAGACAAAGCAT
SphI7589	3	17.4	TGCAGGGTCTTTGTTCTGGCTGACCCAGAAGTCTTCTCTGGTTCTTTGGGACAAGTCCTGTTGGGTGATATTGAGGCGTCCGCTTCAGCTTCAGGTGGATGTCTAAGTCATCTCGATCACATGCGCAGTGTGGTC
NcoI6561	3	20.94	TGCAGGCAGATCTACAGTAAAACAGAAAACGTCAAGATAAGTCCACAAATAGACATAGAACATAGACAGTGTTTATATCCTAATGAGTGTTTATAAGTGAACGCAGTCAGAGAGCAGTGGGGGTTGGTCTTACTC
NcoI7561	3	20.94	CATGGAGCCTGTGGTTATAGCAGAGAGTAAGACCAACCCCCACTGCTCTCTGACTGCGTTCACTTATAAACACTCATTAGGATATAAACACTGTCTATGTTCTATGTCTATTTGTGGACTTATCTTGACGTTTTC
SphI6393	3	24.48	CATGCTGACATTAGCATTTAGCTCAAAGCATCGCTGTGCCCAAGTACAGCCTCACAGAGCCGCTAGCATGGCTTAATCTTGTTTATACTGTGTCAGAGAGGTGTTGATTCAACCTGAGGCTGTAATTTGCTGTAT
NcoI2168	3	29.03	TGCAGGCATGAACACACTTTATGACCGTTCCTCAGAAGTCTCCTGGCCTTAATCCTCCCTGGGCTTAGGAGACAGAGAGACACTTTGCTCCTTACTTCCCCGCTGTTTGATCCCACATATTGTGCTCTTCTGGTC
NcoI4132	3	29.03	TGCAGGATGTGCTGCTGTTCTACTACACTCAGTGGTGTGGATTTTGCTCTGTTCTCAACCACATCATCATCCAGCTGGCCAGATTATTACAGGGAAACAGCACCATCACTGTGGCCAGGTACAGTATGAGTATGT
NcoI2676	3	95.62	CATGGAGCACAAACACCCAGACTCCCTGCTCATTGTTCTTGGTGACTTTAAAGTGCTTTCGTCACTTCCGTTTCTCTTCTCATGCCAATCAGAGTGATCTCTCTCACCGACGGCTCCGCCGCCGATTCAACATGC
NcoI6475	3	95.62	CATGGGGATATAAATTCCATTTGATTTTGATCAGCTTTGGATCACATGGACTGTGTTTTGAGCTCATGCATTGCACCGGCCACAAACTGTTGGACTTACATTGTAAAAGCTTGTGTTAATCAGAATCATTCTTGT
NcoI8091	3	95.62	TGCAGGTGAAAAAGTTCTCTCTTAATTTTAGTGACATCTCTACATGCAGAAGGTTCAGGTTTGGAGATATCTGTCTCTCAGAGTTCTGCCTCCACCTCAGTACAACAGAGCAGAATAGAATTTAGTTTGTGCTGC
NcoI6116	3	97.38	TGCAGGGAGTTTTGTGGATCTTGAAGGTAAAGTAAGATATTGTCTGCATATAAATTAATTTTGTGTTTTAAGTTTCCAGAGAGAATTCCTTTTATTTTATTGTTTTGTCGGATGGCACAAGCAAGGGGTTCAATG
NcoI711	3	97.38	TGCAGGCTTTTCCACACTGACGCAGGGTTGTTGGCTGAAAACTTATTTTCCAGCTTTTCAGTGTAGCTTCTCTTTGCTACTCTGATGTCCTTTGTCAGTGTATTTCTAGCCTGGTTGTACAGGATTGTGTCCCCA
SphI4907	3	97.38	CATGCTGACGTTAGCATTTAGCTCAAAGTACCACTGTGTCTAAGTACAGCCTTACAGAGCTGCTAGCATGGCTGTAGACTCTCAGTCTGGTTGTTACACCACAGCTCTAAAAACATGGACTACTTCGAGGCTTTT
NcoI2823	4	0	TGCAGGTTTGAAGGACAGATGGAGGGCAAAGGCGGGTGGAACTATGGCCAAAACTGCTGTGTACACAAACTCAAAACTCTTTAACTAAACCATTAGGCGCTGAAGCTTTGGTGCTGCTGCTATTGCTACCTACAG
NcoI3391	4	0	TGCAGGCAATGTTCCCTTTATAAATCACAGTCCACCTGGAAATGTGCGCACGTGGATCAGCCTCATATTCCGCCCTCTACACGCCCACATTCAACCATAAATGGTCAATGCAAAGCACCTCGTGAATGTTGATGC
NcoI373	4	0	TGCAGGGTCAGATACAGCATAACCTGGTCATACATATACAGTATGTACAGTATGTGGAATTTGTGTTCTATAACCTAACAACACAAAACATACTATAACATACTGTATGTGTATATATATAAATTTTTTACATTT
NcoI4683	4	0	TGCAGGACATCACTAACTACAGGAAACCATCCCCCCACACTGTAGAGAACCATCAATAGGCCGACAACCTGAATGTGTGTCACTATAGGTTTGATAATCCCACATTCACACCCCTCACCCGCTCCGACTCACACA
NcoI536	4	0	TGCAGGAGCCTCCAGGAGAATCCCGTCGCAATTTGAATAACTGTCAATCCTCGATTCCCACAGAAGCACTGTGAAGAGACAGCCAATGCGTCTGCATTTGCATAGACGTTAACAGGAGAAATAGGTGGGGGCCTG
NcoI574	4	0	CATGGCTACAGCCACAATCAGCAACGGCCAAAGCTCTGTCATCTCATGGCTATAGTCATAATCACAGCTACAGCCTGTCTCAATCAGGCTCAGCAGCAGTCGGTGAGAGAGCTAGGTTAACTAGCTCTGCTAGTT
NcoI6482	4	0	TGCAGGACTGTTATCTATTCTCCTTCAGCACAGCACACATAGTGAAAGGATTTCACAACACATCAAAGTTTTCAGCTCTTGTCCTCAGCTCCCTTTATTTCTGCACTTTGGTGTCTTTGTCCCCCAAACGCACAC
NcoI8375	4	0	TGCAGGATGGTGGACTGCACAGAATCTGAAGGAGAAACTCTGCCTCTCAAGTCCCAGCGGAACCCACACCTAATCAGTCAACTCCAAGGACGGAATTCATGAGAGTTCATAAAAATAAAAAAAAATCCCTTTGAG
SphI3891	4	0	TGCAGGACTGTTATCTATTCTCCTTCAGCACAGCACACATAGTGAAAGGATTTCACAACACATCAAAGTTTTCAGCTCTTGTCCTCAGCTCCCTTTATTTCTGCACTTTGGTGTCTTTGTCCCCCAAACGCACAC
SphI4684	4	0	CATGCCACATGGTAACATGGTCGCAACCGTCGCCGGTTCGATTCCAGCCGGCGACCTTTGTTGCATGTCATACCCCTCTCTCTCCCCCATTTCCTGTCTGCCTCTTCACTGTCCAAAAAAAAAATCTTAAAAAAA
SphI4922	4	0	CATGCTTCTTTGATAGATGTGAAAAATCCTAGCAAGCATTACTGCTTCTGTGTTGACTGGAAATGAAGTTAGCGGAACGGATATGTCACTCGCTGCTGATGAATTAAGAAAAATGAACAGTCCCTCCCAAACAGA
SphI7583	4	0	TGCAGGCGTTCACTGGCGTTATTGACACAGAGCCTCCACCCTGCGCACAGCCATATTTAGACAAGTTTTTACAGAAAGATGGATGAGATGGGGTTTCATTTTCTGAGCGTATATTTGTGTGAGACTTGATTTATT
SphI7768	4	0	CATGCCAAGGAGACACCACAGCATCTGGCTTTGGGACTTGAAAAGCTACTTTTCTACGCTAAGGCCTAAAGTTTGAAATGATTTTTATTCATCTTAAAACAGAGTTAAAGAAAACACGACTGTGATGTGACAAGA
SphI7868	4	0	TGCAGGCCTGTTTATTGACCCAGAGGTCTTGCGAACAGGAAGGTTAGGAAAAGTCCACTCCATTCTCTGTGGAGAGAGGGAGATTCTGCTCATCACGGAAAGGGGTTACTGCAGAGCAGGAGGGAGTGGCAGGAT
SphI929	4	0	CATGCTGATGATGAGAATGAGATGGCGACATGACTGTACTATCTCCCTGAAAATGTCCACTTCCTGCATTCTTCATCAGTGCATAAGAAATAATGGCTTAACGAGATGCAAAACTGCACTGAACGACCAACAAAG
NcoI3867	4	1.76	CATGGGCCGATGGATGGATGGAGGGAGGGAGGGAAAGAGGGAGATAGAGGAATGAAGGAAGAGAGAGAAACAGAAAAAAGTTGGGACAACGGGAAATAAAATGAAGCAGTAGGAGAAGATGCAGCCTGACAAAAG
NcoI3906	4	1.76	CATGGCAAGAATTGCTGTGTTGTTGTCACAAGTGTGGGTAGACAAGTTGTGGACACTTGCAATTATTTGATGGTAGAAAAGCAATGACTATCTTTAGATGCTTTAGATGCAAATGTGCTGTGGACATTATGCACA
NcoI4047	4	1.76	TGCAGGCATAGTGTATATGTTGTGCAGCAAATCAATAAGGCATGGGTAGAAACACAGTTCTTTACAGACAATACATGGACATAAATTACAATGGTTCCTAGGGGTAAAGTGACAAAATCTATGCACAGTACAGCG
NcoI4731	4	1.76	CATGGCACGCTCAGACTTTGACAGGATTCCATCACATTACAAGTATTCAGCACGTTGCCTGAATCACCCCCTCTTTTTACACAAGCAAGAACCAGTTCCAGTCCCTGGCCTCGGAAAAAAATAACCCACCCCCAC
NcoI6653	4	1.76	TGCAGGCAGAGCAGAGCAATTAAAGGAGAGTCCAGGGGAGAGATGAGAACTATTAACAGCCACAGAGGACCTTCTCTCTCCCCGTTTCACTCTTTCTCTCTCTCAGCCGAGGCTAGCAAAGCTATACACTGATGA
NcoI683	4	1.76	CATGGAGTCCCGCGTTTAAGAAGAATACAACCTCAAGATCCAACACCAGATTAAATAAGTTTTCAAAAATGCTTATCATTTTCGTTACCGCGTCTGTGTTATTACGTACCTTTCTTTGCTTCTAAATTTGCGAGT
NcoI7626	4	1.76	TGCAGGACCTGGAAAAAGACCATCACCATTTGCACCCAACAAGCCATAGAAAAAAACATTTCCACTAAGAATTGTGCATAATGTCCACAGCACATTTGCATCTAAAGCATCTAAAGATAGTCATTGCTTTTCTAC
SphI3438	4	1.76	TGCAGGGATTTGGATTGTTGTTTTTTACAACAGTATCCTCAGCTAAACCCCATCTAGTTCACTCCCTCGGTTTCACAATAAAGTCCCCACTACTATTAGGGTTTATGTACTGACAATTAATGATAACAACTTTTG
SphI5676	4	1.76	CATGCCAGCTAAGACGCGGTCCATCAGTCGCTGGAAAGTCGCCGGAGCATTGCACAGTCCGAACGGCATGACATTCCACTCGAACAGTCCATTTCTGGTGCAGAAGGCCGCTGCTTTGCGTGCTCTGAGGGTCAG
SphI6340	4	1.76	TGCAGGTTTAGTCATCAAACACAATGTTGTTGTACCAGGGCTGTAGCCAGTATTTTAGAAATACTTTTTGACTAGCCACCAAAAAATTTATTATTTTCTAGATTTTCACATTTTGTTTATTGATTTAATTCATTT
SphI863	4	1.76	CATGCTCACACTTTCTCTAAGGAATTGCCAAAGATGACAGGGTGGGTGAAGGAAAAAAACAGAGTCAGCATTAAGCCACACAAATAGAAGACACAGGGAAACCAAGCATCCATGGGCGGTGAATAAATTCAAGGA
NcoI3649	4	3.51	TGCAGGCCAAATGCCTTTGTTTGAGTTTACATCTTGCAAAGCCGTAACCAGTCCAACTAGTTTTGAGCGCTGCTAGGAGTGCTAAAGCAAGCGAGGGAAGTAGAGAAGCAGACAGATGGGGAGATAATTTAGACA
NcoI581	4	3.51	TGCAGGAGAGTTACCCTTTTACACCACTCCAATGTTTTTCTTTTTTAAATTATATTTCCTAATTACAAAAACCAAAGGATAAGAGGAGTGAGCACCTTCCAGACCAGGGTAAACTCTACCACAAGCACCTCACAC
NcoI8676	4	3.51	CATGGTCGCTGGTTACCGTCTGCACTGAGTAACGACCGGAGGAACCAGAGGACAGGCTCATGTCTCCAAAGGTCCACACCTGTGGAGAAGAGCAAGAGAATAGACAACAGGGAGTAAGTCACTTTTCTATGAAGA
SphI8124	4	3.51	CATGCAGGCAAACTTGAAAGCGCACACAGCAGAGAATTACACGCATGCAATTTATTAAGAACTGTAGATTTTTGTTGCTCAAATTAAATTATTATTTGTGTGTTAATAATTTATCTTCAAAATGTAATTTATGTT
NcoI2131	4	5.27	CATGGACTCTGTGAGGTCTGGACCCTTTGGGCAGATCTTCAGACCTGACAATTTTGTATTTGGTGGGTGGAATAAAGCCATATTCTTACTGAATGACTAAAGCCTTTTATGAACAGGGGGAAATAATGGCTCACC
NcoI5012	4	5.27	TGCAGGGAGAGGAGCGTATTTTGAAATGAAAAGAGCAGGTGCAGTTATTGCTGAAGCGGTTTCACTAAAATGTGGATTGTCTCACCGGCTTGACAGCCTGATTGACAGCTTCTGGGCAAGAGCTTTGCACAGTGA
SphI3453	4	5.27	CATGCTTGGTTTACAAGTAGTATGTACGCGGCAGGTACAGTTTGTGCACTATGATCATTAAAGCACAGTGGAAAAATAATGTCTGCATTCAGAGTTGCCTTTTTATTTGCAGTATTGCTGTGCTTGTACCTTGGA
SphI6283	4	5.27	TGCAGGTAGAACAGAGGGTGGTAAAAGGTTAACCAACCAACATTAATCTGAATTTACATGCTGTAGCCTGCCATTCATATACAGCAAGCTATGCAAATTGTTCTTTAGAAACCAGACCTGGGTCAGACAGTAATG
SphI1383	4	7.02	TGCAGGGTGACTGCATACTTGCTGGCCATATCAGCACTGTCTGCCAGGCGGGCACTACAAGACAGACAAAGTCATGGTTAGACCATCAGAGGTTTGTGTGTGACACATGTCACTAATAGGCCCAGTCACCATAGT
SphI474	4	7.02	CATGCCAACAGCAAAGCACTGCTACTGATTCATCTCATCTATTTCAGTTGTCCTACGCAGGTCTTGTTGCTATGTGAGTTGCTATGATTGACCAGTGGGTCTCACATCCGTACGCACAGCAAATTCCATTCCTGC
SphI1939	4	8.78	CATGCTGTTTATTTGTGTACCTGTTTTTCCTTCTCAATCAAACGGGATGGAATTTTCTTTCCAGAACTTGGCCCATGCCTCCAAGATATTTGGATAATTTTTCATTCTCTCTAAGCTGTATGAGCATAACATGTT
NcoI5371	4	10.54	TGCAGGCAACAGTACAGAAATACCAATAAAAGAAGGAAAAATAAGGTGAATTCAGATTCTAGATAGGCAGCCCTTTCACACAACACACTATGTAAACTCTCTAAAAACACATCAACCATAGACATGCCTTGAGGC
NcoI7485	4	12.29	CATGGTTACAAAAAGTTACGACAGTTCCTGTTTCCGCCGGAGAGAGAGAAGTTCGTCCAGAAGCTTGCCACTGTATTTATACCCTACACCTTAATGAAGGGTGCTTCATTCAGCTGTGAGTGTGACTACAAACAG
SphI677	4	12.29	CATGCCTCGTACAGTTTGTAATTCTACTCAGATGACCAGTATGACCCACAGTATTTCACATTCATCAGTTTTGACCTTTTGGCTTTTGGAGGGTTTGCATTGTTTGGGCAGAACGGGAAGCTAATAAAACAAACT
NcoI4348	4	15.82	TGCAGGAAACAATTTTATTTCCCCTTGCTCTTGGTTTCCGTGCAGTGAGGATGTTTGCTCCACCAGGCCTTCATCCATGAGTTGTTTATCTGTGTCAGCACTCAGCAGGGGGGTGAAAGACCCGTCCTGAACAGG
SphI6529	4	15.82	TGCAGGCTTTTAGGTTTCACTTCACTTTACATGCAGGCTGTGCAGAGGCCATTTGGATGTGAACCAGGTTTAGGTGTATAGCATTCTGTTATAGCAGGCCTCCTAAATCCTAAAAGTGTAATAACCACCTGATGA
SphI3316	4	36.2	CATGCTCTAGACTCCATTACAAACCACAGCTGTCGGTTAAGATTATTTTGCAAACCAAAAAGTTCAAGACCAAAACCACAAACCCAAGGTCAAGAATGAAGTTTCATGCTCAATCTTTCTGCATTTTTGAAGACG
NcoI2721	4	45.06	TGCAGGTCCAACATGGCGTCTGATGCGTCTCCTCCAGGTGAGGGTGAGGTGAAGGTGAGGAGGAGGAGGAGGGAGGTTCAGGAGGTTCAGGAGGTTCAGGAGGTGGACATCGAGGAGTTAACGTCTGCTGGTCAC
NcoI5414	4	45.06	TGCAGGTACACTCTGCTGCCTAACGGCGTGCTGCAGATCACCGGCGTTTGGCGAACAGACAGCGGTTTGTTTCGCTGTGTCGCCTCCAACATCGCCAACACTCGATACAGCCACGAGGCCCAGCTGTCTGTCACT
SphI6303	4	45.06	CATGCTAACGTTAGCTTTATCAGTTGGTTCAGTTAGCTACACAACAGTTACACCTGCAGTTAGTGGCTGTAAATATTTATAACAACTAATCTCTACGGAACAACTAGTTTGTTTTAATTTAGTGATGATAAAACT
NcoI3859	4	48.58	CATGGTAACCGCCGCTAATAAAACACGCAACAGAAACTATTGTTTGTGAAGTACTTTATCTTCCTCAGGTTACATCATCATTCAGGATTTATTATCAGTATCGATGAAGTTCAAACAGGAAGTGGCGGCCCCTGA
NcoI6512	4	48.58	TGCAGGACTCAGCTTAAATTGAGTGAATGAAGCTGTAACATTTAATGATACAAGTGTCTTCTTTTATTTAAAGTGGGCCTTTAACTAATGTTAAAGTGACAATAATGAGATAACTGTTAAGCTACCGGTCAAACC
NcoI7019	4	48.58	TGCAGGACTGGGCAGTAGACCCCGACTGTGTGAGTCTGCGCTCCAGCATGTGTGTGATGGATGGTACAGGTGAGGTCACCTGATGCAGTCTGTTAAATCAGTCGACCCTCTGACTCTGTCTCAGACGCTGAATGA
SphI2287	5	0	TGCAGGCTACACAAAAGTACTTGTCACTGTTACTGTGTGTGAAAAGACATGATCTCTCTGCAGAGATTCAAATATTTAGAGATTTCTTGTCATGAAAAACCTTCAAGAAAAAGTCATTTGAGCTTGGAAAAGGTC
SphI4538	5	0	CATGCACCTTACGGGCTTTGTTAGACACTTACTGTTGTTTTGTTTTTCTTCAGAAACAATGGAGAAGTTGTTGAAAAGGGAAAAAGAGGTCTCGACTCTCACTTCCCAGGTTGAAGCCCTCAAATCCCAGATCGG
SphI5787	5	0	TGCAGGTGCTTCAGTGGCCAAAAAATAAATCCAATAAGTCTCACGCTGCACGTACAGCTTCTCTTTGTTACCACCTCGTTTTGGACTTTTTACTACGTAAATGTCAAAGAACAAACATCATGTCTTATTGCATTG
SphI6375	5	1.76	CATGCTAACACGCTAAACTAAGATGTGTTAGCATTGAGCTCAAAGCACTGCAGCTGTGCCTAAGTACATCCTCGCAGAGCCGCTAGCATGGTTTTAAACAAATTGTAACAGGGAATTAAAGTTTCTACACCTTGT
SphI7220	5	1.76	TGCAGGCCTGCTGTCCTCTTTTGAATTATTTTAGTTGTCACAATTTGCTTTGAAACCTTACATATAAGTGCAGGGAGATGATTACATTATACTCCTGTACATATGACTGCACATACAGTGTAGGCTGTTAAATTG
SphI1508	5	7.04	CATGCACAATACCAGGGCCATAATTAATGTTATTAATTACACCTGTGTTTGCCCTGCAATGACCTGTCAAAATGGCTGCTGTGAAAAGGGCCTATTGCACACCCAGGTCTTTCTGATCCTTCCTCGACTTACTGC
SphI1977	5	7.04	TGCAGGGCCTGAAGGAGAGTAAGCCAGGACAGGATATTGTCTCAGTAAGCTTCTTGGGTAACTGTTGGTTACAGCTCCCTCCTCACTGTTTGTGTAGCTTAGATATACTGCAGCCCTTTATAGTGCTGTTATATG
SphI2151	5	7.04	CATGCACACATGCTACGAAAGCAGGCACTACATTAAGGCGATATTGTGAGGGAAACCACAGCTCTCGCCTCCTCTCCCAAACAAATACAAAGAAGCACTGCTGCATATGTATGCCACATCAACACCCATGAGACT
SphI2170	5	7.04	TGCAGGACCTGCAGGGCCTGAAGGAGAGTAAGCCAGGACAGGATATTGTCTCAGTAAGCTACTTGGGTAACTGTTGGTTACAGCTCCCTCCTCACTGTTTGTGTAGCTTAGATATACTGCAGCCCTTTATAGTGC
SphI6818	5	7.04	TGCAGGTGTCACTAATTACAGCAAACACTGACTGGTGTCAGAACACTTTGACTACTAACAGTTCCTGTACAGACAACGATCACCTGGATTACATTTGATACCAAAGAAAAAGTCTGATGATTGTGAGAAAAAGAT
NcoI1672	5	8.79	TGCAGGGAGAGAGAATAGAACTGTAACAAGCCAGCCAACATTTGACTATGAGCTATTTCCATCTATTGCACTGACACAAACTGGCATGCACTAAAAGATATATGAAGTGTTTCGCTCAAAAATGATATCCACTGT
NcoI4259	5	8.79	CATGGGCAGCCAGTTCTGTTTTGTTTCAAATGACCACCCATTGATATGAGTCACACTAATACGCACAGCTGATTTCAGAAATTGCTACCTTAAGTGGCTCTATAGAGAAAAAACAGAATGGGTTCTACAAAAGTG
NcoI4771	5	8.79	CATGGCAAACATGAACTCAATAAATAGTTCCATCTATTAAAACTGCATAGGCGGAATTGGGTGCTTTTGACTGGGGTCCCCCAGGACCCCAATACATTGGTATTTTTAAAAAGCACTAATTAAAACAGAAACAGA
NcoI8692	5	8.79	TGCAGGACTTCTGGCCAATGAATGAGCCAGAGGCAAGTATTAGAGGATTTTGTGGAAGGGATTTATTAAGTCATATTTTACTAAAATATATATGTTTGAGACATATTGAGCATTTGGGTGGCTATATGAGGCCGA
SphI1467	5	8.79	TGCAGGACTTCTGGCCAATGAATGAGCCGGAGGCAAGTATTAGAGGATTTTGTGGAAGGGATTTATTAAGTCATATTTTACTAAAATATATATGTTTGAGACATATTGAGCATTTGGGTGGCTATATGAGGCCGA
SphI3720	5	8.79	TGCAGGCTTCCAGAGCTCTGATCTGTGTCTCCATCGCTGTCAGCGTGGTGGCCATTGGGCTCACTGTGGTCGGGGCCCGCTGCACCAACTTCTTTCATGACGACTGGCTGACCAAAGCTAATGTTGGCCTGGCTG
SphI4202	5	8.79	CATGCTGAGTCTGAAGAATAGCAGATCTGTGTTGGCGTTCTGAGATCCGAATGTCTTGTGTGTCACTTTGAGACAAGGGGCCGTTTCCACTGTCCCATCAACACGGGACACCTAGAGCATAAATGAAAGGGGGCC
SphI7706	5	8.79	CATGCTAACACACTAAACTAAGATGGGGAACATGCTAAACATTATGACAACATTACTAGTAACATTACTATTACTTTGGTTTGTGACTAAATACTTGCAAATCTAATGACATTCTCGTCTTTTAAATGCTTTAAA
NcoI438	5	10.55	TGCAGGCAAGGACTCTTGCAACTCAATTTTTGCTTTTTTATAGTTTGTGTGTGGCACAACGTGTTACAAGTGGTGCAAGTGTCACAAGGAATCAATTGAAGTGTCAAATTGCAGCAGCTTCTACTTTGCCGTGTC
NcoI6996	5	10.55	CATGGCCACCAGCATTCGCTCACACTCTGCCAGTCTGGCTTCCTGCATACACACGTGCACATATCATTTATTTATGTTCATGTTAATTTAAAAGATATAACCTTTGTTCACATCAATACAAGCAAAAAAGGGACA
SphI613	5	10.55	TGCAGGCAAGGACTCTTGCAACTCAATTTTTGCTTTTTTATAGTTTGTGTGTGGCACAACGTGTTACAAGTGGTGCAAGTGTCACAAGGAATCAATTGAAGTGTCAAATTGCAGCAGCTTCTACTTTGCCGTGTC
NcoI3465	5	12.3	CATGGCAGTGCTCTACAGTAAAAGGTGCCCTATCAGCACCAAGAGTAAAGTCCTTGGCTGCTGCTCCATATTCCAGAAAATATTGTATAACCCCCACCAAATGGTTTTGAATGTATGGCGCAAAGCACAAGCAAA
SphI1975	5	12.3	CATGCTCAAAATAAGCTAATAAATTAATCACGTCATAAACCGTGCATGCCCTGTTTGCATTTTTACAGCTGCAAGGCATACAGAGAGGGGTAGAGTAAGCAGGGACAGCAAGCAAACTTAAGTATTTGCAGGGCG
NcoI7525	5	14.06	TGCAGGTTCAGAGTTCAAGTGCAGCAAATGTTTTCAGACTGGATTCTTTACAGTCTCCAAATTCTACGTAATGCCGTCAAGTGACAGCAATAACACAACGGCAGCAGACATACAGAAGCAGCCTAAAGTAAAACA
SphI1510	5	14.06	CATGCCAAAGGTGGCTTTGATTTCTACAGTGCTCTTTGCAATAATGACCTCTAGTGGTTCCTATGAAAACAAATAAAAGTGGCTCTGACTCACACTGAACCTGTTTTGAAAGATGTCTGGATGATGCCAAAAGAA
NcoI3589	5	15.82	TGCAGGCATTTCTTTATTGCAAAGGCGATGTTTGAAGACCAAAGAGAGAGTGAGGAAAGAGGGAGGTCAATATAAAGGGTAGTACATGAATGTTTTGCACATAACTATAATTACTTCATGCTTTATTATTTTTCT
NcoI4150	5	15.82	TGCAGGGCCTATGTGATCCTCAAGCCAGAGTTTGCTTTTCCACTCTCATACTACCTTATTCCCTTCACTGGAGTAGTTGGCATGATCATTCTTGTGATGTGTGTTGTCTTGGTAAGTATGCATATGATGTGATGC
NcoI6796	5	19.33	TGCAGGTGTCAGCTAGCTAACCTGATCCATTTGCTCTGCAGGAGAGTAAGCACCAGTCAAAAAGATGTGGTGTAGTCTATTGGCCACCAGTGGAATAAACAACTTTTCTCAAGTGTAAGCTGCTTCCAGGGTGCC
SphI3086	5	19.33	CATGCCATATTGCTCACCGTTTTGTTTGCCCCAGTGGTGCAGGCAGGTGCTCTTGACCAGCGCCTCGTCCACCTTGCCACCTGACATGTTGTCCATGAACTGCCTGCCGTGTTCCAGGGCCATGTAGCAGTCGCT
SphI5863	5	19.33	TGCAGGCAACAGTGCTGGTATTTTGTAATTCCCTCCTTTCATATTTCATAAGAAATATTCTACATGGCAGGCACAACATTGAATTGAGAGGATTGCCCTAGGGGTGGAAACAAACAGGCTCTAAATCCAATTACA
NcoI5282	5	21.09	CATGGGGGACATGGCCAAGCATAGGCATGTGTGTGGGAAGTGAGCAGGCAGGCAGGCTGTCACTTAGCATTACAGCACTACAGACTCCCCGTGGGTGACATGAGCAGAGTGGAAAGTGAGAAGACGAGAAAGAGA
SphI1583	5	21.09	TGCAGGACGACTCTCAAACTCTCTCAGGTTCCACAACATCAGTCAGAGAGAAAACCCACACTTTTCAAAGTGTCATTCACGGTTGGGAACTTAAGGTCAGCTACAGTATGTGGAAAGAGATTAGCCGGGAGAATG
SphI4469	5	21.09	TGCAGGGATGGTATGTATAGTAATTAAGTCCAGCTGGGGGGAAGGAAGTTCAGCAGGTTACTAGCTACTGCTAGCTAGTAGAACTATTATCCAAATAAGGAATTTTTACATTCCTTCTATTATTACTAAATGAAA
SphI5789	5	21.09	CATGCGTTCAGATGACACTCAGGTGGATTTGATCTACTTCCTCTTTTGTACAAAGGAGTTAAGTTGATCAATCCTACAAATTTGCTTAAATTTGATTGCTAGAAATAGTGCAGAATCTTAAATATTTCTTCTTCA
SphI7479	5	21.09	CATGCACATTATATAACAGGCACCAGGAGTTTATCCACCCTTGGTTTTCCCCCCGGTCTGTATTTGAGGCCGGCCTTTATTTGTTCGTGTCGACCACGCCCCCGGCATTTATTAGAGCAGCTTTTATTTGACTAC
NcoI1583	6.1	0	TGCAGGCTCTCTGTCTTTTTTTCTGTTCATATGATAAATATAAACAGAAAACAGCATGGCTCTCTAACACTTTCAGAGTTGGCGCTTTAATTCCCACTGGGTAATGCTGAAAATGTAGGCACTCCTGGGACTGTA
SphI3384	6.1	0	TGCAGGCTCTCTGTCTTTTTTTCTGTTCATATGATAAATATAAACAGAAAACAGCATGGCTCTCTAACACTTTCAGAGTTGGCGCTTTAATTCCCACTGGGTAATGCTGAAAATGTAGGCACTCCTGGGACTGTA
NcoI5015	6.1	12.88	CATGGTGTTAAAAGGTGCACTCGGTAGGTGTGCTAAGCGCTGAAATAATTGTCCCCCATCCTGATGAAAACGCCTATGGTGCGTGCATAAGCGCATACATGTGCGCATGCATGAACGTGCAGTACACTTAAGGGT
NcoI6530	6.1	16.74	TGCAGGGCATACAGAAAATCTACGGTAAGTAGTCATTTTATTTATTTATCATGCAAATGATCTTTTCCACAGCTGTGTTTCCAGCATTTTGAAGATAATCGTTTAAGAGTGCACTATGTCTGTTGATCAAAATGT
NcoI1593	6.1	18.51	TGCAGGTAACCAACATGTTGACAGAGATTTCTAATCCCCTAATTTACCCCAACTAGGGTCCCTATTCCACTAACGCCATTATGACGATATCTGTACAGGTTTTTGCCATCTTTAGTTTATTTTAATGAAGAAGCA
SphI2094	6.1	18.51	TGCAGGAGGACAAACACCGAGACACAAAAGCATCCCACAAAAATACAACACTACACTAGCGTTACTAAAATATTAAATTGTTGTATTCTACCCACCTACACGCTAGAAATACCGATGATATGCCCTCGCTCTTCG
SphI3116	6.1	18.51	CATGCACTTATATTTTCAGTCAAGTGCCCATCTTGTGTTGTGTATGTAAAGGCAATGCCTACAGCCTGAAAAGCTTTGGTTTTCTGAGTTTACTTGATGTCCCTCATGCTGAGATGTTAAAATACTGTGTGGTAT
NcoI8802	6.1	22.08	TGCAGGACCTCACTGAATCACATCACATAACCCCAGCTAGTAGCTGTGATTTCATGCATTCAGTTAACACACTGTAACATCTTATAGTAGCATGCTGTTAACATGTGCACTACTGCTGCTGTCAATTTAACACAG
SphI5337	6.1	29.1	CATGCCATAGAAATCACTACGCAGGAGATTACACAGGTACAGTAATTTACCAGTGTAGTAATAGAGATAATGCTTATTTTTATAGATAAAAAGTAAACGCCTTAAAGCTTTTTTCTATTGGAAACACGGCCTGAA
SphI6694	6.1	30.86	TGCAGGGCCCCATCTACACCATCCCTGGAGCTGGAGATGACTTCTGGTGAGGGCTGGGGACGAGAGTGTGTATGTGAGGGGAGTTTGGGGAGTGATAAGTTATGTAGGAATTTGAATTGCTAAAGCTAGTAGGAC
SphI6921	6.1	30.86	TGCAGGGTGATATTAAGGCCAACCTACAGATTGAAGGATTATAAATACCAAGATATGAAAAATGAAAATGACTGCACAACATTTTTTAATCTTTATGTACCTCTGTGCCCTCAGTGTCTGCTTCATGATCTTATA
NcoI2979	6.1	32.62	CATGGTAACTTATGCTGCACACCTAACCTGCTCCGGAGGAGGTTATGTTCAGAGTTTCGGATTTAAATCGGCTATAAAAAGGACCTAGGTTCCGTGGACCTAGGTGCCAGGATTGTAAGAGGTTCTCTTCGGAGG
NcoI720	6.1	32.62	TGCAGGGAGAGGTAGAGTTTGAGGACACAAAGGAGGAGGAGGATAACGGGGAAGAGGAGGAACATGACGCCGCTTCCCCCCGAAATGTTGGACACAACATCTACATTTTAGCTCACCAGGTCTGCTGTTCATCTC
NcoI7376	6.1	32.62	CATGGCAACCTGTTGCTGTTGACCACCATTCTCCTAAAAAAAGAGGACGGGTTATTCAAAGAAAGCTCTACTTGGTAATTAATGACAATGTGTCAATTAAACAGATTTTATTAAAGATACAAAGACAGCCTGTAT
NcoI8820	6.1	32.62	TGCAGGTTGCCACAGAGCCTCCAACATGGTTGTTGGGTGGTTAGCTGTCTGCTTTTGAACCTGGTTAGACTCTTCCAGCCAAACTTTCTCCATACTCGTGAGTTAGTGGTAGTGCACTGTGTTATACACATTTTG
SphI3515	6.1	32.62	TGCAGGGAATGTACCTGTAGAGCACAAAGACAAGGTAACAAGACAAATGTTGGCAGCTGTTTCTGACCATGAAAATCATGCTGTGTTATTCTGTTATTCTGACCACCCATACAGTATAAAATACAGCCTTGACAA
SphI4556	6.1	32.62	CATGCCACTGCTGTCAAATATTTGGAGAGGCTTTGGCTATAAACAGTCCCTTGTTTCTTGTTCTTGTTTATTCTCCACACTGGCTGGTTTGACAGATTGGGGAATTTGGCTAACTTTGTCCAAATTTTATAAAAT
SphI5105	6.1	32.62	TGCAGGCAGCCCGGAAGAAGGACGTGATTTCACGGTTCTGATGCGGGTAATAAATAAATATTGATCAGAGCGATCATAAACTAAACAGTGAATGAGAGCGACACTACAGTTTGTAGACTGGTAGTGTGATAATGT
NcoI6104	6.1	34.37	TGCAGGTACACCAACCAACTTAACCTGGCTTCACATAGAAGTACACTTTTAATTATACCTAAATGAGAACCAGTGAGACCTGTATGTACCTGCTCTTTGTGTGTTACAGGGCACCACTGGTCCTGATCCCTGTAC
SphI2918	6.1	37.89	TGCAGGATCAAAGAGGCTATGACAAACTGGTATGAATCTAGGTCATCCTTTTAAAAACCCACCAGTTTCTCTCACAGGGAACCAAAAACTACAGCAGGAGGGTAACAGAAAAACACTAGCCACCTCTCTGGAGTA
NcoI371	6.1	39.64	CATGGCAACAACAACAGCTGTTCTACACCCAGGTATTGTGTGTGTGATCAGGTGATGACGGCTTCCTGTGTGTTTCCAGGTGATGACGCCGCAGGGCAGAGGGACAGTTGCCGCGGCAGCAGCAGGAGCAAGCAT
NcoI547	6.1	39.64	CATGGCAACCATTTCTTCACTGAAGCGTACTTATCCACAAACACACACCAACAGTGATACTGCAACAACTGCATCATTCATTATCCACTGGCGCTGCAACTTACTCATTCTGAAATATTACAAAGTAAAACTAAG
NcoI5474	6.1	39.64	TGCAGGCTTAACTTGTTTTAAGGTCAAGAGTTTAGACTTTAACAGACTAAATGTCAGGATTTTTAATGTATTTACATTTTGTACTTGTGAAAAGGCTGCTTTTAAATCTTTTCCCCAGGCCCTGTTTCCCAACAT
NcoI7979	6.1	39.64	CATGGACTTTTTTCACAGTTTCCTGAAATTTTATTAACTACACGATTAATCGAGAATATAATCGGCAGATTAATCGATAATGAAAACAATCATTAGTTGCAGCTCTAAATGCAGTTTGTCTCTGTGATGTCGGAT
SphI1582	6.1	39.64	TGCAGGTGACAGGTTGAGGACTTGACAGAGGATAAAACACTATGTTAGAATTAATTTCAAAACAAGCCACATTGGGGGGAAAAGTGTCTTTTTTTGATATGTGTGTGTAAACGAGCATATACATAAATTGGTTTT
SphI3287	6.1	39.64	TGCAGGAAATTGGTCAGTTTTTCCTTACACATTTCCACCTGACTGTGACTGACGGGGCCGGTTGTCGTGACTTTTTCCAACTTTCCAACTTTCCTGACATTACATTCATTCATTCATTCACTCGCTCATTAAATA
NcoI2768	6.1	43.16	CATGGCCTTAATATTTTCCTAACCTTGTTGATTTGATTGATTCAACCATGCATCACATTTTTATATCATTCCTTTTGAGGCTCTGGATTAATTAAAGTCCAACAACAGCCATAACCTTCCACCAAATTTCTGAAT
NcoI3864	6.1	43.16	TGCAGGTAAACAACATGTTCCTGTGTTCTTTTCCTGCCATTAATCATTGTAATGTCTCTGTGTTGTTCCATCTCGTACTTGTGATAAATCAGGATAGCTCGAGGATTTTATTATTCATTTTATGTTCGTGATATA
NcoI6506	6.1	43.16	CATGGGGCATCTTCTTCTCTGCACGTTCTCAACAAGATTTCGATAACTTCAAGCTGCAATCTTTCCTACTCGTTCTCTACGTAATCTTCTCTTTAACCCTTTCCCCTAAACTGCAGCTCTCTGGTTTGTCCTCCC
SphI3117	6.1	43.16	TGCAGGACCGCAGTCAACAGCACCAAGCCATTGTAGCATCTGGAAACACATCTACAGAAGAAATCACATACAAATACATTGGAAAATGCATCAACTCCTTGAAGATCATTAAGTGATTAAAGTAGCAATTTAATG
SphI5318	6.1	43.16	TGCAGGATAATTGGATCATCTCAGCGGACTTAAACTTCTACTTTTTCTACATCAAAAATTAATAGCTCATCTATTTGCAGTTTGCTCTGAATAATTCGACATTGAAAAAAAGCGAGTTATCATATCACAGAATAC
NcoI4948	6.1	44.91	CATGGATGTACAGACAACTATCACTGGATTACTTTGATACTGAAGAAAACTTAAAAACATGATGATTCTCAGGCAAGTTCTGCAGTTATAAGGAGCGTCTTTTTTCGATTATTCCTAAGCTGATTTATGGACGTT
NcoI5244	6.1	44.91	TGCAGGTAGAGCCATCTCCAAGCACTTCCCCGTGAAAATACAGGCTATAGGAAATTTATCTTTTGGAAAAATGTCAGAGCAGAAAATGAAGTTTTCAAAGGGAGGGATGTGGACGTCCACAAGTTGTCGTCCATG
NcoI7459	6.1	44.91	TGCAGGATATGTGTCTGTCTGTGTATGCAACTGTGTGTACCTAATCTGAAGTGCCTGTATCTCATTGCATCTGACTGGCAACAAATGATAAGTTATTTGCAGAAACATTCTGCCCACCTTCCACACATCCTCCTG
NcoI7614	6.1	44.91	TGCAGGCAGCAGCCACTACACACTACAGAACCTTCCACTCCAGGGAGCTGTGTGAAGTCTGATAAATGTCCTCAAGTGATGTCATTTGAGTCAGCGTCGGTTGGATCTGAAGACTACAAGTTTGAAGAATCTGTT
SphI1784	6.1	44.91	CATGCCTTGCAGAATGGAGAGCCTGAAAGAGGGATCTTAATGATTGCTCATTATAAGTCTAAACAAGGACACTCATTAGCTGAGCTTTATTAGCAGATGTTACAGGCTTATTTGGACGCAGCGTGTTAACTGGGG
SphI3309	6.1	44.91	CATGCACTTTCACTGATGTTCCGTCATAGTTGATCTGCTGTGTTTACGCTGCTGCAGCTTCGTGAGCTGAATCCTGATCAAGTCAGGAGGAGATCAGCAGTGCAAACCCTCGAGCTGCTGGAGTCTCTACTCCAG
NcoI1516	6.2	0	CATGGAGTACAATGTTTTCTGATTATAAACTGTTGTCAGTATGATAAATCTAATGTAATTGTATTGTAGATTTGTTGAAGTTATTATATCAGTATGATTTATTTTTACTTTTTAAGTCATTTTCAATGAAAATAC
NcoI6783	6.2	0	TGCAGGACAGACCATCAGTATGATCATTATTAAGCCCATTTCAGACCTGGAATCTGTAGTGTATGTATTTTCATTGAAAATGACTTAAAAAGTAAAAATAAATCATACTGATATAATAACTTCAACAAATCTACA
NcoI3172	6.2	6.89	TGCAGGACTACCCTTTCCACATATGAGGGTCTCTGTCCCTCTGGTACAGGACACAGAGACAGAAACATGGGTCAGGGTCACACTCCATGAACAGACACTGAATCTGGGACACTTTGACACCCCAGGCAACAGAGA
NcoI509	6.2	10.31	TGCAGGAATGCATTGTGCAAACAAAATATGAGCTGGGCCCCAAAACATTCCCTGGAGGGGAGGGCTGAGGAGGAGGAGGAGAGGGAGTGAGAGAAGGGGGGCAGTTGAGTAGTTTTCTTTTTTATTCCCTCTTGC
SphI5289	6.2	20.96	CATGCGCCCTGCATTGAGCCTGACAGTCTCTTTATTCTTGAGGAGATAACTGTGAAGACAAGAAACAACTGTCACATATGTAATTAGATCTATATGCAGGCGACAGTGTGCTTCTGACGCATTCTCACCTGGGAG
NcoI2737	6.2	37.29	CATGGTTCTATGAATTGTGGATGATTGTCAGATGTAATAGCTAGACATTAACACTAGTCTCAAAACGTCTGAAAACACATTGAATTTGTGAAGGGACGTGGTCAAGCTAAAACGGGCTGTTAAGTTGCTCTTTAA
SphI2838	6.2	37.29	TGCAGGCCATAGTCAAACTCTACAGTATATTCTGCTACCACCAGGCCATGCCCCAACCCCTCCCTTACCTTGTGGTAACCTGTTCACCACTCCACTCAGCTTTCAACTTCTCTCTCTGATGTTTCTCCAGTGGTG
NcoI5228	6.2	39.05	TGCAGGTTGCAGGGATTTGCTCCCATTCAGCCACAAGAGCATCAGTGTAGTCGGGCACTGATGTTGGTGGATAAGGTCTGGCTCGCAGTTCGAGTTCCAGGTAATCCCAAAGGTGTTGGATGGGGTTGAGGTCAG
SphI7503	6.2	39.05	CATGCAGGAATAAATTAGGACACATGCAAAATAACTGCATGAAAGGAAGCAGTTATGTTTCTACTGAATAAGTGAATGAATGCTTGTTGGAGATCTTTGACACATCTTTAGGGCTTGTGAAACAACTGTTTCAAT
NcoI2714	6.2	42.56	CATGGAGTGATTAGTAGCTGAAAGTCCCCCAGAGCCCGCCTGGGCTTGTTAACTCCTCGTTAGGCTGAGATCAAAGACAGCGGGGTAATTAACGAGGTTCACACCACTGTAGGCTATTGTACAGCCCCAATCTCT
NcoI6560	7	0	CATGGCTACGCTGCAGCCACAGTGACATCACAGGAAGCAGCAGCTGGATGACGGAGAAGATGGCGAACCCCGGACCTGGAAGGAGGAGACACAGTTAGACTGTAAGTGTAAGTATGTTTGCCTATTTGGAGAAAG
SphI7447	7	2.76	CATGCGGAGATGCTCAGACATTACGTTTCCTTCCAGGGGAAACATGGTCAATCACTGCCGGTGCAACGTGCCTTCCACTTAGAATACACATGTGATCTGCAGCACAGTCACTCTTATGAATTTATCTCACATGTT
SphI2102	7	5.51	TGCAGGCCAGCATCATTAAAGATTTGACCACTGAGCTGAAGAAAAAAGGCATACAGGGAGAGGCACAGTATGACTGTCTTGTATGTGGATGACCAAGTCCCTCTGTTGCACTGAGAAATAAAACTTTGCAAGTAA
NcoI2892	7	7.39	TGCAGGGGTTGGACAGCGGGGGGCTGATCTTATTTGCCGGAGAAAGTTTCAGCTGTGCAAACTGGGCCACTGAGCCGCTGGACTGACGTCACACTCACTTTTGGGCTGTTATGACACAGTGTCAATAATGTCACT
SphI1990	7	7.39	CATGCTACTGACAAAAGTAACCTTGCTTCTCTTTGAGTTAAATATTTCAGTATTAATTCCAGCTCTGCTCAGCGAAGAATTTAAAATATGCTGAATGTTTCTGTCCGTGAATGTTTTCTGTAGGAGTGTCAATAT
SphI4197	7	12.77	CATGCTTCAGAACAGCTACAGTACAATTTTGGTTAAAGATTTATTGATAAGATGTACATGTAAATATTCTCTCCTTGTGTATGCACCTTAAATACTGAATGGTTTACAGAGGCTGGAAATAAGCTAAAGTGGCAT
SphI6407	7	12.77	TGCAGGACAGGAAGGTAGAGGTTAGAGGTCACAGCAAGTCCCGACCATCGACGCCACACGAAACTCTGTCAGAGGAGGACTGAAGGGAAAAATGTGTAGAGGAGCGAGGGAGTGTGACGAAGGAGAATCGATGGA
SphI7714	7	12.77	CATGCCTACTATGCCTTCATGTGACCCTCGCCTTGCAGGTCGTAGCGGTCCCTCAAGAGTCTCCTGCTTAACACTAGACCCCCCTCCTTTACTGATCCACCTCCAATTTGTGAAAACAGTCCTGTGTGTAAAATT
SphI2996	7	23.7	CATGCAGACGTGCACACAGACGCACACACATGCTGCACAGATATTTTATTATGTGGAGAGACTTTGACTTGAATAATTGATGATGAAGCTAGGACTGATGGTGATATTCTGAGTGAAATATTAAGATCATCTTGA
NcoI7744	7	27.12	CATGGCAAAGAGGATACCAATTAATTCACTTTCCTGTTGGATGTTGATGCATTCTGCTCTGTGGTCTGACTCACCTAGAACGAATTCCTTCCACCAGATTTGTCCAGTCATACATGCTGGCTGGTGTAAGGGTGC
SphI2126	7	27.12	CATGCTTATGAAATTACACAATGTCAGTGACAGTTAAATTATCTAATGGTTTAAGTTGGACAGTTAAATTTGTTTAACAATTTATCCAAACGTATGAAGACGTGCAGTGTCAAATTTGATGTGTTTCTATTTGTG
NcoI1690	7	30.64	CATGGTTTCACAGTTAAACTCTTATACTGACTGTTATTAAAATGCAGGGAAAATGTCACTGCTCAAGCAGGTAACGTGAACACAAATATATTATTTGATCAAGTGAAGAAGTTAGATGGCAACTTGATCAACATT
NcoI5557	7	30.64	TGCAGGAATACCAGGACTTCCTGGTGTGACCGGTCGTACAGGGGCCCCGGTAAGAAGCCTGTCCTTCATGTGGTCTGATATTATACAGAATCTCTTTCATTATTTCATAACACAAAGTACCTTTTTATGGTTACA
SphI4696	7	30.64	CATGCCTGCATACATGCCTTTCTGCTCTGTCATACCCACAGGTATGACAGAATTACACGATTTGGATGTTTCAAGCTACAATAAGGAACACTTTCCCCGGCCTTTTTCACACATATCACTAAATTGTGGCTGCAT
SphI6750	7	30.64	TGCAGGCTGAGGGAAACCGCATGTATGTTGCGAAGGGATCCATCCGGGAGAACCACTTCAGGGTAAGACAGAGACTATGGCTTTTTGGTAGCTAGACAAGGATTTCCCAGGATCCGGGAACATTAGCTACCTTTC
SphI7575	7	30.64	TGCAGGAATACCAGGACTTCCTGGTGTGACCGGTCGTACAGGGGCCCCGGTAAGAAGCCTGTCCTTCATGTGGTCTGATATTATACAGAATCTCTTTCATTATTTCATAACACAAAGTACCTTTTTATGGTTACA
SphI4277	7	32.39	TGCAGGACTGGTTTGTCTTTAATGATTATTCTTACTCGCTGGGTAAACATTTTTTGACACCCTGGGAAAATAATTATAGCAGACTTCCTTGTGAGGTGTTTGTAATGTGGAAAACACCAGACTGTAATGACCATA
SphI4745	7	32.39	CATGCTGGAGTCTCTGCTGCACTTTACATGATAGAGTGTGTACTTAAACAAGTGTGAGCATGTTGCAAGCAAACATGGGAACAACTACAGATTTAATGCTCAAAGCCAAACATCACAAACAAATAACTCCACCCA
NcoI5591	7	34.15	TGCAGGCTGGCCTGGCGAGCTTCGGCCTGGTCTGGTAGACGACTGATCACCGCCTCGCCGCTGGCCTGGACGAACAGAGATGCTGAGTGAGGAAGAGGAGGAGGAAGGAGGAAGAGGAGGAAAACTAGGGAAGGG
NcoI6547	7	34.15	TGCAGGTCATTTGGGCAAAAAAAGACTGATAAGAACAGCCTTTTCTGTCTCTGTTTCCCCTCCTTTTCTCTTTCTCCCCCTCTCCCCCCTCTGTCCACCCCACTATAATGGAGGAACATGAAGCAAGAGGTTGCA
NcoI6865	7	34.15	TGCAGGAGATGTCAGAGTTCTGTTTATTGGAAAAATAAAGTAATAAAACCAAATAACAAAGGTAAACAATATGGCAGGAGGATTAAATATTGCTTATGCATTCACAGGCTGGACGAAAACTGGCAATGGAACTAG
SphI1515	7	34.15	CATGCTCACGGGATTAATAGGATATGAGATTCACAGAAACACTTGCACTATCAATACCACTGGCATGAGATGAAGGCCCTTAATTGTCTCAAACATGATTATTTGTTGCACCAAACATTTTGAAATACAACATCA
SphI1553	7	34.15	TGCAGGTAGAACAGTGGGTAGTAAAAGATTAATTTAATTCCTTTAAAAATAGTCCTTTAAAATAATGTCTAATATGTGGCTTTTTAAAACCTGCAAAAACCTCGTACTGTGTGTTTGCCCTAACAGACTGGTAAC
SphI2086	7	34.15	TGCAGGAACCCAGGAACTTGTTTGTTTAGCGTGTGTGCTTGTGTGTCTGTGTGCACTTGTGTGTTGGTATTCTGTTCAAACACAGAGGACTATCATATGTACTGAAACAAAGAAGCCTTCTCCAAACCTCATTAA
SphI3572	7	34.15	CATGCTCTATGGTTTTATAGTGGACATAAATGAGTATTTGCTGTGCCTCTTCACATACTGCAGCTGATACAAGTTCTTAACTTTCCTTATCTCCTGACGGTGTTCCCTCAGTGATTTTGCACAGCAGTGATGCTT
SphI7449	7	34.15	TGCAGGAAGGCGATTTGGGCCTGAAAACACAAAAATAGGATTGTCAGGTCACATTTCAAAGTAGTAAGAGATTTACAGTAGTTGCTTTTATAAATAGAGTTTCCGCTGTTTTGGCATCTTAGATATGAGCTAGCT
SphI7514	7	34.15	TGCAGGAGCTGCAGCCACCACAGCCAACACAATGCTGCAGAGCTGCTCTTTTTTCAGCAGGAAAGTAGAATAGAAACATTTAGTTTATCATTGTATCATTGAACATTTTTCACATTTTGTCATTTTAAGTGAATA
NcoI3999	8	0	CATGGATGATCTATCGGTAATATGACCAGATGCTTGTTTGATTTGAGATGGGAGGTGTGACCGTGATGAGTTCTTAAGAGATGCTAAAGTGTTCCAAAATTTGGTAGAACTGTCACAGGCAGCGAGAGCTGACTG
NcoI4370	8	0	CATGGAATCACTGTCATTAATGTGATTGGACAATGGGGCAGCATCTGCTCCCTTTTCCGACGCCTCTGTGGCTGTTTACTGCCACTCTGTTTTAAGTGCTGTTGTGTTGTGGTATTGCTGTGGTTGGTGCTGGTT
NcoI5351	8	0	TGCAGGAAAAAAAAGTAGATCATTAATACATGTGTGATGTGGCTCTATACGTAAAGTATTCTGGACTAGTTCATACAGTATAAGGTCACTATGTTAATATCTTAAAAATAAATATTAAATAATAGCTAAATATTA
NcoI7386	8	0	TGCAGGTTTAAAAGACAGCTTTGGGAAAATGACAGGTGTTAAAAAAATAGGTTGATAACTAACAGATTACAAATATATAATATATATAATTTGATGCTGTTTGTTGGCAAGAGGCCACGGTATAAGCAGGATCAT
SphI3144	8	0	CATGCAAATCCCAGAAAAGCACGACAAATCTTTTGGCAGTGAGACTACAGTGAAGTTTGTGAAATGGTTTCTTATTGTTTTCTTCAACACTAGCTAGTCACTTCATATTTGACACTGTGTGAAATGATATGATTC
SphI473	8	0	TGCAGGTTGACTTTTTCTTTTTCAACAACTATTAGATGGATTGCCATGAAATTTGGTACAGATATCCAAGGTGCCCAGAGGATGAATCCTAATGGCTTTACTGATCCCTTGACATTTCCTGTAGCGCCTCCAGCA
SphI5067	8	0	CATGCAATTTATTGAATTTGTTTTATTTTTTATGTTTTTGTTTTGTTTTTCTGCATGATGACATAGGAAATTGATAAGAAACCTACATAATAAGTTCTCCAACATTGTGAGCCGTGTGACTGTCAACCACATGCT
SphI5664	8	0	CATGCATGGTTCTTACTGTGAACTCTTAATTCATATTACTAGCCAGTGTTTCAGTGTAGAGTTTTAGTTGTCTTTAAGAGATCTTTTGACTTGATTTTTTTTTATTACCTTACATTGAACATATTAAATGTAAAA
SphI7707	8	0	CATGCTATTGTGTATACAAGCTAACATATGATATATTTGTTCATTCACTTATTCAGTAAGAATTTCTATCTTACTCACTTTTTTGGTTTTTTTTGTACTTTTTACAGAACCAGACAGAGGTAAGGTAATAATAAC
NcoI4938	8	1.76	TGCAGGACAGACTTCCAGCTGACAACATAAATTGTCCAATTTTCATGAACCCACTTGTGGAAAAATTATCTCATGATTTCTTTCCTCCAATCTTGAAAAATATTTTTTTCAGTACCCACTCTCCCTGACTGGCTG
NcoI5224	8	1.76	CATGGCATTTTCCAGCATGGTTTTGGTCCACTCAAACCTTGAAGGCTAAAGTAACTGCCTATTAATATGAAGCCATCCTGTGTAATCGCCATGACAGTTAATTATCATGGTAGTAGTTGCCTCCAGGATATGGTA
SphI1085	8	1.76	CATGCTCTGTTCACAACATGTTCCCTCTCCCTTAGATAAGCAAACACACATTAAAGTAGCAATGTGGGAACAATGTCCTGTTGTGTTTTGACTAAAGGCTTTGGCTGTTTGGCTTACCACTCTTTGATTACCAAA
SphI5000	8	1.76	CATGCTGTAACCACACTCTGCATCACTTACTGTACTTCTCAATTGGAAGAGATCAGGGCCCTAGCATTTTTTGGAGCCCTAGGCGAAATCTGTTCAGGATTCAAAAAAATCAAAAGTACCACCCAATACAAATAT
SphI6370	8	3.53	CATGCATCCATGTATATGCTGCAAATCCCCCTGGATGCCAAAACAGTCATTTTTTTCATCCTCATTCATTCATTCATTAATTCATTCATTCATGACTCTGCTCATCTGAATGGGACGAGCTCAGGATCAGGTTAA
SphI3074	8	7.04	CATGCTAACCCACGCACAATCAAATAACTGATGCTTATTTAGTCATTTTTGGTGACCCAATGGAGTTGTCACTTGTGTTAATCACACCTCCTTGCACCCTCAGTAGTTTTCACTGGATATTGTAATGACAGAGTA
SphI5898	8	7.04	CATGCACTCGTTTACATCTCTGGGTTCCCAGCACACCGCTCAGCTCCTGTCTGACAGCCGGCTGGACCACAGAGAGCCGGGGACTGTGATCAGCATCAACCCTATCACAGTACCACACAAGGGACACAGTGGAGG
NcoI8056	8	10.55	CATGGCCGGTCTGATGGATATGGCTGTGCAAGAAAATGATTGACTGTAGGCTTACTGCATATTTTTATCGAGACTAGTACTGCAGTATTCATTGAGTCTTCTAATTGCTATCTCCACATGGATTCTCACCTCAAC
SphI7914	8	10.55	CATGCAACATGTCACCATCCACTCCCAGGGCTCCTATAAAATAATAAAAAAGAAAAATAGTGCTTGTTGGTATTAATGCATGTTGACATAAACAGTGAAACAGCAGCTTGTGAACCAACAGACCCAAATTTCCTG
NcoI5875	8	12.31	CATGGGAGGATAACAGGAATATAGATAATTAGCAAACAGGTATATAATTAGCAAGGAAGCTAAAGCCCATTAATATAGAGGACAAACTCACATTTTGACAAAGTCAGTCAACATAACTAACATGAATCGCTGCTG
NcoI638	8	12.31	TGCAGGTGGAGGAGGAGCCTGTAATCAGCTAATTGATAGAACCCTGATAAAAAGATGTAGAGATCAGGTGTGAATCCTTTTCACAACCAGCAGCAGCGATTCATGTTAGTTATGTTGACTGACTTTGTCAAAATG
NcoI8683	8	12.31	TGCAGGGACCCAGTGTGATAAATGACTAGTTTAATGTGAGGAGCTTAGATTTAATGGAAAGAGATGTAGCTAACATTACATTAAAAAAAGCAAGTATGAGCACAAACCCACACTGAACATACAGGTATATTCAGA
SphI3192	8	12.31	CATGCCCTGCTCTCCTACCTCGAGGAATTAAGGCTTGGATTTCCCCAAAGTATCTTAATATCCAGATTATCTGTTTTATTGCACGTCAACAGACAGCAAAGTAGAAAATCTCAGTACAGTGGTGCTTCAGGTGGA
SphI5154	8	12.31	TGCAGGTGGAGGAGGAGCCTGTAATCAGCTAATTGATAGAACCCTGATAAAAAGATGTAGAGATCAGGTGTGAATCCTTTTCACAACCAGCAGCAGCGATTCATGTTAGTTATGTTGACTGACTTTGTCAAAATG
SphI5821	8	12.31	CATGCACAATACCAGGACTCTGAAACTCTTTCATTTTATTATTTACACCTGTGCTTTTCCTACTGTGACATGTCAAAATGTCTTCCGTGATAAAGGCCCATACAGTAGTAGTGTCACATGTATGCTGATTGCTGA
NcoI4307	8	15.82	CATGGGGATATGGTAAGAAACCTACATCGTTTCCTGACCAGTTTTAGACACCAAAGATTTTTCTCAATGGCTCACCATGTACAGAGGGAACACTGCCCTGGGACTTGCACTACCTGCCCATCAATCAGTGTCAAC
SphI2787	8	15.82	CATGCAAATGATCACATTATATTTTTCTAAAAGTTCCACTAAACATAGTTGAAAGCTTTGATTATTTTATCAAACTGGTTGATATTTTGGGTCAAAGTCTGTAAGGGGTTCTGTAATAGCATAGATTTGTCGTTG
NcoI4164	8	17.58	TGCAGGTCTTCAGGTTCACTGCAGGTGACGAAAGGTGAATCTGAAGGTGAATGAATGTGATCTCATCAAACTGGTTGTTGTTAGTGTCGCTGTGAAGCTTGTATGGTTTAACATGGGAGACTGCTATTCGTTTCC
SphI3050	8	17.58	TGCAGGTCTTCAGGTTCACTGCAGGTGACGAAAGGTGAATCTGAAGGTGAATGAATGTGATCTCATCAAACTGGTTGTTGTTAGTGTCGCTGTGAAGCTTGTATGGTTTAACATGGGAGACTGCTATTCGTTTCC
SphI3999	8	17.58	CATGCTTCCTCTTTACTGTTTCCTCTTTCTGTGTTCTCTTTGTTCCAGTGAAGCCACAAACAGTCTCCATCTGCTGACCTCACAGCCACCTGATGGGCCAAAAGAACACAAATAGTAAAGTTGATGGTTGATTTT
NcoI2774	8	19.33	TGCAGGAGTGACTCTGACTGCTGGTGCGCCGTCCTCAGGTAATATACAGATAAACTGTGCACACTTGCGCATGATATTCACGAGAGACTGTTCACTGGGTAAGATGATACAAAGATCTGACAGCAGCTGTAGTTT
SphI5862	8	19.33	CATGCATCACAATGGGCTTGGGTGATAAGTTGATAATACACTGTGAGATGACAGAGATTTGTAAAACTGGGGTATTTTTCCAGTTCTACTGAGGTAGCCATTCTTTTAATCGGTGAGAAGGACTGCTTTATGGCA
SphI6463	8	19.33	TGCAGGCCTGGTTTGTAAATGCCATGCAATAATTTGAGGCACACCCGACCTAAAACCATCCCATCTGATTTTATGCAGGGCCAAATTCATTTCTAGCTGTTGTTTTTCATGTCATTTGTGAATTTTACTCTTGAC
SphI709	8	19.33	TGCAGGTCTCGGTCAAACTGGGCCTTCATGGCCTGCATGTTGATCTCCAGATGCAGTACACTGACCAGTAGTGATATGTTTGCATGGAAATAACCTCAGACAGTGAGTCCAGTGGTTGGAGCTCTCCTGGCCAGC
SphI1330	8	21.09	TGCAGGGAGGCTGGGCGTGGAGCAGGAAAATTTACTTTTGAGTCTTTGTGTACTGATACAGGAGGTAGACAAAATAATGTTAACACTTCAGGAAAAAGGAATGCAACTTTAAAGAGCCATAAATTAATGTTTTGT
NcoI1671	8	31.78	CATGGATTATCTGAAAAAACTAAAATGACTCCAGATCAGACCTTACCGTTGATTTTGCATGGTTTAGCCCATTTATTACATACCATTTATTGCCATAAGGGATGAAAATCAACAGTAGATTCTCGAAACTTGCTT
NcoI7735	8	31.78	TGCAGGAACATTCAGAGCCAAATATTTGTCAACACCCTCAAAGTAAAGGTGTATACGGCAAGACAGAAGTGATGGGGTTTGGCAAAGTAGTCAGAAAACGACGAGGGTTAAAACTATCAGCAAACAGAGAGAATC
SphI1003	8	37.08	CATGCTGACATGCTAAACCAACACGGTGAACATGGTAAACATTATAGATGCTAAACATCAACATGCTAGCATTATCATTGTAAGCATGTTAGCATGTAGCATTTAGTTCAAGTACAGCCTCACAGAGCCACCAGT
NcoI4710	8	38.85	TGCAGGCTCCAAGACATTACCGTAGTTACCTGAGGGAGGAAACAAAAGTAGAAGAGGGTTTTCTTTATGTATCAGCAGCCACATAAATACAAAACAGCAAAACAGAACAGGACAGGAAAATAATACAACTAAATA
NcoI4018	8	42.38	TGCAGGACTGGCACCTGCTCAGGTAGGAGGACATGTCAGAGCAGTCGCTCATGCACTCATAGGAGCGACCCTGGAAGTTCCTGTCCTCGTAGAAGATGATCTGTAGAAAAGAAAAAGAAAAAACAGTACAAACTG
NcoI8602	8	42.38	TGCAGGCCACATCTCTTCTTCTACTAAATATATTAGTCTATTTATGTTTAGTGTTTGCTGCCTCAGATTTCAACCAGATCCAAATCAAGAGAATTTACACAAGTAGTATGGGTGGATCAGGGTCAGGGTAATGTA
SphI1496	8	42.38	TGCAGGAGGTGTTGAGGAGTTGTGGAAAGCAGAGTTCAGTTCCCTCCAAGGTCTCCATTACCGGAGAGAGGAGAAGCTGCTGAGCTTTGGCAGCTTTATGACGAAGGTTTTCTCTCATACAACTGATTTATCTCT
NcoI3006	8	44.13	TGCAGGTGACTGTTTCAGCTCACTCAGAAAATAAAGGCTGGGTTGGTTGTAGTGGAGTCAGGAGAGGGCCAAACCACCAAGACACACCCAGAGCAGGTATGGGAACGTGACTCAACATCATGAATGTGCATTATT
SphI2862	8	44.13	TGCAGGTAATATAGTGGATAAATGTTTGAACACACCCACGTTTTTATTTATTCATCACGCGTTTTTACGCATCTGAAATCAGTAGTGTTTATAATTGTTTCAAGTGCATTTAAGAGTCACTTGACTTGTTGTCAG
NcoI8480	8	47.65	CATGGGCATCTGGATCTTAGTGGAAATAAACATTTATGAATCAATATACATTGTTTAGATAAATAAATGGACAATTTTTTGAGCTGTGTGCAAGAGAACAAGTTGAGTCTACGATATTTACCTGATTTAATTTGA
NcoI2289	8	62.07	TGCAGGTCTGTCAGTCTGTTTTTACACCACCTGCCTCTCCCTGTCAGTCTCCATCTCCTCCCCTTTGACCTCCATATCATCAGTTTCCTCAGCAATCCTCGTCCTCCTCGCCGTGTCCGCAGAGCAGAATTTGGA
SphI7906	9	0	TGCAGGAAGTGCAGATTCTAATCTTTCAATTGATGCTGAACTGAAGGATGTGGACGTAGAAGCACAAAGAAAAATAACTGTGAATGTGCGCTGAAATCTAATGATGTCATTTATTCTAACGGGTTGGAGCTGAGG
SphI1051	9	8.6	TGCAGGTTTACCTGAGGGGAAGAGGAAGCCGTAGGTGAGGTGGTTGTTCTGGCTGTAGCTGGTGCAGGACTGACTGTGATCAGCTGACACTCTGGAGTCGACTCGGATACACTGAACGCTGGGTGAAACCTCCGG
NcoI2402	9	12.69	TGCAGGATGGTTAGTAAGACAATACAGGACTGTTTCCCAAACACATCTGAGCATTAAGATCACCTTAATTGAGAACACTAAAGGGATATTTCACTGCTGTAACGTGGCATTGCAGCTTTAAGCACTGAGCTGTCT
NcoI5375	9	14.47	TGCAGGGGGGGCTTCAGTGTGTGTTTGTTTATGTATTCATGTATATGCTCGAGTGTACAGGAATATGTATGAATGGAGGTGCAGGAGGTGCATAAATCTAGGCACACCTGCCCAAACACATCACACGCAGGGGAA
NcoI6856	9	23.34	TGCAGGGATTAGCTTTGAGCTCACGTTTTCTACTAGCTTAATTCCGTTTTAAGAGAATAGATCAGAAAGCATGGAAACCAAGAAAAAAGACCAAAACAGACTATAAAAATATAAAAGAGGAGAGAATAAGATCGG
NcoI386	9	30.41	TGCAGGACTTTCCTCTAAGTTGTTGTCCTTTACTGCCACGTTTTCTTCGTTTAACTCAAAGTCCTCCTCAGTTTTAACCTCAGTTCCCTCTTTTTCAGACTCTGAGGTGCTACCTGGCTCACCACCTTGAACCAA
SphI4710	9	33.33	CATGCGAATGCCTTTCTATGTATTACATTTGATATTGATGTGTAACAGTAGGACTGTGCAGATGTTGCTCACTAATACCAAGACTTAAATGTTCAGCAGTTTATTTTATTCCTCTGCATTGTTTTCTTACAGCTG
SphI1937	9	36.94	TGCAGGGTCACTACCACCGGCTGTGAGTGTGTGTACATACATGTCCAAGGCTCATTATTTTTAGTTTTTAATTAAAAAACAAAAATCTGTGAATTTATCTTTTTAGTTTAAACAACAGGTGAAATTGTAAAAGTG
NcoI2020	9	39.38	CATGGATGTACAGACAACTATCACTGGATTACTTTGATACTGAAGAAAACCTAAAAACGTGATGATTCTCAGGCAAGTTCTGAAGTTACAAGGAGCGTCTTTTTCTATGATTTCTAAGCAGATTTATGTTTGTTT
NcoI8152	9	39.38	CATGGCATCAGCGGAGCAGGATTACCTCTTTTTAACCTTTTTAAAAAAAGATCCATAATTCTTTCTGTGCCCCGATAGAAAGAGAGCATGAATTATTTTAAAATTCCTCTCACTTTGATATATTGTTATATCTTA
NcoI4024	9	41.14	CATGGATGCAGTGGTGGAAAGTTCACTTACTCCTGTAATGTATTTAAGTACAATTCTGAGGTACTTGTAATTTACAGTACTTGAGTATTTCAATTTTAAGTTACTTTGCACCACATTTCAGAAGTAAATATTGTA
SphI4317	9	41.14	CATGCCACGCAGCGCTTCACTATAGCGGTTAAATCTGAGACTGAACACAGTGTCTCTGAGGTGCTTTTGATGCTTTTTTAAAGCTTTTGATGAAGCAATAAATCACTTTCCTTTTCTAGCAAGAGCTGAGCAAGC
SphI608	9	41.14	TGCAGGTCAAATTATCTAAGTAGATCTGGATCAATAGAACAGTAACTAGACAATACAATAAATACCAGATAGTGATCAAGAAACAAGAAAGATAGATGGAAACATTGAATTCAAACGTAACCATGGTATGAGCTT
NcoI2195	9	42.89	CATGGAGGTGTTTTCACAGTTGTCCAAGCAGAGAAGAGTGAAAAAGTAAATGTGTGTGTGGTACTGTATGTGTGCACGTTTAATCATTGTTTTTTAATTTTTTATTTAGTCTTTCACATCATCTTTAATTTGTTG
NcoI7343	9	44.65	TGCAGGGGCCCTTAAAGGGTGACCCGCAGGGAGACATGGGGATGTCAGTGAAAGAGGTGACTTTCTCCTGGAGTCTGTGAGATCCTGCGTTTCTGGCTTTGCACTGGTGATTACGCTCCTTGTGTGCTGGATTTT
NcoI8484	9	44.65	TGCAGGGTACAAAGCGGGTTTACGTGGTTAAGAAGCGCCGTTGTCAGTTTGGCAGAATTCTCGACAAAGCAGTTTGCGATAGCCCCTTTGGCTGTTCATGCAGATGTGAAAGACAAATACTGCGGGACAACATAT
NcoI1610	9	53.51	TGCAGGTTTATAATCTACCGAACATCATACAAAATGCAAATGAGCAAAGAGGACAAAAGAGAAAAAGCTGCACATTGGCATGAATAAATTCTGAATTATCTATACTAATCAAGAAATCTATTCTAATCCAGTGTC
NcoI1724	9	53.51	CATGGGTGAAATCCAGACACGCTCACTGTGCCTGTGACAACTTTGAAAAGTAAGTGTGTGCGTGAGTCAGTTTGTCTGAACATTTGTGTATATGTGAATATGTGTTCACAGTGTGTGTTGTATTTCTTTTCCAAC
NcoI6000	9	53.51	TGCAGGAAGCCACCATGTCTTTGCATTCAATTATGATGAATTATGATTATACTTATTACACTCATGACACCAGTCTGTAAATGCACATTTGCACTAAACCTTAGAGGAAAAGAGCAATTGTATATAAAAAGCTGT
NcoI734	9	53.51	TGCAGGAGCAAACGTTGGAAAAGAAATACAACACACACTGTGAACACATATTCACATATACACAAATGTTCAGACAAACTGACTCACGCACACACTTACTTTTCAAAGTTGTCACAGGCACAGTGAGCGTGTCTG
SphI2014	9	53.51	CATGCTGCCCAGCAGTGTGTCCTGAGGCTAAAAGCTGCATGGTGAACACAACAATAGACTTTGATGAAATACACAAATCCTTATGAATGTCCATTCACTCTATTCAATCAAATGTATATAATCATGTTGAATAGC
SphI3214	9	53.51	TGCAGGTAAAAGAGACCAAACAAGAGAAGTGATCTATTCTAAGTGCCAAGCATACAGCATGTGCTCTACACCCCACATAAGCTCATCATTACATCCATTTATCTCTAATAGCTGCACAAGAACAGGAGATTGGCT
SphI7243	9	53.51	CATGCTGAGGAGCATGTCACCTTTTGATTCAAGTACAAACACAAAAATTGGACTCCCTCAGTTTATTTCATATGACAGCAGTGATATATTACCAGAAACTAGGCTGTAGCTTTTATAGCTCTGGCTGCCAGCTTG
SphI8089	9	53.51	TGCAGGAGAGACATTTATTTTAATCAAACAAGCTCAGGAACCAATGTCCTTTGATATCTGAGAGATAAACTGAATAATACAGACATGAGAGGAGGGAAATGGGTGTGAATGAAAGTTGCTATTCTTTTTACATCG
SphI1298	9	57.02	CATGCGTAGTGAGCACCTGCGGGTCAGTGTATGGCAGGACTTGAAAGGTGACCAAAACCTGATATGCGACAAATTTAGGCCGCTCCAACAGAGGACGCATCCTTTATACATTCGCAATGTTTATGAACCACATCT
SphI3260	9	57.02	CATGCTAACGTTAGCTAACAGCTAGCTAGCTTTACAAAGGCAACTTAAGCAAGCTAGCAGCCCCGTTGTTGTTACCCCAGGCACAGAGTCTCCAAGCAGCCCAGCTAACGTTAGCCCAACAAAATGCAACAAGCA
SphI629	9	57.02	TGCAGGATGACCCCTCAGATCAGCCCGCACATGAGCTGAGAGGAGGGAGGAGTCGGTCCATCGCGCTCTTTTAAAACCAACACAGCTGCTGCAGATGGCTTCATTTGAACAACAACCGCGCGCCACAGAGAAGGA
NcoI2985	9	58.78	TGCAGGAATGATACCTGGGCTTCCAGGTCCTCATCCTGTTAATAACAACACACACAGAGGTCAGAAGAAGACAATAAAAGTGGAGGGGAACAAAAAGGAGCTTGGTAACAGAGGGCGAAGAGAGGGACATGAAAC
NcoI5403	9	58.78	TGCAGGTGTCACATTGTCCTGGTTGTCACTAACCCAATTACACCTGGATCGCCAGGGACACGCTCGCTCCAGCGTGCAACATGAGAGCACAGACACACATAACCACACACATACATACTGAAGCAGGTAATACAA
NcoI7384	9	58.78	TGCAGGTTCAGCTCAGGTGGGAGTTTCTATAATCACACACGTAGATACAAACATACAACCTTATTGTTTGTTTACAATACATCCTACTACACAGATGGAAGCACCTGAGACTTTTGCAGACACATCCGCAAACAG
NcoI2854	9	60.53	TGCAGGCTGATAATATTATGATGAAAGCAGCATGGGCAAGTTAAACAATATACTGGTATTTCATAAGGATGCGTTGGTATGTATTTAAGTGATCAGGTAAAAATGAGGTTTAAATGTCAGGGTTTGAAATGTAAG
NcoI4029	9	60.53	TGCAGGCGCAACCTCACTGGAGACGTCTGTGCTGTCATGAGGTATAATTTAGTGCGTGGGTGTTTGCTACCATGCATTGTCTACTGCATCTGCTAAATTGGGTGTAGTGTGTGGGTGTTCTGAAATATGAATCTG
NcoI7514	9	60.53	TGCAGGGAAGCCATATACCACATACAGCAGGAGACTATAAATAACAATGTATTTGCTACTTTGAAAGTTGATGTTTCTTAAAACCTTTGGGAACTTTATGTAGCTATGAAGCCTATTTGTTTTTGTGTCATTTTC
SphI4064	9	60.53	TGCAGGAACAGTCTGTTCAGGGTGACTCAAAGTCAGTACAAGTGTCTCTATGTCTATGTCTATGTCTGCTATACCCCAGTGGTTTCCATACTGGGGTTCAGAGAGCCTCAGGTGTCTTGCAAGGGTCCCAATAGT
NcoI4436	9	62.29	CATGGACTGGATGGCTATGTTCAGAGCCTGTGGGAACCATAATGGAATACATTCAATTGCTTTGTGTTTTTTAAAGGTTTACTTGTGAACTCAGAATAGATAACCCCAAGGTTAACTTACATCAGGCTGAGTAAA
SphI1615	9	62.29	CATGCTACTTTTGGCTGCTTAAAATATGGACTTCTTATTATGAGAAGCAATGTGGCACAAGCCATTGAGACGTGGGACAGTGGGCTATAAAGCTCTGGATTCTCATTTAAATAAAACAAAGTGCTCACACTATGT
SphI3939	9	62.29	TGCAGGTTGGCATATCCAGAGGTTGTAAAGCCCTTTGTATCCTGATTTTTGAACAGTGAGAACCACTCACGGCAGTAGCTATCATTAAGGACACTAAAGTCATGATCACTGTTTCTTCTGTAAATCTGGGGGGAG
NcoI1791	9	64.04	CATGGTAGAAGCAGAAAAATGACCAAATCAACAAAATCTGAGCAAGTCAACTAAATCCGCCAGGCAAAACGCTCCGCTTCTGAAACGCTCCCGGTGGGGTATGAAGCCGTGCGGAGGACGGAACAAAACCGGGGA
NcoI2670	9	64.04	TGCAGGAAGCTGTCACTGCAGGTTTGAGGCTGGTTCTTCATTTGTGCATTATGGCATCAACCCCCGTAAAAGCATTCTGAAAGGCTTCATTTGTGTTTAGTACTTCATATATACTGTATTTAACATACAACATTG
NcoI3760	9	64.04	CATGGCCTTGCGAAGGTTTCAGGCTTCTGTTGGCACTTCTCTCACAAGCGCAGGAAAGGGCAAAATCAAGTGTGGCAGACCACTATCCTCTCCAGAACCGGACGCAACACCCCCTCGTAAAAGGCCAAACTCTAG
NcoI6997	9	64.04	CATGGACGATGCATCTGCTTCCATTCCTCGTCCTATCGCTCTGCGACAGAGATGCAGCAAGGCCTGCTGCTGGCTCTTTCGTGCCCCAGGTAGTTGTTCAACAAGCCCAAATGTAACTACATGCTTGATTCTTTC
SphI1034	9	64.04	TGCAGGCATGTGTGGGGAAAACAGTGCTTTATAGTGTGATTCGGGATCAGGGACACTGTGATTCTGTAGCGTTGTCTGTGACTGTGCCCCTGTTTGCTTATCACTGGCAGGTTGACCTTCTTGCTTTTCATCGTT
SphI3642	9	64.04	CATGCTGTAAACATGGGCAATAAACACTCCAAAGCAGAGGTTAAAAATGAATCTGAAATCAATTCACCAAAAGTTAAGATTAAAAGTAAAAATGTACTAGAAGAAAATAAAAGTAACGATGAAAAGCAAGAAGGT
SphI4383	9	64.04	CATGCTTTAATTAACAAGGCAGAAAGATTATTAACACTATCGTATGTATATATTTACAGACAAATCTGTACAATTTTTACATTTCGCTACTGATAAATGCATTAGAAAAGAGTCAGTGTCATTAGAAAACACACC
SphI6999	9	64.04	TGCAGGAACTTGTGAAAGCTCAGTGATTTGTTACAATTAGTACTTTGACCCACTTTCTTTTTGTAGTGTTGAATGATTTGGGGAACATATCTAAAATATTGTGATTGTAAACATCACTCCAGCACTGGTGGTTTA
NcoI2287	10	0	CATGGTTGGGAGCTAATTTAGCCTTGTAACAGTAACGTACAGTAGCTGCTAACGTTAACAAGCCTTCACAGACGCTGGCAGAGGGGTGTCATTGTACATGAACAAAAGATTTATTTCTCCTCAGTGGCAGTAAAC
NcoI3792	10	0	CATGGATGAACAAAGAAAAGAGTGCCACCTAATGCCGGAATTAGACTACATCCCATTTATGTCTTCCAAGATTGCACTATGTCAGTTTAGGTGATTATGGTGACTTAAATTCCTGCCATGACTCAGCCGAGAGAC
NcoI4225	10	0	TGCAGGTCATGAACCTGACTGCAACCTTGATCATGTCCTACCTGTTGTCTAACATGTCTCTCGGCTGAGTCATGGCAGGAATTTAAGTCACCATAATCACCTAAACTGACATAGTGCAATCTTGGAAGACATAAA
NcoI4587	10	0	TGCAGGCTCTGGCAGGAGAATTGCCACTAGATGTCAGAGGGAAGCAACTAATGACTAATTACTGCGCTAACATCAAAGGGCATGGAGAACAACACCGCACTAAAGTGGTATTACAGGAGTTCTGGGAACAAGGAA
NcoI6937	10	0	CATGGATAATAATAGCAGGTTATTTGTCCTGTCTCGCTGAAGGATCTATTGCTTAAACGTGACAGTGAGAGACGGATAAAAAGAAACAAAAAACTAAATTTTTTAATCAACGTGTCATGAGAGAGACTATTAGGT
NcoI8029	10	0	TGCAGGGCGCGTGCTGCGCCACGTCGGTACTGCTGGCCTCAGGATGTGACCAGTGAGGAAGGTTATAATGGAGACTCCAGCGGCTCCAGTAGAGGATCCCCAGTTAGAGATGAAGGACTGGAGCCCTCATCACAC
SphI4934	10	0	TGCAGGTGTGCGTGCGCACGGTTTTATAAATCTGATTATTTTTTGGCGCACGCCATTTTCTGCTTTTGTGCGCACGTACACTTTTAGTATGGATCCTACGCACTGTTTTATAAATGAGACCCCAGATCAGGCTTC
SphI7945	10	0	CATGCACACCATACGGAAATATGACACATTGATTGTACGGGTGGTGGGGTGGATGTAGGGTGAATGGATGTCACCGCGTTGACCTGAACTTTGCAAGTGGACATGAACTGTTGTTGTTTAACTGAACGTATGTCA
SphI8101	10	0	TGCAGGGATCAGTTTGCTTGACATAATGACCATCAAGCATTACAACAGTGTTATCTGACCTCAGTGGGACAAATAGTTAAAGTCAGTTGACTAATAAAAAGTATAAAAAATACCTTTCTTACAGTAGCTATCTGT
NcoI4962	10	1.76	TGCAGGCTACTTCAATCTACTAGTCTGTTCAAGTTTGAAGATACCAGTTCATTTGGGTATGCATACACATTGTTTGTGCTGTCAGGTAAACTTATGAAACATTTTTGGTTTAGTTTAATTTACAATTTTGTGTTT
NcoI526	10	1.76	TGCAGGAACTCAACTGAAATGCCATTTAGAAATACTTTTAGGGATAAGATAAAATGTTTTGTAAATGCGGCTCAGACTCAAAAAGCTATTTCACAAAAGCATGCAGAGTTGGATCACACAGAGAGGAGTGATTCA
NcoI5493	10	1.76	CATGGACCTATTTTAGGTCGTTTATTTCTTTCATGTAGAAAAACAACCATGCCATACTTTCAGTTTTCTCAAATGGAAATCATCTTTGCTTTTCCTTCTTTTTTTAAATAAAACTCTAATTTCTTCATTTTTTTA
NcoI6810	10	1.76	CATGGAGCCACGGATCACCAGGGGCCCAATAAATTATAGAAAATGTATACAGTATATCCAGTAAATTATACGTATAAAATAAAAGTAAAATGTATATATAAATGATATGTATAAATTACTATCACCCAATAAATC
NcoI8007	10	1.76	CATGGAAGAGAAAATGCAGTTATTTTAATGTAGCTGGAAAATGATGCTGTGTTCATAGTGCCCATGCACTGTGTCCGTCTTGCTGCTCAGAGCATGATGTGATTGTCAGGCAACAAACATGCATCTGTAAAAAGA
NcoI8542	10	1.76	TGCAGGGATACACGCTTGATCCCAACATTATGATTTATTGGGTGATAGTAATTTATACATATCATTTATATATACATTTTACTTTTATTTTATACGTATAATTTACTGGATATACTGTATACATTTTCTATAATT
SphI3208	10	1.76	CATGCAAAAACAGCACATAGACACAGACAAAAATTAAAAATACATTTTAACCGTATAATAATTTAAATAGCATATTATTTCATGATTATTGCTATTTAGAGTCATTTATAATACTTAAGTGTCACGCACAGTCCC
SphI3913	10	1.76	CATGCGACATTCCCTGATATGATGCAGTGGTGGCTGGGAAGGACATTTAAATGCTGGTGGTGGGAAGAACCACTGCCTTTTCTCTCCATGGACGGCCTCTGTAATATTGTGCTCATGTATTATCTTTGTAATGCC
SphI499	10	1.76	CATGCACGCGGCAGCCCCAGCCTGTTCATTCCTCCTCACACAGATTCTGCTATATCTAGTACAGGTTGACCTTTTCAGCCCTGCCTGTGTCCCAGGTGGATTCTCACACCCCTTGTCTCTCTGAAATTGGATTGC
NcoI4967	10	3.51	TGCAGGCATGAAAGTGGGCTTCACTTGGACACAGTAAAAAAATGAAGAAATTAGAGTTTTATTTAAAAAAAGAAGGAAAAGCAAAGATGATTTCCATTTGAGAAAACTGAAAGTATGGCATGGTTGTTTTTCTAC
NcoI5090	10	3.51	TGCAGGTTTTATTTTTAACCTTCATTTATTCAGGGAAGCTCACACTCGCATTTACAGCAGGGAGCTCCTCATCCACTACAATCACTGGCTTGTTCTGTCTTCAGCTCTACTGAAGCAGCTGCCTGCTCCTTAATA
NcoI8391	10	3.51	TGCAGGCCGCTCTTCTCCTCTGAGGCCAAGTTTCCGAGCTTGTTTACATGCAAGGATGCTGACCCTGAAACAGCTTCCAGCACTGTGGCTCATCATGATGAATACAAATGCGTGGAGAACATGGCTCTCAGAAGA
SphI5184	10	3.51	TGCAGGTTTAGATCAATCATGTTGCTGGAATTCTTTTCATCAGTATTCCAATGAGAACAGTCAATTAACACAGTTCTGTAATGCCTTAGGAGAGTTGGCTGATCCGATCAAGAAATGCTATGCAGAGGGTTACTT
SphI5409	10	3.51	CATGCCATCTTTGTCACATATGCACTCATCTATGGGCCAGTGCATTTATCCATTATCCTACCCATTAGTTTTCACAGGTTCAAAGTTCAGTCTGGATAAAATATTTTCAGTGGGATAATCACTAAATGCACTCAG
SphI5420	10	3.51	CATGCCTTCAGATGTTATTCTGTCTGTATGATATCAACCATAACAACAGCTACTTTGTATGTTTTCATGTTTACTAGAAAGTTGCCATGGGCTGGCCATTTATATGCTTAGATTGAGCTCTGATGGTGACATCTG
SphI2017	10	5.27	CATGCTCTGTGAACTATCTTATAAATTATGTGTTCATTGTTTGGTACCACTCTAAAAGAAAACAACTAAATGTGTGTAAAAATCAGAGACAAAAGACAGGTGTCAAAACTGGAAGCCTGGTTTTAATTGATATTG
SphI8240	10	5.27	CATGCATGCTCTGTGAACTATCTTATAAATTATGTGTTCATTGTTTGGTACCACTCTAAAAGAAAACAACTAAATGTGTGTAAAAATCTGAGACAAAAGACAGGTGTCAAAACTGGAAGCCTGGTTTTAATTGAT
SphI7508	10	7.6	TGCAGGTCTACATTTGACACGTGGATTCAGAACCACAAAGGAAAAAAAACCAGAGGTGACATTTTGCGACATGTCCCCAAACTTTTCAGCATAACAGCATAATTATATGCGTCTCTATAACATTAATCGCATCTG
NcoI396	10	12.3	CATGGCAGTGGCCGCAGCGTACCAGATGGTGATGGAGGAGGTGAGGATGGACTCAATGATGGCGGTGTAGAAGTGCACCATCATCGTCTTTGGCAGGTTGAACTTCCTCAGCTGCCGCAGGAAGTACATCCTCTG
NcoI4663	10	12.3	CATGGCTCTAACTCTGACCTTAACCATTTGTAGCCTGAACCTAAACAGAACTATTTGATTGGTGGTGTTAGTTGGAGGTAGTACTCTACCTAGCTCAATTCAGACCAAGAAGGCCCCCTAACTTAAACTTGTGAG
NcoI2161	10	14.06	CATGGAGGTCCACTTGCCCCCAGAGGTAAGCATTTCTATGTTTGGGTGCTGTTCTTTGTGCACACTATGTATTTATAGTAAGTGGGCAGCAACATGGTGAAGTTATTGAGGAAAACGTTGTCAAAACAGAAGACC
NcoI2790	10	14.06	CATGGAGCTGAGAGGAACTACAGAGTCTGGTGACAATTTTCTATAGGTTTGTCACTACGAGCGACCTGTCACATTACACATGGTCATTTGACCAGTTGTTCATATAAAAATATTGATTAGTGCAGCTTTAAAGCT
NcoI3754	10	14.06	TGCAGGATTTACAGTATGTGCGCCACTGTTAATATGACTGTCTCACAGTACCATTTTTATTTATTTTTACAGGTGGCCTACCAGAATGACCCAGAGGGGGCACTGATCCAGTTTGCCTCTCCAGACGAGGCCAAG
NcoI8669	10	14.06	TGCAGGGCCTTGCACCTGGTGTTCATGCAAGCTAGAAATCCGGCCTTCTATGGAGCACTGAAATAATGTTTGAAGTAGAAAGTAAAAAGTTTCAGTAATGCCCAATTCCTCAAATCTCATGAAAAACACAATTTT
NcoI8778	10	14.06	CATGGGAGGCTGTACTTAGGCACAGTGGTGCTTTTAGCTAAATGCTTTTGTCAGCATGCTAATATGCTCACAATGAAATTAGCAGGTATAATGCTTACCATGTTTATCGTGTTAGCATGCTAATATCTACTAATT
SphI2823	10	14.06	CATGCTAATATCTACTAATTAGCACTAAACACAAAGTACAGCTGAGGCTGATGGGAATGTAATTAGTTTTGCAGGTATTTGGTTATAAAACAAATTATTGGACAAACTGAAATTTTGACTGAATGGTGGCGCTAG
SphI5145	10	14.06	TGCAGGGGGCGCCAGATCCTTCCCTGCTAGCCTGGCGCCCACGTCTCTTGTCGCCGGGTGATGGCTGAGTCTGCTGCTGGAGCACAGGCTAGCCCACATGCCTGCAAACACACAGATGCAAACAAAAGTCACACA
SphI8438	10	22.92	TGCAGGCTATTAAAAACCCCTTTACTGTTGCTGAATGACCCGCTCCATTGTTTTCCTCAAGCCTTGTAAAAGCAGCCAGAGAGAGTCTGCAGCGACTCCTTATTGGAAACCAAAAGCAGATGAAAAGGCCAAGGC
NcoI4903	10	28.2	CATGGAAGAGACCCAGAGGATGCCTCTCTAACACAGCCAATACACTGCTCCACTATCCTTATCACAGTCCCAGAGGAGTAGTACAGATACATATGATTTGTACTACCAGCCTGCATTACATTACAATATTACAAA
NcoI6599	10	28.2	TGCAGGGTGCTTGTCGGCTGGATAGGGCGGCGGACAGTGCAGTGCTTTATGGGACTCTCAGAGAGACTATGGAGATAAACAGTCACTCCAAGAGGCATACTGTACTATCACCATTTACTGAGATCGATGATCAAC
SphI5321	10	32.91	CATGCATAACATTAAATAAGAAACAATAATGTGTTTCTACACAGCTGCTGGTTTTAACTCAATGGTTGCCAAGCTAGATTCACTTGTAGGATGTGCACATGTGCAATGCGTGATTTATGGGGCAGTTTTAGCACC
SphI3464	10	35.25	TGCAGGTGTTACCTTTTCTGTCTCTGTCTCTGATCTGTATTAGGCAGAGATAAAGGAGTATTGTGGAAAAAGCTACAGGGTCACAGTGGCTAATGCTAACTTTTACATTTTCCAAACCATTGTTAAAATTGTATT
SphI5684	10	35.25	CATGCCGCTATAGCAACAAGGGCGGGTACATTTAGGGACTAAACGTTACATCTCTATCAGCTGAAAATCAAAAAGCAGCACGTAGTGGAGATGCTGTGGTAAACCTTAATTTAATCTATCACAGCTTTTAAGTGT
NcoI7568	10	40.56	CATGGTTTGATGGATACTAACTAAATTTGCACACGGCAAATTTCAAACACTAGATGGCAGAACAATGAGATTTTTCTATGTGTTTTTTATGCTGTACGGTACTGTATCTGTTTCATAGTGGTGTTGCTTAATATT
NcoI8648	10	40.56	CATGGAGCCAGTGACGCAAAGTGAGTCTTCTGCAGAAAGCTGAAACTGATATACACGGCAGACCAGGTGTCTTGTGTGTGTGTGTGTATGTGTGTGACAGGCTGAATCTTACCTAGATAATTCCTGCTGTTATCA
NcoI2836	11	0	TGCAGGAGCTGTGCTGTATTACTTCAGTCTCCCACCTGCCCTGACTGACTGCTGCTCCCTTTTACATAACAGCTAGACAAATTGACAAATCCTTCTGACATAATCCTCCCAGAATGAGACCAATGCCTTTCATAG
NcoI6898	11	0	CATGGGAATAAAAGAAATATGGACCCGAAAAATGGAAAGTACATCCCCAAAAACTGCTTTTTTAAAAACAGTGATAAGGTGTTTTAGGTTGGATTTTTCCTTTAAAGAAACAGATCATGGAGAGAACAGAGAACA
SphI4657	11	17.82	TGCAGGGAAATTAGCTCAAATGGTAGAGCGCTCGCTTATCATGTGAGTGGTATCCAGATCAATGCCTGCATTCTCTAGAAGACTTTTAACCCTTTCCTTTTAGGAATTTGGATGTTGACCAGTTGATTGAGTAGC
NcoI4750	11	21.35	TGCAGGAAGTCTGGAGTTCAGAGTGTTGCAGAGCAGATTTATTACTAATGCTGGAATCAGATAAAAACTTCTGGCTTTAAACTGTGTTTTTCCCCACTTCAGCTTATTTTCTTTCATTCTGTATCAGAGGAAACT
NcoI3918	11	26.06	CATGGCGACCAGCAGGATGATGTCTGATGTCACAAAGTTACAAACAGACAGGAAGCTGCAGAAAGAAAAACAGAAAGACACCGAAAACACTGTCAGTTCATACACCAATGTCATTAAAATATAGATTATAGACGC
NcoI2709	11	28.4	CATGGTCTCCCCCGTCAAGACAGTAAGATTGTTGAAGAACAAGAACAGGGATTTCAGCTTACCAAGATCACTAAAAGCCCTTGGTTGGACATAGATAACCCGGTTCTGGTGTAGTAGCAGTCGGTCCAGATTGAT
NcoI2866	11	28.4	CATGGCAGAAAATGTTGTGTTCTTGTAGGATTCCATTGCTCATAGAAAGAAACTGATTGAGAAAATATTGTTTTCAGGGCCTTTAAAGGCTTTCATGTGGTTTGACAGTAGAATCATTTTCTGTAACAATGCCAT
SphI1628	11	30.16	TGCAGGTTTTAGAAGTTTACTGTTAATTTACATTCACCCAGTTAACTTATATGATTTCATGCACCTGTTGGCATCATCCTAAACGTGTCTTTCCACCAGCCCACTGCTCAATTTATGCTTTTTTACTTTGCCCAG
SphI1483	11	33.67	CATGCATCATTTGTCACTTAAATTGACTTTTATACAGAATGAAAAAACGTTCCCATTTGGAGAACTGTGATACCCACTCTTGGAAATTCATTAATAATATTATTTTACATACTGGATTTGTATGTTTGGATTAAA
SphI3425	11	33.67	CATGCTAGTTACTAGGCTGTAACTTTTCTGTTTTAGTCACAGTCTGAGAATGCACGACATTACAAAAGAGACTAAAATAATCTTTTTAATCCTAATCACCATTTGGAGCTGTGACTGAGTAGAACGCCATGTACC
NcoI5415	11	37.19	TGCAGGCTGTGACAGATGTCATCCACATCAACGGGAGGGATGTAGTGATGGCAACCTTCTCCACACCTTACAACAGGTACCCTGAGGAACAGAAAATTAAATAAGGCATTGAAAAATCAACATGTGTATCGAACC
NcoI6989	11	37.19	CATGGAAAGGTTTTGTGTCACAAATGATAACACACCAGTAAAAATAAAAATAAATAAAACTATGATAACTATGACCTCAGTGGATTAAACTACAACTATACACCAGTATGTAACGATGCTGAAAGTTTAGCAGAC
NcoI802	11	37.19	TGCAGGGAGAGAGAGCAAGAAGTGTTTTTGAATGAAAGCATTCAGTCTGTCTGCTAAACTCTCAGCATCGTTACATACTGGTGTATAGTTGTAGTTTAATCCACTGAGGTCATAGTTATCATAGTTTTATTTATT
NcoI2595	11	38.94	TGCAGGGAGATCTCTGATTACAGAATTTGATCAGCTAACGTATAATGCATCGATATCACTAGTGACGAGTAACTCATACCACCCTATTGTATGTCAAACTTCAATGGCCTTATTTCCTGCATTACTAAGAAAATA
NcoI8196	11	38.94	CATGGTTTTGCTTCCAACCCCTATCAAAAAAACATTGACAAATGCTGTGTCTTTTCTCTTTGCCTTCCTAATTAAACCTACTTTGTGAGTGAGCGTGTGCTGTTTCAGGTGGTGTGACTGGATGAACTCCATCCC
SphI1413	11	42.46	CATGCAGGCAAATAAAATTAGCATGATCCAAACACCTCCAAGCACACATGGGAAAAATAACAGTTTCATCAATAACCCAAAACACATTTGAGCTGATTTCACTTCTCACCCTCTCTGCTGCGTGGGTCTTGGTGG
SphI6320	11	42.46	CATGCGTGCAGAATTTGCATACATGTACATATGCACGCACACACCACAAGCCCACATGTATATACTCACACAGAGGGGGTGGAATGAATGACTGTGTGAAGCTGAGCTCCTCTCAGTCTAATCCCTGGGTGAATG
SphI8451	11	42.46	TGCAGGCCAGCCATCAATCAGCACAGTGCCGGTTAGCGCTGTGCTGGATTAGCGCAGGTTTGGCCCCCACCAGGTGTGTGCGACCTGTGTCGCTGTCTCACGTCTCGGCTGTGGTGTCGTGTTCTCCGGTGCCTC
NcoI864	11	44.21	CATGGAAACCTAGATGTAATTACAGTATGTTGTCAAAGCCCACACATTTCTCTTTAGGTTTTCTGGGATGTATTATTCACAGACCACATTGGCACAGTTGGAGAATTTACAGTTGCCCCGGGAAATGAGTACATT
SphI3918	11	44.21	CATGCCGACGTTAGCATTTAGGTCAAAGCACCACTGTGTCTAAGTGCAGCTTTACAGAACCGCTAGCGTGGCTGTAGACTCTTACTCTTGTTAATAGTTTTGGGATGTCAGTTCTATTGCAAAAGCTCTATCAGG
SphI3251	11	47.73	CATGCGGTGATAATGAATTACCTGTCTTAAAAGCAGTGAATGTGTACTTGTCTGAAGCATCTGCTCTGTGTTGCTGCCCTCCTGTTAGGGCCTGAATGGTTTGTCCCGTGAATGTAAACCATTAGAGGAAATCAC
SphI348	11	47.73	TGCAGGTTCTGGAGTCTATTATCAGTAATGGTGGGGAGTAGAGGAGAGCGTGATACTTGTAATTGATAACAAGAACCCCGCTCCCCTGGATAACATTACTCATGACTAGGGTTGCAAAATTCCGGGAATATTCAA
SphI6722	11	47.73	CATGCATGCGTGCAGAATTTGCATACATGTACATATGCACGCACACACCACAAGCCCACATGTATATACTCACACAGAGGGGGTGGAATGAATGACTGTGTGAAGCTGAGCTCCTCTCAGTCTAATCCCTGGGTG
SphI5062	11	49.48	TGCAGGTCAGATGGAAGCCGCCGCCTCTGACGTCTTCAGGAACCTCCAACGGAGCCAGTGTGATTGGCTATGCCGTGTGCACAAAGGGGCAAAAGGTACCAAATGTCAGAACAAGTCATTTTTTTTGTCTTACAA
NcoI3862	11	51.24	TGCAGGGCTTTTCTCCCTTTAACGCGCTTGCCTCTCAGCTCCACCTTTTCTCTTTCTCTCCTTCTCTCTTTCTCCACACTGCTCGGCCACGTGCACTCCACGCACTGGCTGAACGCCGTGTTGATGCGTACGTGC
NcoI3878	11	51.24	TGCAGGCTACCATGTGAATCAAGCGACTTGAAGCCAAATGGCAGCAGAGAAGCAGGTCGGTGCTGCTAATAGACTCTCTGGGTCACACTCCGGGTCACGTCCTCCCATCAGCTCCCTAGCTTGGCATGACCTCGC
NcoI5226	11	51.24	TGCAGGGAGGCTGGGGCTCCGCTTTTCCTGCCACCTCCCATTTCTCTTTATTCCACTGTAGGAAGGAGACAGATAATCAGTCAATCTGTCATAAAGAAAGGTGATTTACAGAGGGAGCATCTTCTTCCCTTCCCA
NcoI7517	11	51.24	TGCAGGCCTGTTTCTTGACCCAGAGGTCTTGTGAACAGGAAGGTTAGGAAAAGTTCACTCAGTTCTCTGTTGAGGGAAGGAGTTCTGCTCACCACGCTACATAACATTCAATAAACTATGGAAATTAAATACACT
SphI6399	11	51.24	CATGCTGTGGTTAACAGGGTATATTCCTTCAGTAGAACGTACTTCCAATGAAAACTGTGCACATTGAGGTTTGTGGATTATCCAATATATATGTAACTTTGCAACATTGTTTTTGGAAAGACACACTAATATTTG
NcoI1553	11	52.99	TGCAGGCCAAAGAGGACCTGGTCAAAGCTCTGCAGAGTGAATCCCACAAACTACAGTACGTGCATTTGCCTGATTAAAGAATACAGTGACTTTTGGCAAATTACTTTTTTAATCTAATGTGTTGCAAAATCTGTA
NcoI5545	11	54.75	TGCAGGCAGCCCTTGAAGTTTCCACCCCGGGCGTTCATGCTCTTCCCTGCAGGGAGCCCTCCGACATACGCCACATCCCCTGCCTCTACACTCACGTTCCCTAAGGAGCGATGATTCCCTGCTTTGGGGAAAACC
SphI1972	11	54.75	TGCAGGCAAAACCTCTGTCTGCACTTTCAGAGCATTTGATGTAGCATTTGAGGAAAGCTTGAGCAGAATTGGTGCATGTCAGCTGTTTATGAGCAAAAGAGATGTTTGTTTACACTAAATATTACACTTAAAATC
SphI6989	11	54.75	CATGCACTGCTGTCTGCCACAGTGTCTCTTTTGATACTACCACCTGGGGAGACCAAAGTTGCAAATTTCAAATCCTACTCACAGTGGCTTCATTAAAGGCTGATAGCAGCGGGACACGTCACGTCAACACACATG
SphI7749	11	54.75	TGCAGGAGAACCGATCTAATTAGCGCCACTATCAATGTCAATAGCGGTCGATGTTTGTCAGACTGCTGTAGAAGAAAGTCATTTCTTCTTCTACAAGACTCATGTTCTTCCAGCTCTTGTATAGCGTCTGTCTTT
NcoI1584	12	0	TGCAGGGCGTGGCTGTACATGACACCTTCCACAAACTCCAGGTGGGATCCCATGAGTGTGATCTTCCTCTTCCCACTACAGGACACAGAGCAGCAGAGGAATTTTCATACTTACACACACCTACAGTAAGTAGCA
NcoI4315	12	0	TGCAGGACATCACCAGCTACAGGAGACCATCCGCCCACACTGTAGAGAACCATCAACTGGCCGACGACCTGAATGTGTTTTACTGCAGGTTTGATAAGCCCACATTCACACCCCTCACCCGCTCCGACTCAGACA
NcoI8621	12	0	CATGGATCAAAAACAAACTTTACATGTGCCCTTTTTTGGAGTGCACATGTCAGTCATTTCACATGTTGCTAGCTGCTTTATTAAACCCTTAATATCTTGGAGGACATCATTAGCTTCTACTCGTACCAATAATAA
SphI1643	12	0	CATGCAACCACTACCATACCAACCGCTACCATTTCACATTTACTTCACCATGGATCAAAAACAAACTTTACATGTGCCCTTTTTTGGAGTGCACATGTCAGTCATTGCACATGTTGCTAGCTGCTTTATTAAACC
SphI6805	12	0	TGCAGGTTTTCCAGAGTAACTTTCTATTTCTGTGGTCAGAGAGGAAGGAATAATCAATATCTGTCCAACCAAGCTTTCCCAGTACAACCACAGTCTTCTAATGTTGACCATTAACACCTGTATCACTCTGGGTTA
SphI7854	12	0	TGCAGGGCAAAGCCAAAGCCACCTCAGGCTCATTAAAATGGTAGAAAGATACCACAAGCTAGCGGGTGGCCAGCAAGCTGTCAAACATCACCCCCTGCTGCAAAGAGGATGAACTTTAAGGACCATATCAGTATT
SphI8362	12	0	TGCAGGCTGCTGAAGACAAACAGCAGGCTGATCAGGTGCTGGTACACTGACTGCATTTCTCCAAACTTTTCCCACTCCTCTCTGCCGCTGGAATAAAGTGTATGGAGTCCGTCTGGATCCGGCTGCTGTAGCAGT
SphI8367	12	0	TGCAGGAGTTCGTCTACAGTTCTTGCCCATTTCTCAATGCATATTTATGCTCCCAGATGCATATTTTTCCAGCTGCATGGAATATTATGCATTCCATTAGTGTGAATTAGTATTCTGGTTTGCAGAGTTTTGTGC
SphI988	12	0	CATGCATTCACACACACGTACAAGCAGGTAATCATTCAGTCAAGCTTGTTTGATTTAATTAGACGCAGTTTGCTACCTGCAACAACCATCCAGCACTCACTCACACACACACACACACACACACACACACACACA
SphI4895	12	1.76	CATGCATGAAACAATATCCATAAAAAATTCACAATTTGTATTTGCATTTGTTTCATTTTTCATAACAAATAAAACCATTTGGAGTGAAGAAATATTATTGACACTATAAAAAATTGAACAGCTATATAATTGAAA
SphI5407	12	1.76	CATGCTTTTGGGCAGTACCACTGAGCCAAAGTCCCTGAAAATTTATGTCCATCTTTGAATAGTTTTTCCCATGTTTTGTCAAAAATTACTGTGTTAATTTCCAATTCCTTTTTTGTATTCAGTGATTACAAACCA
NcoI5805	12	5.27	TGCAGGTTACTACACACACGTCTCCACACTGGCTGACGTCCAGGAAAACGTTATGGAGTACCTCCATGTTCTCAGCCGGCCAATGGTCATCAACCACGATCATGACATCATCTGGACTGAGGCCTATATGGACAG
NcoI6452	12	5.27	CATGGAGAGAGGCACAGAGATGAATAGACTGGCTTTAAATGTTATGACGAGAGACAGAGAGCCTGCAGTTGAATGTTTATCTCTGTTGCTCTCCAGAAAAAAACTGTATAATGGATCACTACCAAAAGTAATAGC
SphI3294	12	5.27	CATGCAGCACAGAGGTTACCATATTTTTACACACCTCTGAGCTGTGTAGCACATTCACATTCTTGCAGATCTAATTTTGTTTTACGCACAATTCTTAGCTGCAAGGTAAACAGAGAAAAAGGCAAAGGTTAACCT
SphI7011	12	5.27	CATGCAGAGAGATGCTGTAGGTATACACTGCAGCGTGAGTGGGTGTTTTCTTTTAAGAAGGCTTTTTCAGAACGATTGACATTTCAAGATTCTTCACCAGGTTCACTGAGGTTTGAGGAGTCATGAAAACTTCTG
SphI7932	12	5.27	CATGCACATTTCTTTGTTGTCTTAGTGTGTTGTCAACTAGAAAACAAGACTGGCTGATCAATTCAAGTGTCTGTCTGTTGTTGTGTGGCTAATGTTTGCCTTTATGCTTCTACTGGCTCTTCCCGCTCCGATCTT
NcoI2832	12	7.02	TGCAGGCCACCGTCATCTGCCAGTGCAAACTAAATACGTAAAACCGAAAAAAAGTGATCATCATTAAGAACCAATATATGATTAATACTTTATGTTCACAAAGGGGAGATAAACAGAAAAAACAAAGTAATATGC
NcoI3242	12	7.02	TGCAGGCCCACACACACACAATGAGACCTTATACTACATTTAAATCATGATGGAAGAACAGAACTTAATGCACGTCTCTTGTAAACTTGCTTACAGGACTTCCATGTTGCTGAGGCCCCAGAAGGCTCCGTCCAT
NcoI7853	12	7.02	TGCAGGATTGTGGCCCAGTGGCCAGCGACACATTGTTTTGAAGTGAGGTGGGAGTGTGGCTAATTTTGACAAGGAATGCTCAGAGGGAATCATTACAAATGGAGGGATATCAGAAGCTAAGAAGCGATAGGAGAA
SphI1088	12	7.02	CATGCTGTCCTCAGTCCCAAACACCTGTAACGTCACCTCTTCCAGCCGTTTCTCCGCCCCGCTCAGATCACCCCCCAGCCTCAGGATGGAGCGAACCGCCTCCTCTACCTGGGGCAGGTGCTCTTCACACTCCTG
SphI3066	12	7.02	CATGCATTCAAAAATGGTCAGCAAAAATGTAAAGTATACATGATTTGTAGTTACGGAGCTAAAACTTGCAAACACATTGGTGTGGTCCTTTTATAAAGTAGTTGTGGTGTCTAAAAATTTGCTAAATAAACTGCT
SphI4914	12	7.02	TGCAGGAAATATTTATATATTAATATTAATATAATATGTTATAATATAATAATAATGTAATATAATATTTTTTTTTTCTCTTTTTAGTCATTTGGAATAGAGAGACATTTAATAAGACCCTTGGGGCTGTTTGTA
SphI7491	12	7.02	CATGCACATACTACATATGTATATCCATGCACACACACCAGGAGTGTGTAACAGCTGTGGGACTCCTCCTCCCCCACTGACCCAGATCACTGAAGATGGGGATGAACTCTTAGTCCCCCCTCCCCCCAACATGGA
SphI8185	12	7.02	CATGCGATGCACGCAGTAATTAAGCTGCACTAATTTACAGCAATCCCAAGGCATAAAAACAATGTCATCTGAGAATAAAGTCATTGTCCGATTTGTATTAATGTGATGAAGATGCCGTGAAGTAACTTTTTTCCT
NcoI4842	12	8.78	TGCAGGCTCTCGATGTACTGGATGGCGTTGCGCAGGATCTCCACCTTGGGCAGACGTTGGCTGGGGTTGGCCGAGGTGCAGCGCCTCAAAGCCTCAAAAGCGTGGTTGACCTTCTTCAGCCGCCGGCGCTCACGC
NcoI6780	12	19.9	TGCAGGAGAGCCACAGTTCTATCATATTTCTACAAAAAACAAATGTTTCCTGATAGAGGTGATATAGAGCTCTTGGTATTATTTTTTTTATTTTATTCTGATTTAGTTTTAGGTGATTTATTTATGTTAAGACAC
NcoI4917	12	44.98	TGCAGGGCCCGGCCTTTGTCGTGCATCAGCTGAGCGTGAGTCACAGACCGTTTTCTGCAAAACATCACACAGAATATTTGTTTAAATTAGACTTTTCTTTCATTTTTACACATTTCAAATATATGTAGTACATTT
SphI4546	12	46.94	TGCAGGATCCTTATCTGTTGTAGGTCATGAGTAAATACTCTGCTGTCCTTGATGTCCACAGAAGAGGGTGTAGAAAAAGGAAGAAGTCCATCTCTCATTTATCCAGCAGAAGGTGCTGAAGACAGTCAGCGAAAA
NcoI3084	13	0	TGCAGGGGTCGTAAATTGGGAAACTGTCATTTAGCTTTCCATTAGCGTCCTTTTTGAGTCTTTGCAGGGCCTGTCTTGTGACCCAAAAGGGTCAGAAAAACTACTGGCCCGATTTTCATGAAACTTGGTGGAAGG
NcoI4149	13	0	CATGGAAACATTTATAGCTAGCATCCATGCTACACTGTAGCAGAGCTGTAAAGCTGAGGGTGACATGACAGACGGAGGCACCCATAGGCTACCTTTCGTTAGACTTGCGTACTAGGCTACCGTTACTTAAGTTAT
NcoI4464	13	0	TGCAGGTAAAACTACAACCACCTGCAGCCGACCTGCTCATGCTCAGCTCCCACTCAACAAGAACTGAAGATTAGAGTAGTAAAAGATTACAGCGCTGTGTTTTTGTCTACTTGCGGTGCCCAAAATTTTATTATT
NcoI6043	13	0	CATGGAGCCATCCCATTTATCCAAGTGGTACAATGAAGGGGTACTCGACCCCTTCTGTGGTGGTACGTCAGACAAAAAGGGTTGGGAACCGCTGCTTTAGATAATCTGGTTAAACTGTTGGGTTGTTGACAACCT
NcoI641	13	0	CATGGTGCCCAGAGGATGAAGCCCAATGGCTTTGGTGAAACTTTGGCAAAACTAATGACATTCCCGTCAGCCTCAGCTGTACTTAGTGCTAATAAGCAAATGTTAGCATGGTAAAGGGGCAGATATGTTTGGTGG
NcoI8718	13	0	CATGGAAGGTAGCGGTGCAGACACCCAGCCTGGCGTCCCACATGGCGAGGGTTTTGTCAGCCGAGCAGGTGAGGAGGAGGTTGGAGAAGCGCAGGAAGCAGACGCTGTTGACGGAGGCGGTGTGGCGACGCAGTG
SphI4624	13	0	CATGCTAGTGCAAATTATATACATTTAAATACTGTATACTGTATCTATTCATATCGCCAATAGCATGTCAGTAGAAGTTGTGGAAAAAAATTTAAAAAACACTGTTGGAACCAAAAATTGTGTTTAAAAAATTCG
SphI7876	13	0	TGCAGGTGTAAAGAGTGTCAGATACTATACTGTGTTAATAGTATAAGAATGTTGCCCTATTTCCAAGTGAATTTATAATGCAAATTACATTGTATTTGAAAGAAGACAATGGTCTCTATACTTGTTTATATTTAC
SphI3967	13	1.76	CATGCCAGTTTCTTAGCTTGTGTGTATGCTAGAGAAGTAGTAGCAAATGCCAGGAGGTTGTTTGTGTCTGCAAATTTCCTAATTTAAAAAAATAAAATGACAAGATACACACCGCGCAGTTTTCATCAACTGCCA
SphI920	13	1.76	TGCAGGAGTGTGTGCTTTTGTGTGTATATATGTGTGTGTGTTTATACCATTAATTCCTCCCAGTGACTCAGCCCTGCTATTTCCTTGACCACCATCATCATCACATTTTAAATTCACTCCTGTCATTTTTTCCCC
NcoI8164	13	3.51	TGCAGGTTTCAACCAGACAGACCGGGCTCTGGCTGTGTATCTGCAGCAGAAGCAGCAGAGCAGCAGCCAGGAGAAGATCTGGACTCAGGGGGAGAAGTCCAGAGGAATCTGGATCGCGACGGATGTCACCTTCCA
NcoI8305	13	3.51	CATGGAGCAGGAGGGAGCCACAAGTTTATTGGAGCAGCTGGAGAAAGACATGGAAGGAGAGGAGGAGAAAGAGGAAGAAGAAGAGGAGGAGAGAGGAGAGGAAGGGACTCCCAGCCTGTCAGCTTCATCTGTAAC
SphI362	13	3.51	CATGCTTTTAACCTACGCAGAGCTTTGTAAACATCTGCACTGTTTACCAGACTAAATGAAAACTTTAATGTTACTAATATAATTTATATGTTAAACTAGTGTTAAAGTAAAGGGCTAGATCAAAGTGGGTGAGAG
SphI8104	13	3.51	TGCAGGTTTCAACCAGACGGACCGGGCTCTGGCTGTGTATCTGCAGCAGAAGCAGCAGAGCAGCAGCCAGGAGAAGATCTGGACTCAGGGGGAGAAGTCCAGAGGAATCTGGATCGCGACGGATGTCACCTTCCA
NcoI608	13	5.27	TGCAGGCTTTATTTTCCTACATTGTCTAAACTCAGTTGGCTCACAGTTGGCGATAAAACTACAAACAAGTAATCAAGGGTGCTACAAAGGAAGCTTAAATAAGACAAATGGGTTGATGGGTGTGTATGCTCATTC
SphI7446	13	5.27	CATGCTGACATTAGCAAATTAGCACTAAACACAAAGTGCACCTGAGGCTGATGGGAATGTCATTAGTTATGCAGGTATTTGGTCATAAACCAAATTGAAACTTTGACCTGATGATGGCGCTAGAGGAGAAGTGAA
NcoI5495	13	7.03	CATGGACTCTAGAGTAAGCACCTAGTATTCTAAAATCCTAGCCCCGGTCCTTAGAATAGGTAGTTGTAAGTACCTTCTAACTATGGTAATAACTAATAATCATTCAGTATAAAAGATTTAATGGAAAAGAGGGCG
NcoI8777	13	7.03	TGCAGGACAACGACCCATGAGGACTGGAGTTTTAGACACCATTCATTACCTTTAAACGTGAATGCTACATCACACCTTATGTGCTGCAAGCTGAGGTCCCAAGATTCCTCCATGTCTGCTGGGTTTCCTAAAGGC
SphI2544	13	7.03	CATGCATAGACAAAAAATAACATAATGAAATAATTTTCAGTTCTGCATCACTGGGTGACGTTGTTGGTGTAATGATGCCAATGAACTTCACATTCCTGGACAACAACCAAAGAGGCATTTAAGGATGTGACTGTT
SphI3426	13	7.03	TGCAGGATCAGCCTGTCATAGGGCATCATGATTTCTCTGGTTCTGCACAAGTGGATGAGGAGTATTTCTCCGGAGATGCTGCTGTTGGTGCCCATATTGTGGTTTTTACCTCTGACTGGAGCGGCTCCTTCTCTG
SphI4038	13	7.03	CATGCTGGGAACTGGAGTTTTGGGTTGATTTAGGTTTATAATTTGACAGCACCAAACGATTTTAGGAATTAAGATTGTTGTAACTTTTCAGGAACATGACAAAAATGTCACGATTTTGTGGTTGTGTGTATGCAT
SphI5962	13	7.03	TGCAGGCTCCTTCACTTCAATCAGCCCTGCAGGCTCCTTCACAAGCCGCTTTCCCCAGACAGGCACCTATCTGGATGGCTTTGAGGCTCCTTCTAGTCCTCGCTACAGTTTCACTGATCCTATCACAGCCAACAT
NcoI154	13	8.78	TGCAGGAATGACAATCAGCTCAGTGGGTTTAGCACAGATGAGCTTAGGCTGAAAGGCTCTGTTCCATTATTTTAATGCAGGAGTAGTTTGGATTGGTTTTGTGGATAACAGGGAAAAAAGGAAATACAAGCGCAA
NcoI3946	13	8.78	TGCAGGAAGTGTCCACACGTATTTTTATCATGCTAACCCTTCATTAGATTTTTATCTTTGTGTGTGTGTTGCTGAAGTGCTGTGTGCCACTATTTGGGAAACAACAATATAACAGCTTCCCACTGGATTTAGAAT
NcoI413	13	8.78	CATGGTCTATGCCATTTATTCATCCATCGACATCTTACAATTCTGAGCCTTTGCACTGGCATGAGTGGATTGTCTTCCTTAAACAAGAATATGTACACATGTAATTTTTAAGGTAATGCATGAAAGCATGAAGAG
NcoI4324	13	8.78	CATGGTATAATTAAGGATAAAGTACTGTAGACTGACAGACACGCTCCTAACTCATCTCTTCTGGCTTTTATGTTTTACATTTACATACATCAGCTGTATGTTCTGCTTATGCACAAGGAGGTGTAAATGTTTTAG
NcoI4335	13	8.78	CATGGAGTCCTTGGAGTATGGGACGCTGCTGCTGGCGCTGCTCCTGGCCCGGTTCAGGCTCGGCACGTCGACTCGTCTCGGCGGCGGCTTCTGGTGGCTGAACCGGTTGCCCATGACCTCCTCGACCCGTCTCTC
NcoI5250	13	8.78	CATGGTTTGACACCCTCCACTCCTATGTTGGAGGAGTAGTGTGCCTGGTGGGCAGACTTGCAGGGAAGAATTACTAGGCCAGTTGTTAATTATAACTACGCTGCATTGCACAAGCGCACATTCGGGCACCTCTGT
NcoI546	13	8.78	TGCAGGGAGTGATGTCTGTGGGACAGGGTGTGTTGAGGTTTTGAGACACCTGTTTGACCAGAGGGGGGTGCTCTGTCCCTGCCAACTCTTTCTCAGAAAAGGGAGAGTCTAACAAGTTTCCATCCCATCATTTTA
NcoI5716	13	8.78	CATGGACTGACTAAATGTTTAGTCTAAGTGTATTAGGGGCTGGCATTAAATTGGTTTAATCAGTCAAATAATAATGTAAAAATATGCAGAGGACCTGGAAAATGGTAATTTGTCTCTTAGATGAAAAAATGTGAA
NcoI6458	13	8.78	CATGGCCTTGTCCAGTCTGCCACTGTGTGTGTAAATGATTGAACATACTGTATACGTTTGTGTGTATGTGTGTGCATGTCCGGATGTGTGTATTCAACTCCAGTGGTTGTTAATGGTAGCAGGTAGTGTTTAGCC
SphI4476	13	8.78	TGCAGGTCAATGTGGTAATAACTTACACAGCACATTACTTTAACCTATAACTTGCTGCTGTACAGCTACACTTTGCCTGGGCTGTTCCCACAGTTTGTCAGTAATGAATGACATGTGCTGTAATATACGTTGTCA
SphI7144	13	8.78	TGCAGGATCGACATACGCTGGCAGAGCAGCTGCCTTGTTTGTGGCAGACCACATGCACACATCAAACAGCGTCTAATAGCAGCCTTATCACAGCACATTAACCTCACATAAACATGCCATGAACCCTTGGTCAGG
NcoI7727	13	12.3	CATGGGAAATAGGCTGTCAAAAAAGTATAAGATGATGCATTCATTGGTACAGTAAGTGGTGTTACCCAGTAAGGTGAAATGCTACAAAGTTGGGGAAAAATGCAGTGACTGGAGGATCTCGAGGATCTTCCAGTC
SphI3987	13	12.3	CATGCTAACACGCTAAACTAAGATGGTGAACATGTTAAACAATTTGCCTGCTTAACTCCATCATGTCATCATGTTGTGGGCATGTTATCATGCTGACATTAGCATTTAGCTCAAAGCACCACTGCACCTAAATAC
NcoI2515	13	15.83	TGCAGGTGGCACAAGTGTTAAAACTGCAGCATCTATTACTTTTCTTTCCTGTAGGTGGCCAGATTAGTCTTTATTTGTAATTTATAAGATTGCCTAAATGAAACATTTTCTTGGTTTGATTCTAATAAAAGTAAT
SphI370	13	15.83	TGCAGGTGGCACAAGTGTTAAAACTGCAGCATCTATTACTTTTCTTTCCTGTAGGTGGCCAGATTAGTCTTTATTTGTAATTTATAAGATTGCCTAAATGAAACATTTTCTTGGTTTGATTCTAATAAAAGTAAT
SphI3717	13	15.83	CATGCTAAATATTGTAGATTAATGATGGCACATGGTAAATGATTTGTTTAATTTTGTGTCTCATCTATGTTTATTACTTTTATTAGAATCAAACCAAGAAAATGTTTCATTTAGGCAATCTTATAAATTACAAAT
NcoI5576	13	17.58	CATGGCAGAGGTTTAAATAACTGGAACTCCCCAGGAGTCAGCAGAAATGATGAAGCGTCTTGAATGAGAAGCGAAACATCTCATCTATTGAACCCCAGACGTTTCCTTACCTTTTTTGAAGGAGTACGCAGGTCC
SphI4357	13	17.58	TGCAGGACTGGATTGACTGTGAAAGTGGAGTGGGCTATAAAGGACTGACAGATACTGTATGCATATACAGCAAACATACATACCTACAAGCATAAAAAAACACAAATAGTATATACAAGAAGTCGCTGTGTACTA
SphI7760	13	17.58	CATGCAAATGTGAAGAAGCTGGTGTCATTACTTTTACATTTAAAATCACATACATTGTTTCAGTGGATTCAGCTGGTCTCTCCGTCCTCATGGCAAACTGTTGTGTGAACAGTAGACACACTTTTAAAAAGAAAC
NcoI89	13	19.34	TGCAGGGTAGAGTTACTGGGGTAATAAATAAAGGAATACATTCTAGCAATAGGAAACTGCATGACGTGAATCAGCTGCCTTACATACCTTGTCATTTAGGACTCAAGCGCTTGGATCCCAGTGGATGGCAGATGA
SphI7747	13	19.34	CATGCTGGGTAAAAAGCAGATGACCTGTGTTTTTTTGTTTGTTTGTTTGTTTTTTTTAAAGTGATACATGTACCTGTCCTGTAAAACCACACGTTCATCATAACAGCATGTTTAAGTAATGGAGGACTCCAGCAG
NcoI1020	14	0	CATGGCGGTGGAAAGAAGTCCTTCTGGCTCTGCTGGGCAACCACTGCAGCTTCAACACACACACTCATGCACATGCACTGATGGAGTCTAACAAGGGGGTTTCCTCTTCTGGTTTCTCCCCTCTGTTTTTACCCC
NcoI26	14	0	CATGGCTGCTTCTTTACATCCATCTGGTGTTAAAGACCAAAGGTGTGGGGCAATTTTGGTCAAATGATGGAAACGACTAGAAACACATTGGTTTTTTGACGTGTCAGCTTGCGTAAAATATTCAAACAAAAACCA
NcoI2962	14	0	CATGGCAACACTGATCCAGATAAGCAGTGATAAAAAGGTTGGTGGGTGGTGGGCTGGTGGATTTGTGCTTGTGACGTCAATACATTTCAGAAGTCAGACTGATAAGACTAAATGATAAGATGAATTCATCAAACT
NcoI8121	14	0	CATGGATCGGGTTTTTCCCGATCCATTTCTCATTATCTGTGTATTGTAACATTGCGCTCTATGTACACCAGCCTGGAGCACTGAAACTGAAGCAACCCTGTCTTCAAAAAATATGTTCACATACAACTAATTTGC
SphI5017	14	1.77	TGCAGGCCGATATCAAACAAATCAAGGATGACAACGCGGAGCTCCAAACAAGATGTGGACGGCATCCTACAAAGGCTAGAGGAAGCCGAAAGTCGGATCTCACAGCTAGAAGACAAAAATGTCAGCCTTCGTCAA
NcoI3968	14	3.54	TGCAGGATTGCCCCACAAAGTCTCATGATTCACACGAGGCTGTTGAAAACAAGGCAAGCATTATACAGCAATGACAACATGAAGGCTCAAGAGCACTAAATCAGTCTGAACATACAGTAGGCTGTAAGATACATC
NcoI4595	14	5.3	TGCAGGACATTCTCATGGTTATAGTGGCAACTGTAAAGTGGAACTTCCCCCTATGACTTATTTCACTTGCAGCAACTTCCCTTTTATAATTTTTAGGGTAGAATTATGGAACAGTGCAGAGAGGCAGAAGAAGCT
NcoI5394	14	5.3	CATGGGTGTCCAGTGTGCCGCTGGCCCTCCGCAGCACAATGGGGTGGCAGGGTGGGAAGCCTGGTGTGTTGGCAGGGGACACGAGACCAGAACAGGGGGGATGTGAGCCCTTTCTAATCCCCGCTCTATTCTCTG
NcoI7846	14	5.3	CATGGACTTGGTAACCAGGGGAGTTAGTTGGCTTGTGGAGTAGAATTTCATTAATCATGTTGAAATGTTTTACTCAGTTTGAGAAGACAGCAAATATGCTCAGTGGTGTGATGGCTTCGTAACCTATATCAGCGC
SphI3038	14	5.3	CATGCTAATGTGTGGTCAGTCCATAATCATTTCCTTGATAATGTTACACCATAAGCGCCTTTTTCTGTTACTGTTCACTGCTTTCATTTCTGACATCACTCCTGCAGTCACACAATGTGATAGAGATTCTCAGAT
SphI3215	14	8.84	TGCAGGCCAGACGAGCCTCCCCACCGCTTGCAATGTGTGGTCTGCTACGACTTGATCTTTACAAAGCTTTCAGTTTCTCTTTGCTGCCAGCTGACGCTACAGTAAAGAGTGGGACAGTGTACAACACATCCAGAG
SphI6924	14	8.84	CATGCACGCTCCGCTTAACATTCATACAGTCAGACATGTTCACAGCTGGGAGCTGCCCAGTACGATCACATCCCTCCACTGCCGGCCACCTGAGCAGCTCCACTGAGGCATCTTGGGGGATAAAGGTCTAGTTCT
NcoI1120	14	12.38	TGCAGGATCGTTGCCTCTGAGGTTCAAAAGGAGTCACAACCCAGTGAGCAGCACTGATCCTAGACCTACTTGTTCATGCTTCTGAGGAAAAGAAAATCTGTTTTTATTTGCTGTCCCTTCATTCACCTGTTCCTC
NcoI6836	14	14.14	TGCAGGCTAACTTCTCCCTCTCCTCCCTCATCTGAGTGAACCATCTGTCTTCATTTTCTATTCTTTCTCATTTCCTTCTTTCCTCTCCACACCCTCCTCGCTCCTTCTCTCCCTTTTCGTGCCGTAATGAAAAGA
SphI5128	14	14.14	CATGCAGGTTGCACTTAAGGCTAAGAATACAAACACACACATCCTGTGCACAGGCTCTTTGTATGTAGACATATGCACCTCTTCGGTCAGTGTTATTACCACCTAATAGCTTGCTGGCTGTGGATTTATAGTCAT
SphI6977	14	14.14	CATGCACACATGTTCTGACAGGGGAGAAATTACATTAAATTTGTGGACAAAATGATGGATTTGGATTTTATAGGACCCTTCCGCCTTATCATTTAGTCACGTGCCTGCATAACAGGCTTCTATGTCACTTATCAA
SphI7563	14	14.14	TGCAGGCTGAAGTCCCGGGGTCCTTCGCCATGGCCAATGTTCCAGGGAGATGTGCAGCATTTATTTGTCTGGCAGTAATGAGGAGAGGGAGGCTCCGGGTGTTGTCAGGCGTGTCCTGATTCGCACCTCTCTAAC
SphI8143	14	14.14	CATGCCCACGGTGCTGGTATTCAGAGCTAACACTAGCCATAAGCTAGTGCTAACTCATGGCTAGTGTTGGCGGTGGTTTGGCCACCAATGAAGGCACAAGTATGATGCACTGCCAAGTTGAAAAGGACAGCAAAG
SphI5177	14	15.89	CATGCTGACATTTCAGATAACCAGTCCGAGTATTCAGTGGGCTCCGAGGAGGAGGACGAGGACTTTGACGATCGGCCAGAAGGTAAGGAGAGATAATAAAAAGAGACATGAAACCGAGCAGTGCTGCTCATGAAC
SphI1734	14	17.66	TGCAGGCATCATGTCAATCTCACAATGTCTTTTCTTCACCAACCTCCTCTAAAGCGAATGCTGGTGGTTCGGGGCGGGACACGCTGCAGTCGGCTCGCCAACCCGAGGAGTCAGCAACAGCGGGCGCTGGCGCCA
NcoI7599	14	21.18	TGCAGGTGAACATAGTGGAGCATTTAGCTGCTAAAGAGCCAGATATTTCCCTCAGGAGTTGGTGGAGACCAAAAACAGAGCTACAATGAGAATGAATATTGGACATTCATCAGGTGGCCAGAAACACGACTCCAA
SphI286	14	21.18	TGCAGGTGTTGAATGCAACAAACTTTTCAAAGGACAACCAGATGTGTTATTTGACTGAAGTTATTTAGATTTGATGTGGGGCGTGCAAAAGCAGTTAACCTTAAGAGCGTCTGTATTCACAGAATGATTTGTATA
NcoI6179	14	25.89	CATGGACAACACAGCTGGGACTTGAATCTCGGCTGTCGCACATGCATGCTCTCTTAATAAGCGTTTAGTGCCACATGTAGCTGCCTTGAAAAAAACTTAATATCACTCTCTGAGATTCGAGGGAGTCCAAGTGTG
SphI6492	14	29.46	TGCAGGTGTGTTTTATGTTGACAGCACCTGGTTACTCACGCATACTGAGGTACAGATAAATAAAATCCATCTTTAATGGTTGATTTTGCCTCCTAACACCATGCAGGCTTTTAGATTCTGTGCAGCCAGGGCAGC
NcoI6842	14	40.65	TGCAGGAGTCAAGTACATGATAGATAGGATATAAATAAAAATAATATATTTTATTATGAAAAATTAATCACACAGAGCTTTAAATGAAAAAGGTTAAAGGTATAGATTAGCTTTACATGGTATATGAGGTAGACA
NcoI2761	14	42.82	TGCAGGAGTCAAGTACATGATAGATAGGATATAAATAAAAATATATATATTTTATTATGAAAAATGAATCACATAGAGCTTTAAATGAAAAAGGTTAAAGGTATAGATTAGCTTTACATGGTATATGAGGTAGAC
NcoI5505	14	46.54	CATGGCAATAGTGAGCAGAGCGAGGTCTCAGTTGCCAGGGCGACGTTAGGTCAGGGTTGTCAATCAAATCAGAGTTCTGGTTTCTCCAATTTAGTAACAAAACTACCAATAAAAACTGACCAGGCGGCTTTTGTT
SphI3419	14	48.04	CATGCCCCCTCCGGTCTCGTCTGCTGTTATTCTCACCAAGGCTGTCGGAGGCAACGAGGTAACACACACACACACACACACACACACGTTAGCAGGTAATTATCCTCCAGTGTTTGACAAATGGTGTAATATTGA
NcoI4226	14	51.56	CATGGCAACGGCGGCCGAGGCTCATGGCTATTGTAGTATTTAGAGCTGTCCACCAAAATGACGAATAAAACCTGATTAGTCAGAAATAAAAAGTGTAAATAATTCAAACTGGTGGTCAGAACATAAACCCGTATG
SphI3095	14	53.31	TGCAGGTTTGAAATATTTGTTGCCAATTGACATAAAAGCAGCAATTTCAAAACCATGTAATTCAGCACACGATAAGACTTTTATAATGTCAAACAAATCACTACAGAGCCTGCTGAGGTTCATATGGTAGAGAAA
SphI6331	14	58.6	TGCAGGCACTACTCAGGGCTGTAAAAATACTGAAAACACATTGTTTGGGTAAAAAAAATAAAGTGATGTCTGTTATTATTTATCGTCAGTATTCTCCTAAAAAGATGCCACTGAACATCAGTCAAGGAAAAGGCA
SphI8298	14	62.17	TGCAGGACATCTGTGTCACTGCAACAACAAAAGTCAGAGAAAAACAGGTTTCAAGTTTTATCTAAATTTTTACAAAATTTGTTTTTATATTTAAAAAAAAAGAGAAAATCTTCATCACACTAATATTTACAGAGT
SphI1621	15	0	TGCAGGATACTCATGTGACCTGAAGGCTGGAGGTTGCACCCCGCAGAACCAGCTCACCTGGGACACTTTGTTTGGGGACAGAAAGAAAGACTTTGTCCAACATGGACTTTAAACCCACAAAGGTGCACTGGTCTT
SphI992	15	21.57	TGCAGGTGTTCTGCAAAAACCATCATTCATAAACCTTTTGTGGGATTTGTACATACAATTAAATACTATTTTTAATATATATTTTGACAGATTTTATTAGATAAAAAAAAACATATACTCATGTACCCTGGAATA
SphI6681	15	23.32	CATGCGTGGATGTGTGTTTTTCTGTCTGTGTTAATATTTGTCTTGCTGGAGTGTCTGTTCCTGTTTGGGTTGCCCATGTGCGCTCATGCCCAATTACGAATATCTGCGTGTACGCAAGCAAACATGTGCGTACGA
NcoI3923	15	25.08	CATGGTGAATGATTCAGTTAGAGTGCATACCGGCTTCCTGGCTGGCTGCCTGGCTATCAGGGTGCAGTTTTATTCAGGTATGTAAAAAAGCTCTGTGGAGCTCTCAAGCTGAAATTCAGTTTTAAAGACATTTTT
NcoI988	15	25.08	TGCAGGTCAACGGCCTCCTGCCTGATGACACCGGGATGTTCCAGTGCTTTGCCAGAAATTTGGCAGGAGAAGTTCAGACCAACACATACCTGGCTGTTACAAGTGAGTGCTCCAGCAGCTCTTCAGGAAATGATT
SphI2157	15	25.08	CATGCTTTATTTGGAGCTTTATAGCAAAGAGAGGTGACAATTTTAAATACATGTGTTAATATTAGGTACATAAGAGGAAATAAACTGTGATTACACAGGAAATGCTCCAATTAAGGAGTTCACTTCTCACCTCTT
SphI8091	15	25.08	TGCAGGTCATTGCAAGTACAATAACACTATCTTTTGCTTTCTGAGATACGTAACGGACAAAGGCTTTTATAAAGGTTCAGATTTCAGCTCCTCCACCCTGCACTCCAGGTCAGCCACCTAGAGAAGGGAGAGGAA
SphI4012	15	26.86	CATGCAAATAGATTAATAGATTAATCTTCGTCTGAGAGAATGTTTAGCTCTTACAAAGTTCTTACATATATACTCCATACATAGTTCTATTTATAGCTATATGTTTCTCTCTTAAAGGATCCTACAGTATCAGTG
SphI7922	15	29.5	TGCAGGAACGAGGATAGGCAGAGACAGAACAAATAAAGAGTAAAATGAAATCTATGTAGTACATAAGGTATATTTTGTAGTTGTTAATTGTACAGGGAAATCTTTTTTTTTTTTTTTAAACTGTGACACAAAAAT
SphI7753	15	32.13	CATGCAATTTGGATCTTGCTCACTGGCTAAGAATACCATGAGACTTAATTTTTAGATTCAAATGTAATGATTTTGATTACGATGTTAATGCCAAGGCTGGATTACTTTGCTCCACTAAAGCACAAAACTGAAATG
NcoI7012	15	33.9	CATGGGCATTTAATTGGCTGACGATTAATCTTTAACTTTTCTTCTCCCCACACTTACCGTGCTTAATCATCAAGCAGTTAACACCTGCTGTGGTTGATATTGGTGCTAATTTTAATTACTTGCATTTTCATGCCT
NcoI7429	15	33.9	CATGGGGTGTGGCATTCCTAATGTGTGTGTTATTATTCCACTGAAAGTATTCACGTTTGCATTACTACCTATGACAGCCAACTGGCACACTAATCTCTCTGTCTTTAGCTGAAGAGCCTCTGGATAGTTGGCAAG
SphI2119	15	33.9	TGCAGGCGAAGGACACATGTTGTTTCACAAGGTAAGACGCCTGCCTGCAATGCAGTACAGTACAGTACAGTACGGAGCACAATCTGCAGCCATCTCTGCACACTGAAGGGCACGTCTCTCTGCCCGAGCCACGAA
SphI7911	15	33.9	TGCAGGTTAAGCTTCTGGTTTGTTTGTCAGCTTGTAGTTAGCGAGAACTTGTTGGCAAATTTCAATTAAAATAGAGAGCCGAAGTGAAACCGGAACTTCCGAGTTCTGTTCCAGAAGTAAGAAAACCTCATTCAA
NcoI2837	15	35.65	CATGGATCATGTGGAGGGTTCTGGCCTTGATAACATGGGTCTACTCCAGGGAGCCGGGGGCAACAAGCAGGGGCCCACCACCAGCAGCAACTACGATGATGCAATGCAGTTTGTGAAAAAGCGGCGCTACCTCCA
NcoI8349	15	35.65	CATGGATCCGCCATCTCGCGCCCTGCTGAGGAAGCCTGGGGTCTGTGCAGCTCTGGTGATCCTGATTTCTGTCCTGATGTCTCTGCTGCTGGCTGGGCTTCGTGGACCCAGCGATGGTCTGCAGGAAAAGGGCAA
SphI3657	15	35.65	CATGCTTACAAAAACTAGGAAGAACCTTAGCATTGTAACATTTATGTAATTACACCACAGTGAGGTATACGTAAGTTAAAACACTAATACATATGAGGTAATGTGTCATTCTGGGGATGGAGTGAGAGCTTTGAC
SphI7433	15	35.65	TGCAGGTGTGAGGGTGGGGTAGAGCTTACTTACCTTTTTTCTCTGCCTAAATGTTACTCTACATGTTCTCTAAAGTGAAAAAATCTCTCTTCTGTTCAAAGCAAATGTGGCTAAATTCTCCAGAGATTTAGTTGG
NcoI3342	15	39.17	TGCAGGTGAGGAGGAATGCAAAGAGAGAAGAGAAACTCAGTTGAGCATGGGTTTAACTTAACACAGAGCTAAAGACAGAGAATAGAGATAAAAGATGGCAAATTTGTGTAGCCTTGTAAAATGAATCCATGCAAA
NcoI5565	15	39.17	TGCAGGCAGATTTGAAATCTCAGACCAAATCTCATGCAGACTAGGAAAGCTTGGATGCTCACTTTGAGACCCTGCTTGTACGTTCACTTACTGAGCCATATTTGGATTGCTGGCATTGGTAAACCCATGTGCACG
NcoI5733	15	39.17	CATGGTGGAGAAGAAGTAATTGGATCCTTTACTTGGATAAGTACCAATACAACATTATAAAGTGACTCCTTACAAGTACAAGCTGCATTTCATTTTTATCTTTTATCTTAAATAAAAGTACAATTGTACTTTTTT
SphI6313	15	39.17	TGCAGGGAGGGGAGTGTGGTTCCAGTAGTGCGTTCAGCCGAACGCACTACTCTCTGCAGAGCCCTCCTGTCCTGAGCAGAGCTGTTGCCAAACCAGGCAGTGATGTTTCCTGTCAGGATGCTCTCTACAGCTCCA
NcoI3982	15	40.92	CATGGCAACACACAAATAAGCCTGCCATTTCCGTAACTATGAATTATGCAGCCCAGCAGTCATGTACAATGCCTATTTTCTTCTCAACCCTCGTCGTTTATAATCAGCCTGTGAGATATTGCTGCTGGCAACTCA
SphI5078	15	40.92	CATGCTCAGCCTGTAGAAGGTAATGTCAGTGTAACTGTTCTGTGAGCCAAATGACCTCTGGGTGACCCTTAGGCACGGACACGACTCCACTGTCCCATCTATCCGTGTCACCTGAAAAAGGAGGAAAAATAAAAA
SphI7009	15	40.92	CATGCCCAGTGAAAAAAAGCCTGTGCATGGCCGTGCCTACTAGAAGGTTCACAGAGAGTCAAGTAAACTGGGTCGTGATGGTGATTAGAGTCTACTGGCTGACCGACTGACACACTTACCATTTAAAATGCCTCC
NcoI7388	15	41	CATGGAAGCAGCAAGTAGGTTTGTAAAGTGCAAAACACACTGCCGCCGCGTCGCGTCAAGTGACGCCCCTAGCACCAATAGGAAGCGCGTCAACATATAACCTATTATTATTATTATTATTCCTATTCCTATACC
NcoI6928	16	0	CATGGTAACGATCTTCATGTACTGAGTGTTGATGGCGTCGAAGGCCTCGTCTCTGTGGATCATAGCACCGAACACCATCGGCTGCAACAGAACAGAGGGAAATCAGCTGAAAATAGTCCCCAACAAATGCACTAT
NcoI4757	16	1.76	TGCAGGGACCTACAGCTTCGACGGCGTGTGGAAAGCCAGCTTCACCACCTTCACTGTCACCAAGTACTGGTGCTACCGGCTGCTCACGGCGTTGGTCGGCATCCCCCTGGCGCTGATCTGGGGAATCTTCTTCGC
NcoI8667	16	1.76	CATGGAAACCAACCTGAGCAGAGGTGATGACGTGTTGTTTGGGATTAAGACTGAAGTGGACGGACAGCAACACTTCACTGGAGAGATTGTTGGCACTGATGATTGGTTCTCCACAACACACAGTGGAACCACCTG
NcoI5450	16	5.27	TGCAGGACCTTATCTAATTTTAGATCCAGCAGATCTTTGCTGTTTGGTCTTTGCTGATCTAAACCTCCAGCAACTTAAGGAACAGTAGGAGGCTTCTGCTGGCAGCAACTTCCAGAGCCTCTGGCTGAAATAGGC
NcoI6892	16	8.78	CATGGTGTTTTCCTGTGTATGGCAGCCAAATAGCTAATTTGATAAAACTGACACATCTCTTGAATATATTATGCAATTGCAGCAAAACTTAAGGGCACGTGGACATACAATCATCCAAAATTAGCATTTTGCTCA
SphI8183	16	8.78	CATGCAGGCTTTCTTTGTTTCTTCTTAAGTATCACACCTGAATAAATACAGCGTCACTCAACATAAACACTGAAAGAGTAAACTGACTAGCTCGCCTAAGCAGAGCGGGGTACTGCAGGGCAAAGCTGCCTGAAA
NcoI2827	16	12.3	TGCAGGGTTATTGCTATCGCTCAGAGCAAATCCTCGAAGTGTTTTATATGGGTTTTTTTTATCTGACGATAAATCTGATGTTATTGCACATACGTGGGGAAGACTTTTCAAGATCCCGCTGCCTGTTTTTTTTCT
SphI3346	16	12.3	TGCAGGGCGGTAAACCACCGCAGATTTTACCCGGCTCTGTGCGCTTTCCCGACAAGCCAATACGAGACAGTAGGCCTACACCACCAACTTGATGTGATTGTTCCCTTGACATAAAGAGAAGAGAAGGTCCAGCTG
NcoI6838	16	14.05	CATGGGAACCAATGGCCAAAGAGAGAGGGAGGATCCTGTTCGAGCAGCACAGGGGGCGTGTGTTAGATTCACTGGTTTCCTGCTTCATTTAAACTGTGTGCATCTCTCAAACAGCCACAGATGTGCTGGTCTTGA
SphI2458	16	14.05	CATGCCTAGTACAAGATCCCTGGAACTGCCTCATCTAAATGGAATGCCGCCATCATTAATGTTATTAATTGCACTAATGCATTTCCTGGTATGACATGTCAAAATGTCTGCTGAGATAAAGGTCTATTTACATAG
SphI3651	16	14.05	CATGCGTGCAACATAGCCGTCAGGAACATAGGCAGAGATCTTTTCCTGCTATTTTCTTTCCTCCAACTCATAAAAGCTTACCATTAAAGACTGTAGGTCTCTCTGAGTTTGGGGGGAAGAATACACAGAGAGAGG
SphI7256	16	14.05	TGCAGGAGTCAACAACCAAATATTAGTCTTAACCTTTACTATTCAATAGAGAGTAAATGTTGACATTGGTGATATACTTTGTAATCATTACCTGTGATACTGGGCTTGCAGGAACTGAAATTCATCTTTAATCCT
NcoI1501	16	15.81	TGCAGGCTGACGCCGTCTCGTTGTCTCAGTCTCATGATTCGCCCACTGAACTCGTATCTCTTTCTGTGTGTTTCTCTGTCCACAGCAACAAGGGGCGTCCACCACGGTGTACTGTGCCTCAGCTCCGGAGTTGGA
NcoI2662	16	15.81	CATGGACTGAGAGTTACCTCATATTACATCCCTGGTTTTAGGTCAAGGGAGCTGTTTGGTGTAGAGTGGGAGGAGGAGGGAGTAGTTTAGTATCTTACATTTATGCTTTGATGTCCTACTACCAAATGTGCTGAG
NcoI7994	16	15.81	TGCAGGCAGATTCCTACAGTTGCACAGAAAAGCATGTTCTCCTAGTGTCACTAAAGATTATTTAAATTATTTAACAAACCTGGGCTCACAGCAGAATGAAACCAGGTCAGGGAACATCTTTGCAGTTTCACACGG
SphI1013	16	15.81	CATGCAGTGAAGAATAAACGGTCAGGGCCCCTGGCTGCCGTCCAAGACATGTAGCCTGTTCTGAAAGACACAAACTGGTCTGTTTGTGTTGACGGAGATAACCTCACTTACATCTGCTTAACATGCTTCTTGTAT
SphI7917	16	15.81	TGCAGGAATAATAGCCTATAAGAATAGTGCTGATTTTTAAAAATTTTGAGCTATTTTAAGCAAGCAAAGGGGAAACCAAATTCAAAGAAGAAAGTGAGGATTTGTAAGAAAGAAAGAAAAAAAGCTATAGGCTTT
SphI8345	16	15.81	TGCAGGGATCAATAAAGAATCACATTAATATATCAACTGATATTGTGTTTATTAGTCTCAAACACAACAGACACATGATTTGTCCTAATTATTTCCTTTGCTTCAACAGGGTGCCCACAGCTTCATTGCTCAGTT
NcoI1345	16	17.56	TGCAGGAGGGGGACAGTTTATACTGCATGTATAAATTCTATTCTCAAACTCTTTGCCTCTCACTAGATTAAATGCTCTCTCATCAGACTAGGCAATATATAATGCCCTCCCATTCCCGTCCCACCTGTGTTGTGC
NcoI7070	16	17.56	CATGGATACAATGAAATCTGTCTACTGTGACAAATCATATGTGGGCTGTAACTTTTGCAGCCATCTGTCGTAGCCAATATGTTTGAGCTACTAGAAATCAAATAGCCCCCTGCTCTGCTCTGAACATGAACTCTC
SphI3018	16	17.56	CATGCATGTACAAATTTAAGTTATGCAAGTTACTTTGAATAATGGACTTCAGCTGATGTGACGCATCTGTCTTTGTTTTTGCTTAAGAGACACTTTTGTATTACTTAGTGCCAAGTCAAATACATTGGGGCTTTT
SphI5352	16	17.56	CATGCTGACGTTAGCATTTAGCTCAAAGTGCCGCTATGCTTAAGTACAGCCTCACAGAGCCGCTAGCATGTCTGTAGACTCTTAGTCTTGTTGTTATATACCAGAATGCAATGTTTCGCCTTAATAGATGTGTCC
SphI5597	16	17.56	CATGCTCACACACACATGAAACCCCTCGTGGAACGTGGCTGCCGTCTGGTGCAGAGGCGTCTTCTGCGGAGTCAGATTACCTGTCATTCAGGAGGTTGCCATGTCTGATGAGAAGCTGAATCCTGCTTCAGTGGC
NcoI4990	16	19.32	CATGGTGGAGAGGAGGTCGTGTGGCTCAGGTCTGTTTGATCCATATTCTTCATATATGTTTACAATCTATCTATAATTTTGTCATCCTGATTGTCCATACTGTAATTTTACAATGTTGGTCTGTTCTGTACACGC
NcoI5003	16	19.32	TGCAGGACAATTCAGTTACAGCGACAGCAAAAAGTGATATTCAACCAGGTGAAATGTACAATATAATCACATAACTAGAATAGAATAAGAAGCTGTAGAAACACTAGAAAAAAATTCCAATTATTAAAAGTAAGG
NcoI5587	16	19.32	CATGGGAAACGCCCACAAACATGTCCACAGCTTTTGAAAAATGGAAAAATATGCACAACAGCTGTAGTATCAATGCAGTTTATATTTTCTCAGACAAAAAGTGAGGAGGATTAAATTTTCACTTTAAGGCTTTTT
NcoI6491	16	19.32	TGCAGGTCAGATTGTCCTTTAAAGGAAAGGTGCTGCGGCCTAGTGGTGTGGCTGACTGGAAGAGCATACAGTCTTTAGACCTTGCGCAGCTTGCATGATCTTGCTGGCTTGCTTATTACCTCCGCCAAGGAGGTT
NcoI7849	16	19.32	CATGGCCACCGTTCCCTACCATCAACCCTCACACAAGAGGAACCATCCACACAGCCCATTATATTGATCCGTTATATTCAGCTTCAATAAAAATCAGCTTTTTCTCCTAAGCCTTTAGGATCTGAGCTTCTAACG
NcoI8436	16	19.32	TGCAGGTGTGTCTTGATTTCTCACCATCTCAGCCACTATGAGATGGTTCAGAAACCTGGATAAGGTGTTTACATGCCACAGTATCCTGGTTTCTATCGGAGTACTCCAGGTAGTATATCCAGGTTTCTCAAAACC
SphI1385	16	19.32	CATGCCCTGGCTCTCTGTGGCCGTGCTCGAGGCTGCTCGAAGCTCTGCCTCCAGGCTCGCCACCCTCTCCCGGCTCTCACGACAGCTACGCTCCAAATGAGTTACCTGCTTGGAAGAAATAAGATGGACATTTGC
SphI1436	16	19.32	CATGCGTGTACTTTGTGGACTGGATAGTAGGGGACTCTGTTACAACTCCACTTTTTCCCCATCCTCACTACAATGCTAGACTGCCATTTGGAGACCTTTTTTAGGTGGTCAACAATGCCAGCTCCATGTAGCTGG
SphI5326	16	19.32	TGCAGGACAATTCAGTTACAGCGACAGCAAAAAGTGATATTCAACCAGGTGAAATGTACAATATAATCACATAACTAGAATAGAATAAGAAGCTGTAGAAACACTAGAAAAAAATTCCAATTATTAAAAGTAAGG
SphI907	16	19.32	CATGCTGGGTCCTCTCAAATGTTGAATGTTGTAAAGGGACAGACTGCTTAAATAGCTAACAGTTGATAACCGGCGCTATGTGGACTCTCGTATCAACGTTCAAAGGCCACACAGTATAACGTCAGTAGTGCACCA
SphI5376	17	0	CATGCCTTACTCTCGTTCAGACCAGTTTAGGTTTCATGTTAGACTGGAGAGGCACAGGAGCGCATACTTCACATCCTCAGGTCCTTGTTGACGAGGACAGCCTGGTGAGAGAGAGGTCAAGGATTGGTGCAACAG
SphI7977	17	0	TGCAGGCACCACAAAGGGAACTTGCAATGAAAAGTTTACCTGGAAAATGTCAGGCGCATTTCAGGACGGATTTATCACTGCAGTGAAAGGAATTGGTTGTTTGCGTTGAGACTGGGGCAAAATATAGACATTTTG
NcoI8173	17	3.51	CATGGGGAAATAAAGACGAACCTGTAGTGATGCAGAAGTACGTCTCGTGAGGGGAGACGTGATGGACGCGGTGGTGCTTGCGGGGAAGGATGATGTGGCAGTCCTGTAGGAGCACCACCCAAAAAGGCAGGCCGA
NcoI1582	17	8.8	TGCAGGTAAGACCAGGGGGGATGCATACTAACAAACAATTAGTGTGTTTACTGTTAACACAAATATGTGTGTGTGTATTTTTTTTCTCCAGTGGTGGCAGCGGGGCCAGAGCAGCTGACAACGGTAATGGAGATG
NcoI1589	17	8.8	CATGGGTACTGGGTAAAGTTAACCCAGTATTGCGCCTGTGCTACATTGACTCAGTGATGTTTGTGTGTATCCAAATCTATTTCTGCTTGTTCCATTTTGTTTCATAAAACAACATTTTAGCTCTTAGTTTGTAAA
NcoI4834	17	8.8	CATGGCGTCGTCCCACCTCCCGTTCTCCTTGTCCTCCTTGTGACTTGCAGCGTTAAGTCCAGATTTACACATGTTCAATTTCTGTAACCTCAGTAGTGCCTCCTTCTCCTGGTGCTCCCCTTCTTTGAACGCCAT
NcoI8711	17	8.8	CATGGCCTCTCATAAAAACACTGTGGATTTCAAACGCAGAATCATTTTACAACAGCTATCTGCTGACATCCATTCTCAAAACATGCTAAAATAAGCTTACAAATACAAATATATCTATATAAAATATCTGCATTA
NcoI4360	17	10.55	CATGGGTCCAGGGGCACCGTTCTCTCCGGAAGAACCAGACTCACCCTGATAGGAACAGAGATCAGAAAAATTAGAAGAGGTAACCCGAAACAATGAAAATCTGGATTTTTTATAAAACATTATATTATCACAAAA
NcoI5970	17	10.55	TGCAGGAAAGATGATCCTTTGCTTACCTGTCCTCTGTGCTCGCCCAGTACAACCATTATAGAATCATATTCGCTTTTTGGAACAATGGTCTCCAGCATGTCCTGCTTCACATCTGCCACCCAAAGAAGAAACAAA
NcoI859	17	10.55	CATGGGTACATTGCAAACAGGAACTGCTAATAGCTAATTCGGCATACTTTTAATGGTGCCAATTTGCCAAAATGTAAACAAATATAGGCTAAAAAAACGGGGCTTTAAGTTGTAAAGTTGGGGGGCGGTGACAGA
SphI7538	17	10.55	TGCAGGTCTTAACTTTCCTTACTTGTAACTGGCAATGCCCAGTGTTGGCATGTGGTGAGGCCTTTTCTTATTTCGTGGAAGTGTCTGTGTAAATTATAAGCTCGGGAAAAGATTTATAGTGTATTAATAATAGGA
NcoI2735	17	14.07	TGCAGGCTATGTTTTATTCTTACCGTGACTCCGTGAGTTTCTGTCGCACCTGGAGAGAGCACACAGCACAGCCACGATGATCAAGGCTGTTCTGCTGAACTGCATTGTTCTCTGCAGGGCCTCGCTTTGTGTGAA
NcoI4175	17	14.07	CATGGCACAGGAAGAAAAGTAGTCATCACTGAGTTCAGTGATGGCTTTCTGAGCCACAGAGCTTGGACTGGCACATGTGGGCTCCTTGGTTACAATAGCCCTGTTCTTCAGCAACCAGTTCCTCAGGTATTTGAT
NcoI4232	17	14.07	CATGGACATGCTACTGAAGCCCCCTGAGGACATGCGTAGTCCTGGGCGGCTGCTGTGCTTGCTCCTCAGACTCATGGTAGTGCTGTGTGGAGATTTCACTGCTGGAGAGGATGGAGAGGTCAGGCGGCGGTTGAG
NcoI4735	17	14.07	TGCAGGTACGGTATGATGGAGTGGTTCCACAGGTCAATGAACCACTGCCTGAACTCTGCCACTGATACTGGGCACGACAGGAAGAAACAGGGACCTGAGGGAGGCAACATTTCATGTTAACTGATTTCCTGTTCC
NcoI6872	17	14.07	TGCAGGGTATATCCAACTGGTTCCTGGTCATATGCAGTAGAGTTTTGAGGTGATAACAGAATCAGACAAGGAAATACAAACTCAAAGGTTACAAACAGATATTAATAATAGTTTTCAAAATAAAGGGAATGTGAT
NcoI7444	17	14.07	TGCAGGTGGCTCACATTAAAAGCTTTTCAGCGAAGAGAACAGAGCAAGACTTTTCTTATACAAAGCTGCAGGAAGTTCTCAGTTATAATAACTGGTGAAGATCTGCAGATGCTTAATGTGTTTTTGTGGATTTTG
NcoI7629	17	14.07	TGCAGGACTGATGACCTGTGGTCTTACTTTCCAAATGTTACTCCTTGCAGTGGCAAAAATTTCCTTTGTCTTTGTTGTCATTTGAATCATGTATTTTTAATTTTTCATCATATCTCAGTGCAGACACACAGGCCT
NcoI8204	17	14.07	TGCAGGCCGATCTGGTAGTCCAAGCGCCTCTTCACCTCATGGGTCACCATGTGTTGCCTCTCTCTGTAGTTGGTCTCCAGCAGCATGGCCACATTGTTCTGAGAGAAAAAGAGGAGTCCATACAGTCCTTGTAAC
SphI132	17	14.07	CATGCTGGTCGCTTTTATCAGTCAGCGCAACAGGATTGTTTTAACTAAATTGCTTCTCAGTCAGCAGAGTCACTCCTGCTCTCCCTCTCTCAGGTGAATGATTAATGGCTGACAGAACAAAGCAGACAGGGAACA
SphI455	17	14.07	TGCAGGAGCCAAACGTAAATCTTTATGTTTAATAGACACTGTAGATACTTCATTACTACTGCTTGATTTTTCTATCATGTGCTCTTAACAGTGGCCCAAAGATACATCATGTAGTTCAGATGAAAACAGACTACA
SphI4587	17	14.07	TGCAGGTCAGCGTTTTAACCTGTCCACTCTGGCTTGATGGGCTCTTAGCAAAGATAACAAGAGGGACTCCGGGATGTGCACAGTCTCAGTCATTTGTGAGGGACGGTGAGTCCTCTCTGCCAAGTAATGGGCTCT
SphI7975	17	14.07	TGCAGGACTGGATCACACTCCAGAAGCCTCTTAGCATTTTTCCATCATATGGCGCCTCAGAAGGGCATCAGTGAATGTGTGTGCGGACTTGTGTATGCATGTGTGTGCGTGTGTCTGTTGATCCACTTCTGCCTG
NcoI2228	17	15.82	TGCAGGTCCAGGCAGCGTTAGCTCCAGCACTGGAGCCATCAGCACCACCACAGCCCAGCAGGAAGGCGAAGGCTCAGAGGGAGAAGGAGAGACCGAGGGAGACATCCACACAAGCAACAGGTCAGACATCCCGAA
SphI2068	17	15.82	TGCAGGAAAAAAGCCTTAATAACTTTTATTCTTCTCTTATTTGCTGTTGTTGGCCTTTAATATCTACACATACACAATACCTTTATATAGAAGGGAATTGCCTATGCAGCAGTCTTTCTCATTCAGAACAAATAA
SphI4664	17	15.82	TGCAGGTCCAGGCAGCGTTAGCTCCAGCACTGGAGCCATCAGCACCACCACAGCCCAGCAGGAAGGCGAAGGCTCAGAGGGAGAAGGAGAGACCGAGGGAGACATCCACACAAGCAACAGGTCAGACATCCCGAA
SphI7591	17	15.82	TGCAGGGTTCAAAATTAGTTTGAAACTCGTGCAGTTGTAATTGGGCAACTTCTGATTTTTTTGTTATCATCTCCATCCAATCATAGCACCTATTGGCCTCAAACAATGTCTAGTCTTTGTGGTTACAGTTTGCAC
NcoI3765	17	17.58	CATGGAGGCCTGAAATACTGCATTAAGGGGACAGAATATGGTAACAGATTAACTTAATAAATAAAGATAAATAAATGTTGAAACCATTAGTGAATTAGTGGATCGATAGAAAATTTATCACCAACAATTTTTAGA
NcoI8507	17	17.58	TGCAGGGTTACACTTATTTATCCAGGCAGATACTGTACACACACACATTAAAAATCACCTCGTTTTGATAAATCAGCGTTGATAAGATACAGTTTGTTTGATTACATATTGTATATTTACAGTAGGAGTCATACC
NcoI4036	17	19.33	TGCAGGAGCCTGGAGGGTGGTGTCAGGTGGTCAGGGAGACTCAGCTCACCTGGACTGACTGTCTGATAACTTTATATAAGCTTGTGGCAGTCAGCCAATCTTTCTCTCTCCTCTCTTCTTCTCTCTTTCTTTCGG
NcoI4217	17	19.33	CATGGAAGAAATAGACCTGATGACAAATTCTGAACTGTGCTTCAGGAAAATATGATGTACTTGCAATTAATTTCTCTCTTCTCTTTCTATTTCGTCTACCTTTGCCAGGTTGTGAAGGTTGTAGGAAGCAACATC
SphI7694	17	19.33	TGCAGGTGTGTGCTACCTGTTCTTGGGCCAAGTTCAATGATGTGTAGGTTTCATCTGAGACCACTGAGTGTGTGTGTGTGAGGTCTGATCTCGACAGACAGGTGTAAGGGAAGAGATCAGATCAGCTACGAAGGA
NcoI1561	17	21.09	CATGGGGTGAGAGGAACACTGGTTCAATGAATACTGGTGGCGTTCACAATGTCTTCCTTATTTTAGTCGGTATTGTGCTTATATGGTGCATATTCCTAATTTAATTAGTGTTCTCTCAAATTGCCACACAGCAAA
NcoI5285	17	21.09	TGCAGGTGGAGATGTGACCATACAACCACATTTCATCTGAGCAACCAGAACAAATCTACGATATCTTGAATAGGGTTGATGAAATGCTTTATTTGTTATTTAGACTCTATTTAGACTTTAGTCACATGATTGTAG
SphI1598	17	21.09	CATGCTAACATGCTCACAATGACAATGCTAACATGCTAATAATTAGTGGGTAATGTTTATCATATTCACCATCTTAGGTTAGCGTGTTAGCCCGCTAACATTTACTAATTAGCACTGAACACAAAGTACAGCTGA
NcoI5283	17	22.84	TGCAGGAATGGTACAACCCAATTTTCCTCAAACGTGAGCATGTAGCCGCCTCCTGCAACCACGCAAGAATGGTTTGGCCAAGTCCCTCTCCTTAAAGGCAAACAAGAGTCTCTATACAAACATGTAGGATGCACG
NcoI6477	17	22.84	CATGGATTTACGAACACTGTGAACACACGGATAATGTCTTGTGTTGTGTCCAAATGCCATTCCCAGAACTGTATGCTTTCACAGTTCAATTCACAGTGGAGTTTGGAGGAGGGTAATGCTGTGTTTTTGCGCACC
NcoI7657	17	22.84	TGCAGGTCTTCTGACTGCTTTATGTGTGGATTCCTGGATGTCGTCATTGCAACACACAAGCTGAGAAACAGAATATGCTCCAAACTGTTAAGATAACTTTACTGTACGATTGTTCATAATATAGAATTGACAACT
NcoI3179	18	0	TGCAGGAAATCCACGATACCCTGTAGAGGGCATGAACGCGGGTTGAAGTCCCTGGCCTCACACCAATCCGCAAATACCCGCCAACGTGTCGTGTAGGCCCTGGAGGTGGACGGGGCGCGTGCACTCTGAATAGTA
NcoI4130	18	0	TGCAGGGGGTGGAACAGGAAGTAAAAAATTGGTCTCGCAGCTCCCATGATGCCTCTTAGGAGGTGGGGATAACGGCATTACAGGTGATGTCATTAACGGGGATGACATCATTGTCGCCATTGCAGCTGCAGCTTC
NcoI8008	18	0	TGCAGGCTCGAGGTAATTCCTAGAGAATGTAGTTTTGTGACCAGTTTCTCTCTCTGAGCTTTAGACATACAACATACATACAAACACATATATAACATACAAATAAGTCTGATGTGATGCCTATATAGAAATACA
SphI4474	18	0	CATGCTGAAGACCTTTCCTTGTTTTATGTTGTCTGTTGAAATGTCCACTATTGAAATTAACTACATAATTTTTTTCTCTGCCTAGGTCTGTCTATCCCTGTTCCAAGAGGCAGGAAGGGTAAGAGGGTAAAGGCC
SphI7621	18	0	CATGCAAAAAGATCCTTTCCCAGGTGTATTGCAAGAGAGGACAGAAGGTGTGAAGGACACGCACCCAACAAAGCCAATAAACAACTTATTTATTGATAAAAGAATAACATAAGAGGAAAACTTAAACTAACAGTG
NcoI4976	18	1.76	CATGGTTGCTGCAATTACTGACAGCTCACCGAACAACTCAACCAACCAGGTGAGGCGAGCAATGCCACTGAATGCTGGGAAACCAAATCCAGGCTTCAGAGCTCCACCTTAAACAAATTACAATATACACACATT
NcoI5109	18	1.76	TGCAGGCTGGGAGGCATGAAGAGGAGAGGTATGTATCACACTTGCTTGCAAAGGGTTGGCATGTACAGTGTTAGCGAGAAGAGAGGTAGCAGGAGTCATGAGGCCTACCCCAGCTTGCCTGCCGAAGCTGTCTGG
NcoI690	18	1.76	CATGGAAACACCTACATCATCAAGGTACAAATATTACTATAACCCATTATTACTGCTGCTGTCACCACAACTACAACCACTGTGTCACTGTGTCACTTCTGCTACTATTGTAACTCAGTCTGCTTATTTGTCTGC
SphI1094	18	1.76	CATGCCTGTTTACCTTAGAATATTGATAGAAAACCACAGAATCATTAGGTAGGAATTCTGCTTTCTACTACTACGTCTTCAATATATTCTTCCACAATCAAAAATATTGACGCCCAACGTGGGGCTCGAACCCAC
SphI627	18	1.76	CATGCTTTGCTGCCACGTTGATAATTTCTTGCAGGGCGTTTTTGGCAGAAGCATGGACTCCATTTTTGGAGTCTGACTTTGCCTCCTCTTGCTCCTGCTTCCTTTCTCAGCTGATTTTCAATCCCCACCGTCAGC
SphI6564	18	3.46	TGCAGGTTGATGTTAATGGGGATGCTGAACGACCTCCGGGGAGAAGCTGTGTTCAAGAACATGCCCACTTCTATCTCTATCTCAGCCACCTCCCAGCCCCAAGTTTGTATATCCACCTAACAAGCTCCCCTCTAT
NcoI1039	18	5.28	CATGGCAACTTATCTGTTTGGTGCCGCATTTTGCAATATTTTGGTTTATTAATTATTTTAATTACACTCGCACACAACACTGCAGCTATTGAGGTTTGAGGTGTGTTTTCTTATTAGATGTCTGTTAATTCTCCC
SphI3911	18	5.28	CATGCACACATACACAAACTTCTCAGCTGACTCAGTCCTTATAATGCTTTATAAATCATCACACAAAGTGATTTTACATGTATAACCTCTCTGACTGTGCATTTAACTTAATGATTCTTTTGTTAATTGGCATAC
SphI1554	18	8.79	TGCAGGCAAATGTGATGTAACCACGCCGTGATTTATGGAAGGATCGTGACCACAATTATATTTACCATGAGCAACGTTCTTCTATCACGCTTCTGCCCCAAACGAGGCTCCTGAAAGAGCTATAAAACTGTCAAA
NcoI3882	18	14.08	TGCAGGTAGAAAACATTCAGAACTGACTCTTCACAGTGCACCTGTACCTAAGACAGTGACAAATATGAATGCTGTGACTAACATTTATCTCATTCCATATTTCTTTAGGCTGAATATGATAAATTACTAACCAAA
SphI277	18	14.08	TGCAGGTTGCTGGTGCAGGTCTCTATTGTATGTTAGGAGGCAATTAAGATGCTGGTGAGTGCTTTAGGGGGAAGTGTGTGATGTCTTCAATTATTACAGGTCCTTATTGTAACAGGGTGTGTGTTTCTGTGTGTG
SphI6301	18	14.08	CATGCTGAAAATTCACAGTTAAGTCTGAAAATATTTAATTTTTCTGAAGATGGGTCTATATTTTCAAAGCTATGTAATGAATGCATTTTGTTTTAAGAACGGTTACCAATAAAAAGGGGCATCACATGTCACATG
SphI638	18	14.08	CATGCTGTTGTGTACTTGTCATAACTGTGTGGGTGTTATAACATTAATATCTTGAGGGGTTAGACAGAAATAGTTAAAGGATTCATGCGATTGGTCAATCCAGGACTCACGTGATGGTGTTGGCAGCAGCAGCAT
SphI1267	18	15.83	CATGCGAGGGTCACCACAGTGTAAGTTGAACATAAGGTATCCTCAGTGGAAAGGAAAGGTACAATAGGGTCCTTATAATATAAGAACAAAATAAAGTCTCCATCAAGGAAATGGCAAAAAATAATACAATTACCC
SphI850	18	15.83	TGCAGGAGTCATTTGAAAATCTTGGATTTGATCCGCTTCTCAACCATGAGAAGACACGAGGAATGATCTGAAAAAGATCTTATGCAACTATGTGCCTTTTCAGGTCTGCTGTAATTCAAAAACACAAGGCTACAG
NcoI4724	18	17.59	TGCAGGCAAAACAATTTTGTCCTCCACTAGTAAGCAATTAGATTATATTCAAACACACATACACACATAGAGAGCCTCCACAAACTGTATTCTCCCTATGCAGCACTCAGTATGACACGTGCTTCCTCCATATGT
SphI2121	18	17.59	TGCAGGCACGTTTTGGGACACAAACTTCGTATACATATGTAGATGTTTTTCTCTCCTCTCTGCAGAATGAAGCACCGCTCTTTTCCCAAGACGGACACAAGTTCTTCTTCACCAGAGCAATACCTCAGGGTGGGA
NcoI5705	18	19.34	CATGGGGAGATGACTCCGTCACCATAGAAAAGCAAATCATAAGCCACAACAAAAATCACAGCTCCATCCAGAGGAGCCAGGAAGTAGACCGTGCCAGAGATGAACTGGTAAGTGGTCTTTCTCTACCCTGTTTCC
SphI3882	18	19.34	CATGCCAAGATTACTGAGAATTAAGTTTTATTTAAGCTTGACATTTCAGGGCCTCCATCTGATCCGGCTGTGAGGCTCAAATTGAGATGCTGACAAAGTTTCCTACAAGGATATATCTGCTAAATGCTCGTCTCT
SphI7493	18	22.86	TGCAGGCCAGCAGAGCTCACATCAGCACACATCAGCATGGGGAAAACACTCTGCTGATTGCCTTGGAGCGGGAACCCACTTTCCAAAAACTCAGCAGAAAATTAGTGCTCCATGTTGAGGCACAAACACCTGTAT
SphI2059	18	24.61	TGCAGGGTAATTTCTCCAGAGGTGGGGTGATATTTCTGCTCTGTAGGACAATTTTTCCAGGTTGACAGGTTGTTTGGCCAAAGGCAGGGTGATATTTCTGTAATATTGTCTCGCAGCACTGTTGCAAACAACAGA
SphI2015	18	26.37	TGCAGGTTTGTGGGTGAGTTCTGGCTGCATGTCAAGGTCAAACTATTAATCAAATCTATCAGCCTGATTTGCATAATGAACTGCTGCAAAATTTGCCTGGGCCTTAAAGACCTCCTCCAACCCTCTCCTCTCCTT
SphI5802	18	26.37	CATGCTTTCTTACTTTCCTTTCTGGTGTTGTTTTTAGATACAAATCTCCTTGTTAAAGTGGCTTGTAACTTGCTCAAACTCAGAAAGTCATAAATTAATGTTTAGCAGGCTTTAGATTATCCACACAAGGGAGCT
NcoI4699	18	29.88	CATGGAGGGAATAGTTTGACAGTCACTCAAGTCTGACTGAAAATGTTGTTTTCTAATCTCTATATATCTTTGTTATCATAGAAGATCGCTATGTTTGTGCACAGATTTTAAAAGTATGACACTGATTTAACTGCC
NcoI621	18	29.88	CATGGGAGCCACCAGTGCACTAGCTGGTAACCACGGCAACGGGGATGGAGGGATGGAGTAGGGAGGAAACAAGATAAGAATAGAGGGATGGATAGAAGATGGGATTGATGTAAAATATGTTATATACAGTATTTA
NcoI8689	18	29.88	TGCAGGAAAAGCGCTGATAGTGAAGAATGGACCTTTCACAAAACAATCTCGCCTTATGGTCCATTTAGTGTTTAATGTTCAAATTTTCATTTTTTTCTGACCACTTGAAGGACCTTTTTTTTTTTTGTCCATGTT
NcoI8326	18	31.64	CATGGAGGTAAACAGAAATGCGTTTGTGGTGAAAAATTACATTTAAAAATTCAGTATAAACATTTCTTTTTAGAAGATGGAGACACTGTTTCTGGAAAGACACATTGGTATTGAATTCTTAAAATGGAATGTTAT
SphI7502	18	31.64	CATGCACTTTTATATATTTAAGTACAGGTCTGTGTGAGGTTGGGTTCACTTGTTTATCTTTGTGTGCATGTGTGTATGTAAGAGCATATGTAATTGAATGTGTGCATATGTTTGTGTGTGTATACCTTTGCTTGT
NcoI4936	19	0	TGCAGGACCTTCTTCGTTTCGCCACAGGAGCTGAGGAGCTCCCAGCAGCCGGCCTCCTCCCCTCTCCCTCCATCTCCTTCCTCCACCCCGTCAGCTCCTCCCCACCAGGAGCTGAGGAGGAGGGGGAGGGGGGAG
SphI5301	19	14.4	TGCAGGCTTTTAGGCTTATTAAAGACACACAGAACAGAAAGGGGATGCAGAGGGAGCGGGGTACATTTTGTGGTCTGAGTTTGTTATTTTACAAAGGGAAACATGTTCCAGGTTAACCTATATGCTTCATGAGAC
NcoI6141	19	32.74	CATGGAGAGAACCGCTCAGACAGAGACAAGTCCATGAAGACAGAAACAAAACCAGTTTTACACATCATGCTGAACCCGATTTAGATCCAAGAACTAAAACGATGTCCTCTGGTCTGGCACGTATCTCTCTCCAGG
SphI2120	19	32.74	TGCAGGTCGGCGATGTGGTGTACAGGATCAGCCGTTGATTGAGGGAGTCAGAGAGGGAAAAACATGCTGACAAACATTTAGTCACTTTTTTTGAAGGAGGACACTAATGGTGCCTGAATTAAACACATTTCTAAC
NcoI1183	19	34.49	CATGGTACATTTTGGAGAATGATTTTTAACACAATCCTACTTTTCAAATGCATTATTATTTTTGAAAACAGGCGACATGAGATTTGATTTAAATAAAAGAGAACGCAACGTGGGTTATAATACCAGCCCAATTTT
NcoI914	19	34.49	TGCAGGCGCTGAAGCTCCAGGATGCTGTCTATGGCACTCTGTAGATGTTCACTGAGCATGTTGTCCTCTTGGAGGGGGGGAGGCGGCGGGCTAAACCGCTGCTCCGGCCGAGGCGACGCATCCAACCTGTAACAT
SphI4595	19	34.49	CATGCTTGTATGTGCAGGTTCCTTCACTCTGAGACACAATGCAGAGTTTATAGATGGAGAATTTATAAAGGGTTATATGACATTACATGACATATGACTCCCTAAGCTTATTAAAACTCGCTGACAACCTGTTGG
SphI7859	19	36.25	TGCAGGTGGATAAACTAAATTTGCAACATACAGCAAACATACAGGACCCAAACCTTCATCTTTATTTCTGCAGAGCCTTGTAGCCTATCTTGTTTCATGTTTGAGTGTATGAAGAGAAATGTTGGCTGCAAGTGC
SphI1974	19	38.02	TGCAGGTTCTCCAAGAACTGGGAGATCAGCTGAAACAGCAGGTGGACACATCAGCAGCATCTGCCATCCAGTCAGATCGCCTCTCTCTCACCCAACGGCTGGCTGCTGTGGAACAGGCCCTTACCAGACAACTCA
NcoI7014	19	39.79	TGCAGGGAAAATATGCGTGGAATGTCATTTTCGTGCTCGTCCAAGTCTACCTAACTCGGTGTAACCATACGTAGTAAGTGTTGTTTAATAAGCATCACTGCCACCAGACAGTGTCACTGCTTTGTCATGTGCTTT
NcoI4702	19	41.54	TGCAGGAAGCATCCATTTAAACAACACTAAGAACTAATTAGCACTAAACATAAAATACAGCTGAGGCTGATGGGAATGTCATTAGTTTCATGGGCATTTGGTCATAAACCAAAGTATAGGACAAATTAAGATTTT
NcoI6500	19	41.54	TGCAGGGGTCTTTTTACCTTGCTGTGTACTGATTTTTTTTCTTTTTAAGCAATTTTTCAGCATTAATAGGGCAGTCTGAACTATAATAAACTACTCAACTTTTCATGTGTTTGCAATTGCTCAGTTCTCAGGAAC
SphI7771	19	41.54	CATGCTGTGGTTTAACTTCAATCATCACAGTAACATTTCAAATGAGGTCTAGGAAATTATCTTCACGTGTCTAATCCACAATTTTTTCCCTCTTTAATCCTGTAGAGGTATTTTGACCAAATATGATAGCAAAAC
NcoI8347	19	43.3	CATGGGGAATGTAACTGTCTGCTTTTCTGCATGGCTGCTTGGCTGCACTGATCTGAAAATACAGCATAGTTCATCTATATTATGTATGTCTGTGTGTAGAGGAATGAGTTTAAAATGGGTGTCTCAACTTGTGGA
NcoI4519	19	45.05	TGCAGGTTAATCACGATGTGCTGTTCAAGCAGCCTAGCACCAACAGGAACACACCTAAAAACACTCACACACCTCTGTCACACATACACCGTACTTTGCACGCTTGTCACGGGCACATGCATTCACACACACATA
SphI2039	19	45.05	CATGCAGTCATCTTGATAATTTAATTTGAGTGTGCCCCGAGGTGGAGCAATCTTTATTTCATCAGCTCAAAGCAGTTTATTTCATTAAAACGTCTACTTGTCCATCAGTAAGAACCTGTTCCTTTTGAGATAAGC
SphI2113	19	45.05	CATGCATGCAGTCATCTTGATAATTTAATTTGAGTGTGCCCTGAGGTGGAGCAATCTTTATTTCATCAGCTCAAAGCAGTTTATTTCATTAAAACGTCTACTTGTCCATCAGTAAGAACCTGTTCCTTTTGAGAT
SphI3037	19	45.05	CATGCTGCAGCAGAACTTGCAGCCATATGGCTCAGCTCTGGGCTGGAAGCCCATCCAATTCATTAGTTTGCGGTTGAGAAGGCAATGTGCCCACTGCCCAATGAAAAGAGGACTGCAGGTCTTCAAATTTCAGAC
SphI5577	19	45.05	CATGCTGACATGTAACAGATTGCACATACACACATAACTACAGGCACACATCCAAAAAATCATGCATCCACATGTGACTCATACAAACAATTGAAATACCAAGGAACATTTTGTCTTTTAATTGCAACAGTGTCC
SphI5985	19	45.05	TGCAGGTTAATCACGATGTGCTGTTTAAGCAGCCTAGCACCAACAGGAACACACCTAAAAACACTCACACACCTCTGTCACACATACACCGTACTTTGCACGCTTGTCACGGGCACATGCATTCACACACACATA
NcoI4014	19	50.5	TGCAGGACTGCCTCCAACCAGCAACTACAGCCAGCAGACTTCTCGAAATGGACTTTCTACTTCTAAGACTAAGGTAGGAATTTCAATATTTTAAATGAAGAGCTTCAATAATTGTGATTTCAGTTCAGTTTTTTA
NcoI4723	19	50.5	TGCAGGAGCTGTGGAGCCGGCCTGCAACTGTCCGAGGATGGTTACGGCTGTGAGGGTAAAACTACCTCTGTATTTACCTACCTGCTTAGAACAGTTTGAGCTGTCACTGTGGTAAACATTGGACCAACGTTACAG
NcoI5899	19	50.5	CATGGAAATAAACTAGGAAATATCAATGCTTTGTGTAAAAGCCTAACAGGTCAAAACCCATTCAGGCTTTGGGCTATTATTTCTCTAGATTGCTAAAGACTGTTAGTAATAATTAGTAAAAAACTGAACTGAAAT
SphI1157	19	50.5	CATGCAGAGATGATTTACTTAGTATGAGAGCTGGTCAATAATATGGGATTATTATTTCCCCACTCACCATGATTCCCACGTTGCCCACACATTCAAAGGAGTAGTCCACACCACCATCTGTCATCTCTACCAGGA
SphI1145	19	52.28	CATGCACAGCTGCAGACATCACTCCCTCTACACCGTCGTCCAACGCAAAGCGGAGCAGGAAGAGCAGGCCGGCGTCGAGCAGAGTGGACGTCACACTGCCTTTCAGAACTGACAGGTACTCCCCTGCACGTGTCT
SphI8217	19	52.28	CATGCCACGGTAAGCTTAAATTACTTCTCTCCATCCTTCAGTTTATTTTTTTGTGCAGTGATGATTCAATAAATTATAGTTTCACACTGAAATCTTCATTCAAATCACTTACATGTATGCATTAAATAGGTGCCA
SphI8470	19	52.28	CATGCGTAATGAGTTAATGTATTAAAGACATCATAGATGCTATAAAAAGCCACCGCTGCGCGTACGTGCATAATGTGCATAACGATGGCTGCTCTGACGTTGTTGAAGGACCTTAATGTGACACATTCAGTGAAA
NcoI1711	20	0	TGCAGGGTTTTACCCAGGCCCTGCAGTTGTTCTTGATGCAAAAGGAGTTTCTCTTGGATTTCTGGCATTTCCTCATTAAGTTCACCCATTTGTCTTTTGAGTGTACCGAAGCTGATGGAGATGGCAGCCGAAAGG
NcoI2253	20	0	TGCAGGGAAATCTGCACAAGTATGCAGTATGTGTGATACAAAGGCTCCGACGTGTGTGTATGCACATTCATGTGAACTGTCGTATATGCTCTGATTACTCTCCAAACTTCTTATCTCTACATTTTTGTATGCAGA
NcoI3050	20	0	TGCAGGCGCAGCACATGACCACCAGGGGGCGCCACACTTCCTGTTTATAGTATAGTTTAACCCATAGTACAGGATACATTCATGGTAATAAAGATATTATTTTGTTTAGTTTATTTTACATTATGAGAAGGAGGA
NcoI3566	20	0	CATGGTACATCATTCTAGCATTAAAAATTAGCAAGATATGAGCAATCCCGCCGACGGTGTTTTAGACTTTTCACATTATTACTTACAAGGCATTTGCCCACCGGCAACTAAGGTTGCCGCTTGGACAAATGATTC
NcoI3899	20	0	CATGGGGGACTGGAACCTGCTGGGAAAGCTTCTAGAAAAAGCCCAGGAGCACTCCACTGTGGTGGGGAAGGTGTGGCTCACCGTCCTGTTCATCTTCCGCATCCTGATCCTGAGTGCTGCGACAGAGAAGGTGTG
NcoI4744	20	0	TGCAGGCCCCACTGGGCCTGGCAGACTGCAGACCAGCTGGGAGGAGTGGATGGTGATGTTGTGACCTCTCTTGGGTGAGGCATATTTTGACTGGGAGAAGACAACTGACAGCAAACAGAACATCACACATATCTG
NcoI497	20	0	TGCAGGCCAGTTCTCCTAGTCTCTTAAAATGCATTGTGACTTTTTCACTATAGGGATGCTAATTCATTAAAAAGCCCAGTTTAATGCAAAGTCAGACAATGTCAAAGGTGAGTCAAAGTTAAATATTGCACCTAA
NcoI5118	20	0	TGCAGGACTATAGAGAACCTTACAGGATGTGACAATTAATAAAGCCCACCGGCAACTATAGTTGCCAAAGTGTATGATTGTCATTTTCCACTTATGAATACATTTCTAAATGTTATACATGTTTTATATATCAAT
NcoI535	20	0	TGCAGGCTGAAAAGCAGCCAGGAAAAAAAAAGGAGCAGACATAAAAATCTGACTATAGAGGGACATGGATGTGAGATGTGTTCACAGGGTTTTAAATTCACTTTAATTTTGTCATTTTGTGAAATGGGTTATTCT
NcoI727	20	0	TGCAGGTCAGCGTCAAACGAAATGAACATTTTCATAACATCATAATTTTGGAAACGTTTTAAAGATGTATCATGAAGATATTTAGGTGCAAAGGTGACAGTAAGCTCTCTGGGTGACGCTCTGGATGTATTACTT
NcoI865	20	0	CATGGTGTCTATTAGTCTGATTCTAAGCACACCCTGTAGGAGAAGGCCACCGCATGCTGGCCTTGTCATGAAGCAGCTTCCATTTGATCTCTACTGTAATTATAATACACATTGCATTGTATTTATTCATACGTT
SphI2408	20	0	TGCAGGTTATAATAATTTCTCACTGTTTTCAGATTCCCTGTACATAAACTGCAGTCTATGACATTGATCAGATTTAGTGCGTCTCGCTTGCTTCCTTCCTGCTTCCTGAGAGAACTCTGCCTGCCATGTTTATCT
SphI3154	20	0	TGCAGGTCAATCTCAGGCCACTTCCCACAGGCTTCCCTTTCGCTCCCCTCCGCCGCTTGATGCTGCTGCTTTGTAATAAAGCAGCTAAACCGCAGTGTGAGCCCTTGCAGCCGCAGCGTTGGCTTCGGGGGTAAT
SphI3538	20	0	TGCAGGGTTTTACCCAGGCCCTGCAGTTGTTCTTGATGCAAAAGGAGTTTCTCTTGGATTTCTGGCATTTCCTCATTAAGTTCACCCATTTGTCTTTTGAGTGTACCGAAGCTGATGGAGATGGCAGCCGAAAGG
SphI3990	20	0	CATGCTCTACTCCCAGTGAGTGTTTGTGTACCTTTTTGTGGACTGATCATTCTGATAATGACTTATAATTTCTTTTTGGACAATGATGCAAATAGAGATTCCTGAAGGCTCGCACACACACACACACACACACAC
SphI436	20	0	TGCAGGCCTCTGTGAAAGATGGGCTGGATTTTTCTGGCAGCTGCCACTTCTTGTGTACATTATTTAGCTTAACTTTCTGCCTCTGACCTCCCTGACTCCCTGCTACACCACATGTGGCGTCAGATAAAACACACA
SphI4706	20	0	TGCAGGGAAATCTGCACAAGTATGCAGTATGTGTGATACAAAGGCTCCGACGTGTGTGTATGCACATTCATGTGAACTGTCGTATATGCTCTGATTACTCTCCAAACTTCTTATCTCTACATTTTTGTATGCAGA
SphI5432	20	0	TGCAGGACTATAGAGAACCTTACAGGATGTGACAATTAATACAGCCCACCGGCAACTATAGTTGCCAAAGTGTATGATTGTCATTTTCCACTTATGAATACATTTCTAAATGTTATACATGTTTTATATATCAAT
SphI6284	20	0	CATGCTGTATAAAGAATTGTCTGTTGCAGTTATAGGCTGGTTTATTCATCATCAATATACAAAGTATCATCCATTTTTATGCTTCTGTCAGGAACTGCATTGCACCATCACCAACTCTAGACAATTTCATCTGGC
SphI661	20	0	TGCAGGCCAGTTCTCCTAGTCTCTTAAAATGCATTGTGACTTTTTCACTATAGGGATGCTAATTCATTAAAAAGCCCAGTTTAATGCAAAGTCAGACAATGTCAAAGGTGAGTCAAAGTTAAATATTGCACCTAA
SphI6940	20	0	CATGCTTCATACCGATAACTCCAAAAAAGTGGCTGCACACTACAAGTGCATGGTAAGATTGTTGTGTGTGGGAACATTTATGCTGTAAATGTGCATTTACAGTACTACCACTTGCATCTTTCTGTAAACTGTGAT
SphI7531	20	0	CATGCCAATGCACCCATTATGTGACAGAACAACAATAACAATACAAAGCAGTACCATCTTTAGGGATGACAAATTAAGTTACTTCATGTGGTGTTTTATTTGGACCAATGAGTTGGAAGAGATAGGAAGGGGATG
SphI7935	20	0	CATGCACACCAGTGACCTAAATCCCTTCTCAGCAAAAAAAAAAACACACTGAAACAAACACCCAGGTGAGGACTGTTGTTGGACTGGTCCACACACCAGCCCAGTGCAAACTGTGACTGGACAAACCTGGGAGTG
SphI876	20	0	TGCAGGTATCACATTTACATTTTTCCTTGTAGCCAAGTCAATTTAAAATGCATTCCAAAATGTCAGCAATGAAAATGCTTGGGACATTGAAGCCCAGGGGCCTCATGGATAAGGATGTTGCTCCTAAACCAGGAT
SphI1366	20	1.76	TGCAGGCAGCAGCATACCTTGCAGCCTCTGAATTGCTGCTTGGCTTTACAGTGGGAACTCCTCCAGAATTACATAATGCACCAGAAGTGTGTTTCGTTTGCCAATATGCTGGCACACATTGTGAGCGGTGCTCGC
SphI3858	20	1.76	CATGCTCCATTGGCAATATATAAAAATGTATGCCAGAGTCCAATTCCATTAGTATAAAGAAGGCATGATACGTAAAAGAGCACAGGGAAACAATTTCCACTAATGCTGGTAATTACTCAAATGCAATACAATATG
SphI486	20	1.76	CATGCTGGGAGCTCGTGGTCTTCCAGGACCTAGTGTGTGGCAGTGTGCGGCAGTGTTGCTAGGTGATGTGGGCTTCCTGCTCGCGCTGCGCTTCGTGTCGGCCGGCGTGATGTCAGAGGCGCGGTCGCCACGCCG
NcoI5356	20	5.27	CATGGTTATCAGACATTTGGGGCTGTGGCATCAGTCAGGAGCTCCTTGTATACAATCACAGGGCTCTAGAGAGGAATAATGATCATGAGCTATATATGATGGCATGCAGGAAGTATCTCAGTGGGCCAGAAGCTG
SphI3856	20	5.27	CATGCAGGAAGTATCTCAGTGGGCCAGAAGCTGTAGAGTAATGAGAGAAGTATTCCCCATTAGGATTAGCTTTGATACAGTACTATAATTACATTCTCATTATTGTTTTGTTTCAGCCACAATTAAACAAAAAAA
NcoI2160	20	12.33	CATGGTGAGATACTGGCAGAATTATGCGAAACGAATCGCTGGCAGTTGTGGGTTTTGCTTTCAGGCGTTGTTCGTGTAGCTGTGACGACGATGGGATAAACCCGCTAGGAAAGCATTTTGTGGTGTGACACAGTG
NcoI8162	20	12.33	CATGGCATGAAAACCATTTATCTGCTGCAGCACATGTGGCTTAGGAGGGCTTTTATGTGTTTGAGAAGAGCTTATTAACCATCAGTAATTGGCAGCAATTAACGCACCCAGACACACGCCCAGACAAAGGAAGAG
NcoI6890	20	14.09	TGCAGGTCCTAATTGGTTAATTTCATAAACTCCTCAAAGGGGCGCTCACTGAGGCCCTCCCTCCCTTTTATTGTAAAAACAGGACCCAGTTTAGCATCGCTACCTGCAGCTCCTCTGGTCTTTGTTGCAGGGGGG
NcoI4284	20	14.63	CATGGACAAAACACTGGGAAGTGACCAGCTTCAAGCCGGGCGCCGAACTCCCTCCCTGTCTGGCCCGAGCGACGTGCCCATTATCTCTCTGCTGTATTTCCCTGTGAAGGAACCCCTGCAGTCACCGTCTGACTC
NcoI4711	20	23.01	TGCAGGTTTCTGACAGCTGACAAACACAAAATTATAAGTACACTGTAGCAATCTGTGCCAGGTGGAGTATCTGTCAGCAGCTCAGCATCTCACGGTGTGAAGCGGACACAATAATGACTACGCCAGCAGCGGATT
NcoI2205	20	28.46	CATGGGACAAATAGAGGTGGGCCGGATGGTGACTGTATCCTCATGAGTGATTGGATGAGGTGAATCTTTAAAAATCTGGATTGTGTTGAAGACAATTTTAGTAAATATTAGTCGAGGAAGAAGAATACATCTTTG
NcoI1758	20	30.25	TGCAGGGCTGAACTGAAAGGAAAAAAAACAAAAAGCAAACGAAAAATCCAGTTGTAGTGATACAAATTAACTGAACTACTTTAGAGCTTGAGAATGTTACCTGTTCAACTTTAAAAATCAGGACATTCACAGTTT
SphI5016	20	35.53	TGCAGGAGCTGAGCGACGGCTCCGGTTCTTTCTTCACCAGTGTCAGGTAATAACCCGTCCCCAGCTGGTTCTTCAGGTACAGAGAGGAGCCCACGCAGCACAGCTTCCCGTGGGAGATGATGGCGATCCGGTCGC
SphI7943	21	0	CATGCCACATGGTCGCATGGTCGCAACTGTCGCCGGTTTGATTCCAGCTGGCGACCTTTGTTGCATGTCATACCCCTCTCTCTCTCCCTGTTTCCTGTCTGCCTCTTCACTGTACGGTCCAATAAAGGCAAAAAA
NcoI7387	21	2.64	TGCAGGCTTAATGTTTTCCAGCATTGATTGTGAGATAAAAAACATTTACTCAAATGTTGTGTTTTCTCTCATACAGTCACAACTGTGAGTGAGACGTAAAAAATGTTGCATACAGTTCTTTGTAGGGCCCTGTAG
NcoI966	21	2.64	TGCAGGTGCTGCGCATCACAGGTGAGACTGGATTACTGACATACATGTTAATGTAAAAACATTAGGGATGGTCTTGAGGAAAACTGCAAACTGCTGTTTTTGCATAATCGCATACACTGAGTTATAAGACAGCTA
SphI1059	21	2.64	CATGCTAAAAATAAGAAAATGTAAATGTGAAAATGACCTAACAAATGGAAATACTGCTTAAAGTCTTGTTGTCTGCCATCCCGCTCTGTGAAAATCCTGTCGTGTAAAACTCACATTTTATGCAGATGATTTTAG
NcoI4722	21	5.28	CATGGAAATCAACAAAACCATGTTCCTTGCAAGAATCTGCGTGTTAGTGAGTCTGTTCAGGAAATGAATGCAGACAAAGGCATGTGCAAGTGTGACAGCACACCATGCAACAATGACCAACTGAAAATGCAACAA
NcoI8566	21	5.28	CATGGAATACTAATGACTTCCCAGCTTTTCCGAGGGAGTTCGGACTGCTTGTGACGGTCTGGAGAATGGATGCCAAAAATTTAGCTCTAACTGATCAGAGTTTAGCTGAAATTATAGAAACTCTAAGCCTCCAAC
SphI3933	21	5.28	CATGCAGGTGTGGTGAAAAAGGTGCAAATAAGCTGGCGACAAAGTGAAAAATTAGGCGGTGCTTATAACACAGTGACAGGTTTCAGACAGGAAGAAGCCCAGGACAGCTCTAGTATGGTCTAGAAGTATGGTGCA
SphI6756	21	5.28	CATGCGATTGTGTATGTGTCAATGTGTGTACGAGGCGAAAGGTGAATCGATTTCCACAAGATGGCTTCAGGGAGGAATAGGTCTCACAACTGCCCAGAGCTGTCTGTAGAGAAATAACCCTGTTATATGGCGGCA
SphI8175	21	5.28	CATGCACAGTTTGCGTACTTATTCCCTCGTTTTTTTCAAGTAAAGTAAACTGTTTTGCTAATAACAGGTGCTTACCTGATCACAATGTAAAGCTGCACTAGACAGTTTCACCTGTTGGTGCCCTCAGATGGCAGT
NcoI8245	21	12.34	TGCAGGAAACAGCACTGTAATGTTCCTTTGTGGGGGGGCTTTAGTGCTTTTGCTGCTCAGAAGTGAGTTACATGCTGAGCTGTGTCATTATATACTCTACTGTGACCTAATTGCACTTTGTGGTATTTTACAATA
NcoI987	21	14.1	CATGGAGTGGGCTCCAGACAACGGAGGGGCTGAAAGCTGTGTCAGGGGAGAATGCTCAGGGTGACACAGAGATATGAAGCCCCACTGTATGGAGTGCCTCCTTGCCCCAGCCATGAACCCTCTCCTGGACCCATC
SphI5399	21	14.1	CATGCTCAAACCAAAGTGCTTACATTTTCACAAGGGTTCAAGGACCAAAAGTCCTATATGTTCCAAATAATAATTCTACATTGATAGCTTTTTAGCTAAACTACTCCTACCTGGCATGTAACGCGCTCACAAACT
NcoI5964	21	15.85	TGCAGGTTTTAAAGTTATGAAGGAGGAGTAAAAGTGTTGTCCAGTAGATGTACTTGTTGTTCCAGTTTAAAGAGTTTGTCGTTCCAGTTATAAACCATTATTGAACTAATTACTTCAAAAAATTTATGTTAAATA
SphI7578	21	15.85	CATGCAACAACTGTTTTCCCACTTTTTCCATAACAAAAATGTCCCGAAAGACTTTGATTGCTTTGGAGGGATTGTAATCGCTGTTTCTTACCGTATGGAGAGCTTACCGTTTGGTCCATCTGGCCTCGGTCTTAT
NcoI5459	21	17.61	CATGGCTATGGTCCTGGGTACTGGTGGATTATTAAAGCTCCCTCCTGTCACAGTAACTGTCACAGTGGGAACATATTGGGAGTAATCATGGACCAAGCTGGGATCCATGTGGCTTAGAATCCAGTTGCGGAGCCT
NcoI7660	21	17.61	TGCAGGGTGACTCTGGAGGGCCTCTGGTGTGTGAGGGGGCCCCAGGGAGGTTCTTCCTGGCTGGGGTGGTGAGTTGGGGTGTGGGCTGCGCCCAGATCAACAGGCCTGGGGTTTATTCCCGCGTCACCAGGCTCC
NcoI8267	21	17.61	CATGGCAGTGAACATTTCAGCTTCCAAAAACAGTCAAAACTAAACACCTTTACTCAAACTTTACACCAAAATAAATTTATGAAATGTGTAGGGAATGGAGGATTCACATAAGAGGTGATTTGAGCTAGCATCATT
SphI7369	21	17.61	TGCAGGGTCACCCAGAGGGTGCTAGGCACACACATACACACTTAACAGAATAATCAGGATTGAAAAGCCTATGCATCATCAGCTGCAGGTAGTACCAGTATTTAGTTTTGTAATCAAACATAGTTAGACTCAAAC
SphI781	21	17.61	CATGCAATTTGCTTTAATAGGGAGTGAATGAAGTGACACATAAAATAATTGACAATTTTTCTCAGGCGGACATGTTTCCCTGGAAGGTTTAAATATATACTACTTCACAGTGTTATCAGCATCTTTAAAAGTGAA
NcoI2984	21	19.36	TGCAGGTGGATGGCTCTGGCGAGGGTGCCGGAAGCGCGGGCGGCTCAGTGTTTGTTGTCGCTGGAGTATTAATGGAAGCTGAGTAAAGTTGGAACAACCTGTCTTTATTGTCGCTGAAGGGAATACCTATTCCTT
NcoI3715	21	19.36	CATGGATCCTGAACTGCAGATCAATCCGTCTGTTTCAGGCGATGATCTGTTTGAAAGCGATTCTTCTCAAGCCATGATATTCCCGCAGCAGTCAGACTACAGCCAAACTTTTAGGCAGAGCCGCTTGTGCTCCGT
SphI3044	21	19.36	TGCAGGAATTGTGTCATACTTTAGGGCCTTGCAGTGTTTTTTGATCTTTTGCTTTGTTACCTTCTCTCCAACCTTTCGCAATGACTTGAAAAAGGAAAAAGGAGGTGGGACATGGCAAAACTGGGTACGGCAACC
SphI6733	21	19.36	TGCAGGATGTCATCCATTATCATAATAGCCAACCAAATCACTATTATAGAAAAATGACCATGCACTTACCTACTTCAGGAAACAATAGCTTTCAATATGCTGCATAACTCATGTTAAATTAGTCCCATAAACTGA
NcoI3631	21	21.12	TGCAGGGAGAACAGGGAGTGAACATGGAGTAAAGGTTTAAGCAATGAAATGTTGCCTGAATGTCTGGTATTAAAAATAAAGTGCATTCAACTACTACAAACATTTAAAGGTATACAGATTTCCCCAAAGCCAGAA
SphI3319	21	21.12	TGCAGGAGCCCATTCAGCCCCAAACACATACTGTCACTCTGATTAAATATCACCTCACCGTGTGTGTGTGTGTGTGTGTGTGTGTGTGTGTGTGTGTGTGTGTGTGTGTGTGTGTGTGTGTGTGTGTGTGTGTGT
SphI7169	21	21.12	CATGCAAAAATATGTTTTTATGTGAGTGCTTCACTTTCTCTGTGTGTTTCAGTGTGTGTGTTGCTTGGATGAATGAAGATAAGAGCCATGAGAAAAAGCTTAACACTGTGTGTGTCTGTGTGGGTTTATTTCTCC
SphI3094	21	22.87	CATGCGCCCAAACAAAACAGAAGGGGTCACAAGTGCAACAACAAGGCCCTGAGGCCTGTTTCACTAAAGAAATTAGCTGCTTACACTCAGATTGCAAATAGTGGCAGCTGTCCCACAGTGCTCTCACATGCCAAT
SphI8258	21	22.87	TGCAGGCAAGAACAACACAGATTAGCATAAACAACCCGAACAGATTAACCAGCGCAAACATCGTTAAAACTGTGAGAAGAGGAGGGAAGTCTGCTCCGTCTGCCGAGCAGGCTGGGAAATCAACACAGGGCACGG
SphI7466	21	24.63	TGCAGGGTTGTATACTGTTATACTCCATACAGGTGTGAGTACAACTCATTGCGAGTTCCATATCTGGTCGTTATACTCCTTAATTGTATTTTGATGCTAACTATCATGTTGTGTGTTGGTGAGAACTTGTTTTGG
SphI1722	21	26.38	CATGCATGTGCAAGTCTGTGCTGAAATTTCACAGGTGACTTCCAAATGAATTCCTGACTTGAGCCGTCTCTAATTGGACGCAATGAAATCACCACTTATACAGAAGGCCAACAGGCAAAATATATGGAGGAGCAG
SphI3104	21	26.38	CATGCCGTTTACTGTATACTGGCACTTACTTATGTGGAAATGGATGATAATGACACTGCAAACTTGTCTGTCTCGCAATCTGATCCCTCTCTCACACACACATATACAGGCCACACACACAAACACCACACAGCA
SphI4002	21	28.14	TGCAGGGAGAGAAATGACAAACTATCACAGTGAGAAAGAGTAGCAAAAGATTTTTTGTTAATTTGCAGGTGTTTCACACATGGCTAAATGTTTCATATGATTTTTTCTTTTTTAATCAAAAAGAAATCTTTGACA
SphI4246	21	31.66	CATGCATTATTATTAATCCCTATTATTAACCCTGAGCCTGACCTGTGTAGCATTAACAGTATTTACACTGTTACCTTCACGCTCCTCTGCCACATCCAATTTAAAAGTAATTAGAGCATATTTAAACCATTTGTG
SphI1966	21	33.42	TGCAGGCAGGCTTTACACACGCTGTGGCTACATGACAAGATCACAGGGTGTTTAAAGATGTCACGGCAAACCGGACAGGTGAGGTCCTTCACTGAGAAAGATGACATGGACAACATTTTCTCTCTGAGTGAAGCT
SphI6352	21	33.42	TGCAGGAGTATGGATTGGATTCTGACTTCACATGTAGCGTACCGCAGCTCGACTGGAACCGATCTTATGCCACCTTGTTCCAGAAAAAGTGTTTATATTAACCAGTGTTTTAGGCAAACTTCTCCCAGATTCAGA
NcoI3848	22	0	TGCAGGGTATTGAAGGTCTGAAGGTGCAAGATCTTGTGCGTTCTTGCCCTATTGCGCCCAGACATGTATACGAGGCTACTACGTGAATGTGAGTGCAGTAGCAGCTAGCTAGTTGGCGAATCTCTCAGCCAGTCC
NcoI5304	22	0	CATGGGAGGAGCAGTGCACATTTTTGCCCTTGTATCACCATTAAATAAATGAGTGAACAATGTCTCTCTGCAGTGACAGATGATGAGCAGGGAATACAGGAGTGAGATGGGATTGCCAAATGCCTCCGTTTCTGT
NcoI5270	22	1.76	CATGGGAGGATTAGAAAAACACCAGAGCATGTTTTCGTGCATTACATGTCACTGCAAAGATCCCTGGGAAGCCTCATCTAGAAGCTAGCTCCTATGTTTTTTCTGTTCCTAACCAATATTAACGGAGGAAAAACA
SphI7777	22	1.76	TGCAGGCCTGCCCCCATTGTTCCCTCTGAGAGGAAGAGGAAGTGATGTCACGCCACCACCACCGCTTTGAGAGGGACTACCGGGGACCCTGGGAGCGGAGAGACATCCGTCCTTCTGGCCTCCACAATGGAGGAG
NcoI5236	22	3.51	TGCAGGTTCACCTGGGACTAAATACTTGACATCCTCAGCATTCGACTCTGTTTTGACATCATCATAATGTGGATGATATTTTTCCTCAGTCTCCGGTTCTGGTTTCATATTGCCATAATGTGGATCGTACTCCTC
NcoI809	22	3.51	TGCAGGAGCTGGACCCTGAAACAATATTTATCTGGCGCCTGTTTCTAAAGAGAAACACAAAGGTATGGTTTTGTCCTTGCCATTATGGGGAACTTACTGTACATTCTGTGGTACAGGTGGATGTGTGTGTGTGTG
NcoI8596	22	3.51	CATGGGAAGACAAATCCTAAAATAGATAGAAGATTCTAACTCTCTGATAGCAGCAGTTGCTGGGAGCTGACACCTGAGATTTCAGTCAGTCTGATTATGAATGATCGCATCTCCATTCCAGGGAAGACGGTGTGG
NcoI6136	22	5.27	TGCAGGATAGTTTGTAGACATAGCTTTGGTAACCCACTCTCAACATTGCTTCCTGTGCCGAGGCTCAGCAGATCTTAATTTCCCCTAGGTTCCGCCGAATCTCGGACTATATGCTCTTATCTCTGAAATGTTAAC
SphI5854	22	5.27	TGCAGGGGCTGCGGACAGCTCCGTGATGAACCTCTGGGACCTGGCATAGACCTAGTTGGTCCATACTGCCTTAGGTGCTGCAAAGCCTCAAGGGAAGCCAAAAGTACTGACTTCTGTTCACCTTTTGGAAGCATC
SphI7606	22	5.27	CATGCTAACACACTAAAGTAAGATGGTGAAAATGGTACATATTGTACCTGTTTAGCATCAGTATGTTAGCATTGTCATTGTGAGCATGTTGGCAGCGGCTGTAGACTCTTAGTCTTGTTTATTCCTTTGGTACTG
NcoI2523	22	12.33	CATGGTTGTCTGGCTGAGACAAAGCTAGGTGATGATAGATGTGCAATAATGTGGTGGCCTCTCAGGACTGCAAGACCATCTAATTTCTGCTTGTCTTACTAGTATTACAGCATTGTTGATAGTCAACTTAGTCAT
NcoI4817	22	12.33	CATGGCATGTTTACAGTCTTTAAAGTTTCATGTTTATTGTCATTGTCATATACATTAGAGGCAGTGCATTCCAAGCAATGGTACTGCTCCTGTAAAATGACCATAAGAAAAACTGAACAACTTAATCTTTATGAA
SphI4932	22	12.33	TGCAGGCTTGCCTTGGGCTCAATAGCCTATAATGCAACTGAGAATAACTCATTAGTTTAGAAATATGCTGCCTTTTCTTAGCAGATTTAAAGCCTACAGATTCTGTCACACCTGAATGCACATAAACCTGAGGTA
NcoI4305	22	17.61	TGCAGGATCCTCAGCTGCATGTGTATGAATAGACTTTGTGACGGACGAGAAAGCGACCCCATGACTCCTCTTATTGCATTCAGCAGACCTGCTCTGGAAACAGCCTCCAAATTCTTCTATTTCTGTTTGCACGTA
SphI7617	22	24.68	TGCAGGGTCTACCATACTGAGCAATCTTTCTGCTCAACTCAAATTTGCTAGAATTTTTGTAATATTGCCAAAAAAATAAGTGTCTTTATCATCAACAAATATGTTTCCATCTCTCTCCTCAAACCAGCACAAAAA
NcoI1534	22	26.43	CATGGCCCATCACATGTAAAAAGTAACTAAATGATTAAAGGATTACTCCGCTGTTTTTCAGCCTTACATTCAGTTATCTACCACACTTATTGGGCTACGTTTGCCTGAACAACAATAGCCTTAATTGTGATGCAC
NcoI6992	22	26.43	CATGGTAGTTAAGCCAATATTGGATTGCTGCTTGAAGTTTTTGGTTGGCAGTGCGAGCAGGATGAGGGGGGAGAGAGAGACAGTAGCTGGTAGTTTCACTCTAACTGCATCCACACATACACATACATACACAGC
NcoI4142	23	0	CATGGTGAAATTACATTATTATTTCATTTGATATTTTTCTTGTAGAAATTAGTTTGTAATTGTACTTTGTACAAACTTATTTAATACTTTGTAGACCATTAAAGAGGCCTGGAATTTAATTTATAGAAAATAATA
SphI4037	23	0	CATGCAAAGCTGAAGGAGCAGATTCGAATCTCTGAAAGGAGTGCATTGAATAACTTTCAAGACAAAGATTTTTAACACGGAAAACGTTGTAAATATGGAGGAATTATTTCAGACATTCAAATGATTAAAACCAAA
SphI5094	23	0	CATGCACGCGCCTCCTCGACGCGCACGCTCGCGCATGCACGCTCGCAGCAGCAGCAGCACCGAGGGAGCGATCAATACACTAAAGGCCCGGAGAGGATTTTTACCGGAGCGGAGAAAAGACGCGTCGCGCGGGGC
SphI5270	23	0	CATGCACGCTCGCAGCAGCAGCAGCACCGAGGGAGCGATCAATACACTAAAGGCCCGGAGAGGATTTTTACCGGAGCGGAGAAAAGACGCGTCGCGCGGGGCTGGGAGAACCGGAGGAAAACGGCAGGAATTATG
SphI7524	23	1.76	TGCAGGTGTGAAGCCAGCCACTGTCTCCAAACACACCTGAACACAGGTATCTACAGACTCTCTGAAATGACCTGTCTGTCCAGAGTATTAAGAGAAATATTATAAAAACTGGCAGAACCAGGTACAAATTGCAGT
NcoI8048	23	3.52	TGCAGGTAATATGGACGGAGCTCATTAACAAACATTTGGTTAATTGAAGTTGAAAATAACCAATCAATGAATTTGAATGTATTAATAAATGAGTTGAGTGGTTATTTCATTAACAATGTGACTGATGACAGTTTG
SphI4042	23	5.66	CATGCAATAATTCCCAACACCACTAGAACAGTCTGCTTACCGGGTTTCATGGAAAAAGCAGTCGCTTATGAAGGGACAGCAAACCTGGGTATGAAGTGCTGTACAATACAGACGAGAGAAATCCAATTAGTTGTG
NcoI5054	23	29.03	CATGGTATCCACCAGGCATGCCAGCTCTCCAGCTCTCCTCCCCCTTTGTCCTAGATTCTCTGCAATGATGTCATTCAGTGGGCCGATCACGTGGCTGCATGTCTGCCTGTCTCTGAGTTCTGCCTCTGCTGTTCA
SphI7534	23	30.98	TGCAGGGTGCGCCGTCGGGCCAGGTGGTAGTTCTCTGCGGGGCTGGTAGCTGCTTTACCACCACTCCCACGCTGAAAAACATACACGAAATAACAGATATAGTAGGTGAGATTAATCAGAGAAGTACAAAGCTTA
NcoI8623	23	38.95	TGCAGGACTGTGAGAGCAAATGGAGAAACAGATTTATTCTCTACTCAGTCAGAAACTCACATCTGAGTGTGAAATGGAGACGGGGAAAAAAAAGGCGAGAAGCAGAAGAGCAGATCTCATGTTGGACAGCTGAGT
SphI1390	23	38.95	TGCAGGACTGTGAGAGCAAATGGAGAAACAGATTTATTCTCTACTCAGTCAGAAACTCACATCTGAGTGTGAAATGGAGACGGGGAAAAAAAAGGCGAGAAGCAGAAGAGCAGATCTCATGTTGGACAGCTGAGT
SphI1090	23	49.24	CATGCTGGCTCACGGTCATGGAACCGAGCCATCGTTAATGTTATTAGTAACACCTGTGCTTTTGCTTCTATAACAAGTCAACATGTCTGCTGTGAAAAAGGTCTATTAAAAAATTTCTCAGCATTTAAATGAACT
NcoI617	23	49.43	CATGGGTTATACTATATTTTGGATATGCCAAAAAATGTCAAATAAACTACATTATAAACTACATATTTTACTATTAAAATCCTTCAGTTTTCCTGTAAAGTCCCCAGAGCTTTCATATGATTTATCTTGCACTCT
SphI1077	23	49.43	TGCAGGCACTACCCAGAGCTGTAAAGAAAAAAGAAAAATATTTAATGTAGGTTATTGTTTAAAGTCAGTATTATCCTGAAAAAAATGCTATTGAACATCAATCAAAGATAAGGCATTAAAGGACAGTGCTCCTTG
SphI1624	23	49.47	TGCAGGGCTGTAGTTCCATGGAGGCCACCTGAAGCAGCAGGAACGACGGGAATGTGGGAACAGTGATACGCTTCGCTGTCTCCATCACCACAACAACATCTCTGCCTCATCATGGGAGAGGAGAGGAGAGGAGAG
NcoI2248	25	0	CATGGGGACGATGTTAGACAGTCGCTGTGTCTCATGGATGACAGCATCAGTGAAGGGCAGGTTCTTCCTGTCCTCAAGCCGCACCTGACGACTTCCTATCACCCTGCTTAGCTCCTCCTGGACCTGGTCTGGGAG
SphI7762	25	0	CATGCTTACAAGAAACCATAACCACAGTTAGAAGATTATAAGATCAGACAACAGTGACAAAAAATAATTAATTATAACAATTACAAAAGTGATCAAAACATCAGATAATAAAGCTTTAAAATCTCTAATGCTGCC
NcoI8502	25	1.76	TGCAGGTCATCGCAGACGAGCCTGAGGGCGACGCTGCAGACGCCGGCGAGAAGGAAAGTAAAAAGGCGAAAGCCAAGAAAGCTTCAGCAGAGGAACAAACATCCAACGCTCAGCAGAAAGTTACCAACAACCAGG
SphI6435	25	1.76	CATGCTGATGTTAGCATTTACTTCAAAGCACCGCTGTGCCTACGTACAACCTCACAGAGTCACTAGCATGGCTATAGAGAATTTTCTAAATGGTTATGCTTTGAAATTACTTTTGATAATGCAGTCAAATGCTAC
NcoI8745	25	8.82	CATGGAAACGCCATACTCCTTCATCTCCTTCAGCACCTGTGAAAGCAACACCAACATCCTCAGAGCCGCTACTGTTGCAGCTCACAAAGACCAACAAAACAGGCCGTGACACAAAAAGAGCACTTATTGTTTAAA
SphI2013	25	8.82	CATGCAGAAAAATCTGTGAATGATATCGTAGAATTCATATTATTTCCACTGTGTTGTTGTTACTTTAGCTTCTGCAGCTGTAGCACACCTGATTTGATTTGATTCCAAAGATTCGACAAGGGATTCGAAAGGATT
SphI2051	25	8.82	TGCAGGCTGTTTTTTTCTCTTCACCCAGTCTGACTCCACTCCAAACCTTTCAACAACTTCTTATCGTCTCTTCCTGTTTCTCAGCCTTCACTACTTTATATGCCAGAGGAATTAGTTTGGGTTAGAGCTGGCTAA
NcoI8695	25	10.57	CATGGCCGCGCAAGTGGCTTCAGCCCTGGTATCAGACGGTGAGAAGAAGCCGTTGATGTTACCGAGAGATTCCCAACTTCAGACTGGGAGAACTGGTGGTTCTGCTGCACCACCAGCTGGAGTCCACAGCATGAA
SphI1529	25	10.57	CATGCTCCAGCTCCTGCCTCAGATGAGAGCTCAGCACTGGAAAAATGAGAGGGTTATATCCTCAGTTTCCTGCAGTATATATATAATCCATCCCAGCCCTGATAATTCACAGTGAAATGTGCAGAGTTGCAGGAG
NcoI8223	25	12.33	TGCAGGTTCAAATATTCAATTTATTCATCCATAAAAACAAGTTTTTTATTACAGTGCTTCCATCCTGATCAACCAACACTGATCAACAAAACGCAGGAAACAAATACCCACAAAATAACCAAAGATAAAAACAAC
SphI1527	25	12.33	TGCAGGTGGCGCTAGAGGAAAAGTCAGGGGATCACCAAAATCAATGGGATTCATCCTCTGGGGAACATCAATGCCTGTACAAAATTTCATGGTAATCCATCCAGTAGTTGTTGAGATATTTCAGTCTGGACCAAA
SphI4077	25	12.33	TGCAGGAAGGTTTATCTGCTGAAGAGAGGAGGAGAAGTCATTTGTAAACCTGTTCTTTCATGGCTAAACATTACTAAGAGCTACGAGTATTTTTTCTAAAGTAAGGTTCCATCATTTAGGTAGAGCTGGAGTCAG
SphI1432	27	0	CATGCGAAGCAGTGATGCAGTTTGGTGTAAACTGGTGAGGTTGATACATGTGTTAGGGTTCACGTGTACATGTACACCTGTGTATACATTAAGTGTGTGTACTGTATGTGTGTGTGAGTGATGGGAATTTCAGTG
SphI4652	27	0	TGCAGGACTGTCCTCCATTGCTCCTCTGTGTCTCTGACTGTCTGCTGAACATGGACTTTCCTGCCCTCGTCTGCGTCCTGATGGTCACACAGACTCTGGCCTTGCCTCCTCAGGTTGTTTACCTTACAGTCACCT
SphI5359	27	0	TGCAGGAACACAGCAGCCGCTGACTGACCAGCCTGCAGAACTGATCTACTGTCTGTACGAGCTAAAGCTGCAGCAGGAAGATCTGTATGAGGAGAAACAGCTGTCTTATTAGACCGTCCCACGGCCCGCCATCTG
SphI5440	27	0	CATGCAGTATACCAACTCTGGTGCGCAGTGCAACCTTTCACACAATACACTTGAATGAAAAGGATGTCATCAAAAACACAAACAGCAAAGGGAAAGAGCACATACATTAGAAGAATATGTTAAATAAAACCCTGA
SphI3665	27	1.76	CATGCTGTTGGAACTGTAACAAAAATGAAGCATCCAGAGTTACACATGTGACATTGTCTGTCGCTGTTGTTGTGTGTGAACAGCTAGCTAGCTAACTCAATTAAAATGTCTTTGAACGACCAGGTCACATCCTCA
SphI975	27	5.27	TGCAGGCCCTGCAACAGACGCTCCTTCAGGACCAGAACTGAGACTCTCAGCTGGTGCCACAGCAGCTGCACCGTCCTGAACCACATGAAACACAACACCATGTAGTTATTTAATATTAATAAATCAATTAGTCAA
NcoI5145	27	14.13	CATGGTCACCTGACCAACTAACATGAAACATCACTACCATTAATCCTATAATCTATCTTAATAATAATTACTTAATTCTGCAATTAATTTGTATGATATATATCTTTGCGTGGGTGGGGATTTATTTATTATATT
SphI605	27	15.89	CATGCCAGAGATACCTGTTCCTTAACACGGTGAAGACAGGCGGACGGATGATTAAACATCATTAATAATCCCATCATGCTTCTCAGATCTTACCCATGTGTCTTTGTGCTCTCCAGGCGCAGGATTACTTCCTCT
NcoI2149	27	17.64	TGCAGGCTGCAGCCACAGAGACGCAGCACCTCCTTCATCGTCCTACATGAACACAGAAAACATCTCATCAATATTTTATATATATTTTATGATATATTTATGTTTTTTAAATAGACACAGTTCCTCCCGACCTGC
NcoI2164	27	17.64	CATGGGTACACTGCAAACAGGAGCTGCTAACAGCTGATTCAGCACACTTTTAATGGAGACTATCTGACTAAATGTTTCATTGGTTCCATTTCGGTTCTAATCTGACATTTTTTTGGTTCCAGTTTAGTTTCTGGT
SphI971	27	17.64	TGCAGGAGGGCAGAGTCATCAACAAGCAACAGGCTGGAGGAGCTAGCTACATTAGCTGATTAGCTCGTTAGTAAGCTAGCTGTCATATCAGACAACAGTTTAAAACACTCTGAACACAGTTGGGTTGTTTAACTA
NcoI5045	29	0	TGCAGGGTGAGGCCCTGGAGACAGTTACCACGGCAGCAGTATGTCTGTTCAGCACACAGAGCCAGCTGGCCGACCAGGTTCCTCCTCTGGGTCACCTGCCTCGTGTCCTGGCAGCACTCAACCACAAGAACAACG
SphI3096	29	8.86	TGCAGGTGCCCATACTGTAGCTGTGCATCATAATATAAACCAGCTTCCCCGAATGTGAAAATTATGTACGGTCCCTGTTGCTTTTTCACACGGTGCCTGCACCAAAATGATGAAAAGAATCCAAAGATTTGGTGC
NcoI2953	29	14.15	TGCAGGTCAGAGACTGTAGTGAATCTCAACTATAGAAATTAGTGTCTAAAGGGAGAAAGAAGAAAATTAAATAATTCTGTATAATCATTTGTAGGTAACTATAACTGTGTAGGTAAATATTTGACCTCACAAAGT
SphI1574	29	14.15	TGCAGGTTGTTAAAACACACAAATTCACAGAAAAAAATACAGAAGACATGACCTCAGTGTCATGGTGGCTACAGCCCTCGTTAATACTCAGGCAACAATAATGAACTTGACATCTAATTTTTATGGAAGCCCATT
SphI4498	29	15.9	TGCAGGAGTTATACAGTAGTAGCAAGGTGAAGCATGAAAAAGAACAGACGCTGTGGTATGCAATAAATGCAAACAAATAAGGATTTTTACATCATAACAGACTTTTATTTCTCAACAGGGCTGGGACTCCATTTG
NcoI1071	29	17.66	TGCAGGAAACTTTCACATAATTCACTGTTCTTGAACATAGACTTCAGGGTTCCCAAGATGGGTACATACACAAATTTATCTGTTACAGGGATCTGATTGTAAACTCCTGTTGTTTGATCTCTGCGTACATCAAAT
NcoI4070	29	17.66	CATGGTGTTTTTGGACTGGATAAATAAGACCAAAACTATCTACATGACTAGATACTAGAAGGGGTAAAAAAATATATTTTTTGTAATTTGGGTAAACCAACCTTTTAAGACATACTGTATGGTATATAGAGGGTC
NcoI5392	29	17.66	CATGGTTTACCAAAGAGCTCAGGCAAGGGAGACACATTGAGGGACAAAATAGAGCGGAATACAGAGCAGCAAAGAACCAGCTCAACAAGGAAATAAGAATACGAGGACATGTTGGACAGGACAGGCACTTCTCTA
NcoI7609	29	17.66	TGCAGGGACACAAGCCAGAATCAGAGCCACCCTCTGCCCCTGTCACCCCCCTTCCTCCTATGCGCTCCAGAAACCCCTCCCCACCACAGGAGGATTTGTTCCGACCCAAGCTGGACTCATCCTTCGCCATCGACT
NcoI8783	29	17.66	TGCAGGTGAAAAACAAGGTGGACATCCACATACTGCGCCTCACACAGTGTGCTGCATTTACAATACACCTCTGTGGCATCAACATAAATCTGCAGTATGTGCTCGTCCAGGATACGCATGATTTAAAGCCCTGGA
SphI3111	29	17.66	CATGCAGATGGAAAAAAATAAATAAAGCGCTGTCTCATTGTGCGCCCTTCTTGGTCACAGGTTTTAGTGAACATCGGCAACCATTTCGATCTCAAAGCAAGTGTTTTCCAGGCTCCGAGGAGGGGGATATATAGT
SphI4297	29	17.66	TGCAGGTGCCTCAGAGTCCTTTAGCCCAGAACAAGGAAGGTCGTCTGGAGAGAAAGGAAAGAGAGGTTTGATCATGTTTGTAAAGGTTTAACCCCAAGACCTGAGGGCCCTGCACTCTTGTCCAAGAACTCTGTT
SphI5273	29	17.66	TGCAGGTAGAGCCTGTGGCCTGAATCAGGTAGAGAAGTGCCTGTCCTGTCCAACATGTCCTCGTATTCTTATTTCCTTGTTGAGCTGGTTCTTTGCTGCTCTGTATTCCTCTCTATTTTGTCCCTCAATGTGTCT
NcoI3626	29	19.41	CATGGAGTGTAATGTTTTAGAGCCTTTGACTTAAGCCTCTCTCCCTCACGCCTGGATCTGAAATGCCAAGCCATGTTCTTCAGGTTGAACAGGCTTAGGGCTCAGACTGAAACTTTCCCCTTAAAGTCATTGATT
NcoI519	29	19.41	TGCAGGACAGTTGGATGCGTGCCTTCATCTTCATCTAGTAAACATACACTCTCACTGTCAGGATAACATGCTTTCCAAGGTCCATGCTGAGCCTGAACGAATGCACATGGCCTCCCAAACGAACACTCACAACAC
NcoI6058	29	19.41	CATGGCCATGTCAGCTGGTGAGCATCGGTTTCTATTTTATTATTTATGAGTTTCTATATTTTGTGAAGATGCTAAATTTGAACTAGAATGAAAGTGCAAGAAATGCCCAGTTTGCTTTGGCAATGCAATCTCAGT
SphI6974	29	19.41	TGCAGGGACACAAGCCAGAATCAGAGCCACCCTCTGCCCCTGTCACCCCCCTTCCTCCTATGCGCTCCAGAAACCCCTCCCCACCACAGGAGGATTTGTTCCGACCCAAGCTGGACTCATCCTTCGCCATCGACT
SphI8266	29	19.41	CATGCCACGTCTGACACGCCCATCTCATGCATTGATCCTGCAGCTAGTGCACATGAAAACATGGAATTAAAAGGGCTCCGTGTCAGTTCCTAACACATGCATGTCTGTATATTGTATAGTAGTATACAATAACCT
SphI1437	30	0	CATGCCTTAGTGGAAAGAATTTAATTAATTAATGTTTCCACTAAAAAACAAGCAATGTTGTTCTACTAGGAACGTATGATAAAAACTAACTAAACCATGATTTGTTACTTTAGCAACAAACTTGCCTTTCAAAGA
NcoI5013	30	12.47	TGCAGGAACAAAAAGAAAAAAAAAAGTCACTGGTATTTTGAATGCTGTATTGTTTTTAGCCATGCTAGCTGCATGGCTCTAGGGATGGCAATGTCGGTCTTTCGGTCAATCCACACTTCAGACTGTCCAGACTGA
SphI3334	30	21.41	CATGCGTTCAGATGACACTCAGGTGGATTTGATCTACTTCCTCTTTTGTACAAAGGAGTTAAGTTGGTCAATGCCACAAATTTGCTTAAATTTGATTGCTAGAAATAGTGCAGAATCTTAAATATTTCTTCTTCA
SphI1114	30	25.45	CATGCAAACTAGCTAATCAACCAACATGCATACAATCATCTTAAATTTGAAAACCAGTAACATAATACTAGCATCTACAAACCACACTGATTCCCACTTAAAATCACCCTTCCCATGTGGTTTTTGCCAGGACTG
SphI7579	30	25.45	CATGCTCTCCAAGCAATTAAACTATTGCCTTATGCATATTGACTTTATTGACTTCTCATTCAGGTATTTCAAAATGTTTTGGCCATACAGACAAAAATATGTGAGGGCATTGAAAATGATCTTGTTTCTACCACA
NcoI855	30	27.24	TGCAGGACTTTGGTGTAGGACATACTGTAATTGGGCAATACCTTTGCTTTTTAGGCCAAAAGTCAGACTGTCTGTTCTGTTCTTGAAACCAACATTTGTATGAGAAACAGAACATCAGCCAAAAAACTATTGTGT
NcoI6556	30	29.03	CATGGTAGAACGCTAACCCCTCCACCATGTTAAGTGGGTGATTCTCGGAGGAGTAAACAAAAATCACAAAAATGAAAAATACCTATGAAAACACTGATACAAGAAACAAGAACATTAAAAACATGGCTGAAAGAT
NcoI4308	30	32.58	CATGGTGATGTTTGTCCTGGCAGTTAAACAGTCCATAAGACAGAGACAGACGAGCTCTGAGACGGCTGCTCTCAGGTCAGTTTGATGTTTTATATTTTAATCTGTTTGTTGTCCAGCAGATCACTGAGGTTTAAC
SphI6325	30	47.04	CATGCTGATGTTAGCATTTAGCTCAAAGCACCGCTGTGCCTACGTACAACCTCACAGAGCTGCTAGCATGGCTGCAGACTCTTAGTCTGGTTTATGTGTTTGTCCCAGTTTCCTGTCTCTGAGCAGATTGACAGT
NcoI5106	30	48.79	CATGGCCGCTTCGATAGCCAACGGGGGCCTCTGTCCACTGTCAGGTGACCAGGTGCTGTCGCCGGTGGCAACACGGAGTATGCTGTCCATGATGCAGGTGGCGGGGATGAAGGATTACTCCACGACCTTCCAATA
NcoI6658	30	48.79	TGCAGGAGGTTATGAGGTCATCGGACATCATGTTCAGAGGTGTTGGGTCACTTCCTGTCACTGCATCATCTGGCCAATCACTTGACACTTTGTTGTTCATTCCCTCACCTGGTTAAACTCCACCTGTTGGTTGAT
NcoI5193	30	50.55	TGCAGGACTCTGTGACATCAGAACTAGTTTGGAGCCAATCAGGGTCCAATATGCAACTTACACAGGTGTGATGTGGAAACTTGAAGCCTCCAGCAGACATACAATGAGAATGGACTTTTCAGTCTTGTGTCTAAT
NcoI8601	30	50.55	CATGGTGATAGGAGGTCATGTGACATGTGATCCTCTTGGATCCATATTCTTCATACATTTACAATCTATTATAATTTATTCATCCTGATTGTCCAAACTGTCATTTTACTATGTTGATCTGTTCTGTAAACACGA
