# Supplementary material for: Mapping the sex determination locus in the hāpuku (Polyprion oxygeneios) using ddRAD sequencing
Source: BMC Genomics. 2016 Jun 10;17:448. doi: 10.1186/s12864-016-2773-4 (PMC4902995; doi:10.1186/s12864-016-2773-4)
Supplement: Additional file 9: Table S6. — Primer and sequence information for allele-specific SNP assays. (CSV 597 bytes) [file 12864_2016_2773_MOESM9_ESM.csv]

#MarkerID	Sire_genotype	Dam_genotype	Primer_Forward_1	Primer_Forward_2	Primer_Reverse	Amplicon_Size(bp)	Marker_sequence
SphI6331	AT	TT	GACGATAAATAATAACAGACATCACTTAA	GACGATAAATAATAACAGACATCACTTAT	CAGGCACTACTCAGGGCTGTA	85	TGCCTTTTCCTTGACTGATGTTCAGTGGCATCTTTTTAGGAGAATACTGACGATAAATAATAACAGACATCACTTTWTTTTTTTTACCCAAACAATGTGTTTTCAGTATTTTTACAGCCCTGAGTAGTGCCTGCA
SphI8298	CT	TT	ACTCTGTAAATATTAGTGTGATGAAGTT	ACTCTGTAAATATTAGTGTGATGAAGTC	ACATCTGTGTCACTGCAACAACAA	129	ACTCTGTAAATATTAGTGTGATGAAGAYTTTCTCTTTTTTTTTAAATATAAAAACAAATTTTGTAAAAATTTAGATAAAACTTGAAACCTGTTTTTCTCTGACTTTTGTTGTTGCAGTGACACAGATGTCCTGCA
