# Supplementary material for: Mapping the sex determination locus in the hāpuku (Polyprion oxygeneios) using ddRAD sequencing
Source: BMC Genomics. 2016 Jun 10;17:448. doi: 10.1186/s12864-016-2773-4 (PMC4902995; doi:10.1186/s12864-016-2773-4)
Supplement: Additional file 11: Table S7. — Synteny comparisons. Location of each marker retrieved in tested genomes. For each marker, the chromosome ID, start and end location of the best BLASTn hit is reported. (CSV 138 kb) [file 12864_2016_2773_MOESM11_ESM.csv]

#Polyprion_oxygeneios_marker	Dicentrarchus_labrax	Oreochromis_niloticus	Oryzias_latipes	Poecilia_formosa	Xiphophorus_maculatus	Takifugu_rubripes	Tetraodon_nigroviridis	Gasterosteus_aculeatus	Gadus_morhua	Salmo_salar	Astyanax_mexicanus	Danio_rerio	Lepisosteus_oculatus	Latimeria_chalumnae	Petromyzon_marinus
lg01|NcoI1034	LG13:19228120-19227987	NC_022212.1:17857636-17857718
lg01|NcoI1122	LG13:3947155-3947037	NC_022212.1:1067858-1067952	13:29949723-29949643	KI519789.1:993963-993884	JH556862.1:336671-336592	scaffold_300:176373-176456	16:8431252-8431334	groupI:18519964-18520052	GeneScaffold_2720:135678-135761	NC_027319.1:55324066-55324151		15:27557544-27557463	LG22:7711484-7711564	JH126567.1:933292-933371
lg01|NcoI1167	LG13:23742973-23743098	NC_022212.1:25854699-25854827	13:6819496-6819364	KI519838.1:139608-139492	JH556673.1:1631240-1631357
lg01|NcoI1349	LG13:14204406-14204537
lg01|NcoI1906	LG13:8092721-8092621
lg01|NcoI1936	LG13:15443233-15443365	NC_022212.1:14904809-14904679		KI519754.1:1566561-1566683	JH556718.1:921908-922034	scaffold_9:2435663-2435531	10:10581863-10581984	groupI:7534705-7534581	GeneScaffold_1627:39993-39863	NC_027308.1:111512320-111512199	KB882309.1:369429-369551	15:28328683-28328797	LG22:8456699-8456579	JH127856.1:519967-519841
lg01|NcoI2154	LG13:9687174-9687306	NC_022212.1:10983463-10983330				scaffold_131:524280-524387	Un_random:18720396-18720279	groupI:3579069-3579160
lg01|NcoI2625	LG13:2866810-2866939	NT_167753.1:280090-280224	13:26745646-26745517	KI520101.1:336042-336168	JH557219.1:64161-64035	scaffold_377:138979-138855	16:8877040-8876910	groupI:19519447-19519313	GeneScaffold_2732:60632-60766	NC_027319.1:64783285-64783156	KB882095.1:2230265-2230132	14:4051126-4051260	LG22:7357777-7357865
lg01|NcoI2770	LG24:5685375-5685240	NT_167545.1:1156866-1156937						groupVII:12847990-12848092
lg01|NcoI297	LG13:8144434-8144309	NC_022212.1:5244652-5244553	13:32981841-32981754			scaffold_188:150501-150616	Un_random:19450862-19450979	groupI:2295295-2295191	GeneScaffold_1325:1940-1839	NC_027308.1:104783539-104783626
lg01|NcoI3250	LG13:4047438-4047326
lg01|NcoI3524	LG13:896402-896287
lg01|NcoI3721	LG13:2666560-2666695	NT_167753.1:4535-4653							GeneScaffold_2737:125805-125894
lg01|NcoI4345	UN:37567357-37567229	NC_022212.1:31425576-31425696	13:271827-271964	KI519875.1:611176-611279	JH556879.1:897403-897507	scaffold_11508:1800-1938	Un_random:92167818-92167710
lg01|NcoI4568	LG13:19227665-19227790	NT_167479.1:978615-978534
lg01|NcoI4585	LG13:12130310-12130175
lg01|NcoI461	LG13:4283930-4284069
lg01|NcoI4928	UN:67640953-67641050
lg01|NcoI4986	LG13:11280586-11280720	NC_022212.1:9130266-9130146	13:23944626-23944498					groupI:4781125-4781259	GeneScaffold_4430:823103-823192
lg01|NcoI5214	LGx:17342294-17342390	NC_022215.1:13541066-13540992						groupX:15376386-15376305
lg01|NcoI5338	LG13:20947425-20947291	NC_022212.1:22199526-22199405	13:9843249-9843372	KI519673.1:144015-144143	JH556768.1:1019431-1019555	scaffold_156:38867-38989	16:3514454-3514334	groupI:11936130-11936010		NC_027308.1:114414795-114414667
lg01|NcoI5435	LG13:15431943-15432090			KI519754.1:1555704-1555776	JH556718.1:910444-910516
lg01|NcoI5626	LG13:18275392-18275258	NC_022212.1:19238879-19238773				scaffold_9:665834-665952	16:1858344-1858231	groupI:9857102-9856969
lg01|NcoI5791	LG16:5931037-5930945							groupXX:17630677-17630769
lg01|NcoI6002	LG13:12968162-12968028	NC_022212.1:6696359-6696227	13:21732875-21733009	KI519765.1:1187999-1188131	JH556753.1:1074847-1074715	scaffold_144:445806-445939	Un_random:66996984-66996852	groupI:5989679-5989545	GeneScaffold_3153:170553-170421	NC_027319.1:43550558-43550424	KB871741.1:423215-423347	15:1813717-1813851	LG14:6578064-6578181
lg01|NcoI6016	LG20:22937493-22937350	NT_168805.1:4399-4541	9:11772166-11772024					groupIV:21228804-21228662		NC_027319.1:24811595-24811452
lg01|NcoI6145	LG13:13296113-13296236	NC_022212.1:11830799-11830665	13:21279716-21279586					groupI:6260848-6260973
lg01|NcoI645	LG13:13296285-13296378	NC_022212.1:11830620-11830550
lg01|NcoI6533	LG13:19150907-19151030	NC_022212.1:17945975-17945887		KI519807.1:475449-475381	JH556716.1:1305562-1305630		16:2450649-2450725	groupI:10529583-10529700	GeneScaffold_4527:482635-482714
lg01|NcoI6610	LG13:23743557-23743436	NC_022212.1:25855330-25855241
lg01|NcoI7393	LG13:13905264-13905346	NC_022212.1:12908483-12908606						groupI:6665619-6665740
lg01|NcoI756	LG13:6789925-6789797	NC_022212.1:3693946-3694054	13:17886249-17886315
lg01|NcoI7631	LG13:23561365-23561499	NC_022212.1:25652670-25652806	13:7127597-7127471	AYCK01029453.1:9151-9036	JH556673.1:1431790-1431905			groupI:13907024-13907158
lg01|NcoI7765	LG19:4307976-4308110	NT_167751.1:439357-439268						groupXX:5468540-5468461				5:4275337-4275218
lg01|NcoI7777	LG13:11009345-11009462
lg01|NcoI8067	LG13:16454371-16454515	NC_022212.1:17072724-17072603	13:15239003-15238877	KI519641.1:962514-962394	JH556718.1:2143759-2143879	scaffold_9:1789634-1789513	16:849596-849715	groupI:8448858-8448978	GeneScaffold_1739:820152-820271	NC_027308.1:97940398-97940294	KB871608.1:913700-913582	15:22251406-22251288	LG26:1948547-1948666
lg01|NcoI8386	LG13:26089586-26089452
lg01|NcoI8398	LG13:18926420-18926552							groupI:10351767-10351897
lg01|SphI1070	LG13:22451615-22451729
lg01|SphI109	LG13:8092721-8092621
lg01|SphI1322	LG13:26173468-26173342	NC_022212.1:32068487-32068339
lg01|SphI1441	LG13:20516570-20516433
lg01|SphI1446	UN:50875747-50875623								scaffold08871:91637-91503		KB872461.1:93970-94064
lg01|SphI173	LG13:16636699-16636833	NC_022212.1:16813395-16813294		KI519641.1:716247-716174	JH556770.1:39757-39831
lg01|SphI2302	LG13:12261307-12261415	NC_022212.1:8014349-8014215		KI519945.1:234100-234229	JH556753.1:370536-370668	scaffold_144:277425-277327		groupI:5476102-5476222	GeneScaffold_4128:21008-21120
lg01|SphI2475	LG13:12803474-12803590	NC_022212.1:7442660-7442585	13:21931732-21931664	KI519765.1:1397621-1397546	JH556753.1:897042-897118	scaffold_144:157189-157114	Un_random:36424084-36424003				KB871860.1:208126-208200
lg01|SphI2888	LG13:27318519-27318617
lg01|SphI3068	UN:45506876-45506957		13:11927908-11927828		JH556716.1:1666784-1666854			groupI:10672882-10672965		NC_027308.1:134401723-134401646
lg01|SphI3331	LG13:7934760-7934629	NC_022212.1:5034628-5034511	13:32690553-32690440	KI520003.1:246876-246994	JH556778.1:949446-949328			groupI:2164144-2164030
lg01|SphI357	LG14:19456158-19456288								contig66097:730-862	NC_027328.1:16845622-16845529	KB871801.1:134966-134840
lg01|SphI3894	LG13:23743070-23743194	NC_022212.1:25854799-25854891
lg01|SphI4336	LG13:23742591-23742457	NC_022212.1:25854287-25854208						groupI:14058340-14058217
lg01|SphI4753	LG13:7934507-7934631
lg01|SphI5263	LG13:23742095-23742240							groupI:14057890-14058034
lg01|SphI5268	LG1A:11214635-11214507	NC_022204.1:21661883-21661762	scaffold579:45770-45847	KI519673.1:2486123-2486201	JH556676.1:2129322-2129391			groupIII:9892627-9892726
lg01|SphI5295	LG13:13795742-13795875
lg01|SphI5325	LG13:16517072-16517177
lg01|SphI564	LG13:25805514-25805439
lg01|SphI5751	LG13:23743557-23743436	NC_022212.1:25855330-25855241
lg01|SphI6274	LG5:580811-580718	NC_022214.1:20130234-20130318
lg01|SphI6338	LG13:24944018-24944152	NC_022212.1:27119912-27120046	13:4951145-4951079	KI519862.1:338083-337945	JH556673.1:3364113-3364251		16:5407181-5407114	groupI:15126046-15126143
lg01|SphI6448	LG13:13358996-13359074
lg01|SphI7392	LG4:8450195-8450098											10:33305239-33305310
lg01|SphI7750		NC_022212.1:1042880-1042746		KI519789.1:1032173-1032278		scaffold_300:161143-161051	16:8417217-8417118	groupI:18505942-18506054
lg01|SphI7875	LG13:2143516-2143654
lg01|SphI8013	LG5:1711399-1711546	NC_022212.1:19746126-19746036
lg01|SphI8156	LGx:3715968-3716056								GeneScaffold_2140:28437-28371
lg01|SphI8296	LG13:7042633-7042772	NC_022212.1:3379097-3379018
lg01|SphI8371	LG13:12803804-12803673	NC_022212.1:7442300-7442425	13:21931437-21931549	KI519765.1:1396611-1396726	JH556753.1:898136-898021	scaffold_144:156925-157039	Un_random:36423814-36423937	groupI:5857546-5857432	GeneScaffold_3153:12075-11946	NC_027319.1:50441575-50441689			LG22:239292-239175	JH126567.1:5051228-5051339
lg01|SphI8406	LG13:19150767-19150869
lg02|NcoI1005	UN:2899033-2898964	NC_022202.1:26649050-26649134	8:337307-337237	KI520513.1:72812-72743	JH557254.1:843-774	scaffold_248:15306-15376	3:14382731-14382662	groupXI:16183062-16182992	GeneScaffold_2578:39283-39214	NC_027322.1:2854386-2854317	KB872307.1:46689-46621	5:14912751-14912682	LG20:4518601-4518671	AFYH01288484.1:1080-1011	GL476671:26266-26196
lg02|NcoI1053	LG8:21366645-21366741
lg02|NcoI1083	LG8:8730920-8731050
lg02|NcoI1668	LG8:6228965-6229076
lg02|NcoI192	LG19:1416257-1416387
lg02|NcoI2345	LG10:8876051-8876151	NT_167639.1:682289-682191
lg02|NcoI2423	LG8:8232780-8232658	NT_167461.1:788143-788012	8:11320597-11320692					groupXI:9978629-9978750
lg02|NcoI2686	LG8:22838962-22838822
lg02|NcoI2742	LG8:15759091-15758957							groupXI:6358387-6358518
lg02|NcoI2746	LG8:4429098-4428984
lg02|NcoI3058	LG8:14133780-14133650	NC_022202.1:22540691-22540762		KI519744.1:1350363-1350276	JH556958.1:539839-539754	scaffold_248:242589-242509	3:14208379-14208449
lg02|NcoI3575	LG8:9471501-9471367	NT_167461.1:2091206-2091077			JH556724.1:953948-953844	scaffold_115:916083-915994		groupXI:8877620-8877735
lg02|NcoI4040	LG8:14333296-14333179							groupXI:7434369-7434480
lg02|NcoI424	LG14:184801-184671	NC_022215.1:29602243-29602366		KI519854.1:682531-682424	AGAJ01041817.1:23265-23191	scaffold_54:506389-506505	9:629324-629208	groupXVI:8039806-8039918		NC_027307.1:7624491-7624377
lg02|NcoI4314	LG8:4889233-4889126	NC_022202.1:9017118-9017241						groupXI:3269344-3269215
lg02|NcoI4706	LG8:5846972-5846841	NC_022202.1:776197-776099						groupXI:11848607-11848737
lg02|NcoI480	LG8:22137333-22137473	NC_022202.1:14088293-14088160				scaffold_41:579444-579563	Un_random:5528743-5528619
lg02|NcoI5059	LG8:4889092-4889169							groupXI:3269139-3269258
lg02|NcoI5379	LG8:21366870-21366761	NT_167517.1:1421606-1421690						groupXI:877612-877505
lg02|NcoI543	LG8:22554377-22554508	NT_167872.1:26438-26318	scaffold1492:27353-27473	KI519826.1:482880-482777	AGAJ01055726.1:343-454	scaffold_4901:6095-6206	Un_random:34025269-34025158	groupXVIII:15823082-15823201	contig272305:390-281	NW_012353518.1:7542-7663	KB871815.1:635924-635836	22:9585409-9585507	JH591928.1:7285-7177
lg02|NcoI5492	LG8:15618758-15618642	NC_022202.1:20912991-20913111	8:5347689-5347584	KI519704.1:28202-28089	JH556672.1:1609269-1609156	scaffold_15:1940468-1940582	3:13573360-13573488	groupXI:6554492-6554631	scaffold02537:12824-12729	NC_027305.1:39024225-39024346
lg02|NcoI593	LG15:13823394-13823260	NC_022203.1:33614157-33614061		KI519914.1:28982-28894				groupII:17708810-17708675
lg02|NcoI620	LG8:12610867-12610730	NC_022202.1:19322145-19322048
lg02|NcoI6487	LG1A:21983934-21984037	NC_022210.1:7892884-7892771						groupXVI:5197360-5197432	GeneScaffold_559:135295-135216
lg02|NcoI6490	LG8:5536974-5536872	NC_022202.1:412836-412701		KI519752.1:1025741-1025611	JH556821.1:510452-510341			groupXI:12054413-12054546
lg02|NcoI6526								groupXI:6072300-6072227
lg02|NcoI661	LG8:8232225-8232352	NT_167461.1:787566-787694
lg02|NcoI6803	LG8:20346488-20346354	NC_022202.1:10067851-10067719	8:22888630-22888518	KI519929.1:209809-209682	JH556744.1:631279-631407	scaffold_41:1450944-1451078	Un_random:4841577-4841448		GeneScaffold_1102:31705-31606
lg02|NcoI710	LG8:22575456-22575583
lg02|NcoI7775	LG8:15638745-15638869	NC_022202.1:20885292-20885142	8:5372444-5372574	KI519704.1:59458-59585	JH556672.1:1639331-1639450		3:13563283-13563166	groupXI:6538334-6538185		NC_027306.1:27821797-27821879
lg02|NcoI8270				KI519672.1:1423593-1423482	AGAJ01061935.1:1-109						KB882236.1:1152547-1152651
lg02|NcoI8729	LG8:1302514-1302381	NC_022202.1:4022367-4022443						groupXI:12658916-12658831
lg02|NcoI893	LG8:5536736-5536854
lg02|NcoI9441	LG8:593122-593218
lg02|SphI1027	LG8:5846972-5846841	NC_022202.1:776197-776099						groupXI:11848607-11848737
lg02|SphI1142	LG8:1516055-1515926
lg02|SphI1410	LG8:948480-948604	NC_022202.1:8509501-8509627
lg02|SphI2029	LG8:14451091-14450958	NC_022202.1:22142956-22143056				scaffold_248:416156-416075	3:14044304-14044373	groupXI:7334557-7334657
lg02|SphI3012	LG8:7585254-7585113	NT_167583.1:482896-483019
lg02|SphI3489	LG8:17992581-17992449
lg02|SphI369	LG8:14392565-14392432	NC_022202.1:22214166-22214287	8:3962333-3962248	KI519744.1:1685319-1685215	JH556672.1:233696-233611	scaffold_248:378277-378180	3:14079510-14079607	groupXI:7383281-7383367	GeneScaffold_1870:156438-156520	NC_027305.1:24499092-24499173	KB882142.1:2316780-2316858		LG15:1834535-1834454
lg02|SphI3819	LG8:16045554-16045638
lg02|SphI3900	LG8:5536974-5536872	NC_022202.1:412836-412701		KI519752.1:1025741-1025611	JH556821.1:510452-510341			groupXI:12054413-12054546
lg02|SphI3921	LG8:21117647-21117779	NC_022202.1:11288087-11288175
lg02|SphI3942	LG8:9550101-9549999
lg02|SphI410	LG8:11307644-11307510	NC_022202.1:17851050-17850916	8:8365836-8365970	KI519725.1:694479-694345	JH556906.1:89783-89917	scaffold_15:428111-427979	3:12173054-12172922	groupXI:13674902-13674768	GeneScaffold_1876:343007-342876	NC_027305.1:34592950-34592821		3:54784380-54784486		JH126640.1:2453183-2453261
lg02|SphI414	LG8:8618245-8618373	NT_167461.1:1228232-1228373						groupXI:9552423-9552297
lg02|SphI4248	LG8:11181578-11181441	NC_022202.1:17683495-17683362	8:8483233-8483318			scaffold_15:355620-355552	3:12102195-12102104	groupXI:13570273-13570138		NC_027302.1:63912202-63912274			LG6:15621788-15621870
lg02|SphI4388	LG8:15166487-15166354	NC_022202.1:21363573-21363702						groupXI:6850597-6850703
lg02|SphI4788	LG15:24381116-24381239	NC_022217.1:24185930-24185845
lg02|SphI5493	LG8:1250077-1250210	NC_022202.1:4089612-4089482						groupXI:12625530-12625658
lg02|SphI5511	LG8:5006109-5006234
lg02|SphI6464	LG8:1784603-1784482	NC_022202.1:3420572-3420650
lg02|SphI664	LG8:19897359-19897493	NC_022202.1:15516966-15517099	8:25582475-25582608	KI519830.1:682138-682004	JH557099.1:47596-47730	scaffold_65:587742-587876	Un_random:81048393-81048259	groupXI:216766-216633	GeneScaffold_1059:7709-7576	NC_027302.1:87501020-87501153	KB871771.1:270578-270445	3:36272509-36272631	LG10:34827038-34827168
lg02|SphI7337	LG8:6488768-6488902	NC_022202.1:1706551-1706681	8:13239529-13239405	KI519698.1:1586425-1586293	JH556894.1:241057-241175	scaffold_141:443820-443688	Un_random:46986304-46986172	groupXI:11282641-11282509	GeneScaffold_2384:158805-158678	NC_027302.1:35240114-35240000
lg02|SphI735	LG8:8232227-8232090
lg02|SphI743								groupXI:216493-216575
lg02|SphI754	LG8:9511871-9511974
lg02|SphI8074	LG8:11166135-11166031
lg02|SphI984	LG8:2897989-2897864	NC_022202.1:4761671-4761765	8:17615408-17615322	KI519792.1:1039568-1039660	JH556814.1:1137576-1137659	scaffold_112:207695-207780	Un_random:7699909-7699823	groupXI:14768570-14768669	GeneScaffold_1051:65566-65657	NC_027305.1:1741909-1741823	KB882092.1:606457-606544	3:27485943-27485859	LG13:12035288-12035204		GL476612:497937-497853
lg03|NcoI1049	LG7:19428228-19428362	NC_022204.1:14990790-14990681			JH556843.1:900642-900547
lg03|NcoI1177	LG7:15656725-15656611
lg03|NcoI1309	LG7:15062581-15062453	NC_022204.1:20425123-20425229			JH556907.1:341107-341184		Un_random:38915331-38915236	groupIX:17402186-17402110
lg03|NcoI161	LG7:15983341-15983415
lg03|NcoI1845	LG7:28218259-28218381
lg03|NcoI2168	LG7:26756812-26756942	NT_167603.1:51498-51368
lg03|NcoI2885	LG7:17160121-17159987			KI520270.1:47695-47626
lg03|NcoI3285	LG7:9899780-9899914	NC_022204.1:25517037-25516903	8:10582661-10582537	KI519866.1:180497-180625	AGAJ01056445.1:329-457	scaffold_189:503736-503604	18:2596283-2596151	groupIX:15270613-15270485	GeneScaffold_2219:56174-56050	NC_027311.1:9052377-9052244	KB871968.1:10152-10020	3:57878930-57878797		JH126596.1:511968-511838
lg03|NcoI4038	LG7:28218403-28218302
lg03|NcoI404	LG7:14729393-14729520
lg03|NcoI4048	LG7:10641451-10641341
lg03|NcoI4094	LG7:5857233-5857353	NC_022204.1:31895228-31895124	1:4199141-4199210		JH556748.1:1098171-1098250			groupIX:10426493-10426608
lg03|NcoI4127	LG7:16864246-16864325
lg03|NcoI4132	LG7:26203776-26203644	NT_167603.1:820234-820355	1:27637826-27637707	KI519642.1:2575576-2575695	JH557162.1:243703-243584	scaffold_40:1334210-1334326	18:9833088-9833205	groupIX:18073693-18073573	contig105866:346-463	NW_012360839.1:4899-4781	KB872024.1:87262-87143	1:58600560-58600427	LG13:39801-39707	JH129584.1:83731-83809
lg03|NcoI4613	LG7:26231789-26231920
lg03|NcoI4726	LG7:15268134-15268000	NC_022204.1:20187859-20187970		KI519653.1:1017105-1017230	JH556907.1:112255-112380			groupIX:17565275-17565141
lg03|NcoI4738	LG24:12971028-12970927
lg03|NcoI4768	LG7:14481704-14481586
lg03|NcoI5164	LG7:5179135-5179232	NC_022204.1:32850583-32850447		KI519816.1:1030477-1030595	JH556748.1:1741958-1741842	scaffold_244:158698-158623	18:1366648-1366726	groupIX:10020331-10020421	GeneScaffold_3761:116664-116742	NC_027311.1:22876622-22876698	KB871596.1:149332-149261
lg03|NcoI5693	LG7:15267837-15267973	NC_022204.1:20188135-20188003						groupIX:17565006-17565101
lg03|NcoI6116	UN:93588493-93588616											10:12342645-12342521
lg03|NcoI6481	LG7:10377855-10377989	NC_022204.1:28270082-28269975		KI519866.1:777033-777156	JH556791.1:1005683-1005560	scaffold_189:224373-224249		groupIX:14898183-14898061	GeneScaffold_4044:45359-45292
lg03|NcoI6561	LG7:24197699-24197577							groupIX:5460402-5460536
lg03|NcoI6751	LG7:5179343-5179252
lg03|NcoI6806		NC_022203.1:5578363-5578288						groupXIV:14559465-14559565
lg03|NcoI6952	LG7:22834480-22834614	NC_022204.1:9407535-9407457	1:23076453-23076530		JH556920.1:674411-674336
lg03|NcoI7033	LG7:10797493-10797588	NC_022204.1:24837203-24837119		KI519985.1:415674-415590	JH556791.1:428880-428805			groupIX:14583015-14582932	GeneScaffold_4643:119861-119934	NC_027311.1:7428084-7428005	KB872031.1:243608-243532	1:55120329-55120257	LG6:24547340-24547266	JH126843.1:1411549-1411624	GL476791:67200-67274
lg03|NcoI711	LG5:994730-994864	NT_167934.1:117645-117523	scaffold906:35937-35818					scaffold_80:555865-555750	contig13585:1990-1868			5:57337841-57337965	LG8:33266447-33266313
lg03|NcoI7561	LG7:24197553-24197675							groupIX:5460560-5460428
lg03|NcoI8091	LGx:1356539-1356610
lg03|NcoI836	LG7:26203779-26203913
lg03|NcoI8486	LG7:6638509-6638615
lg03|NcoI908	LG7:27503134-27503000	NC_022204.1:6589323-6589440
lg03|NcoI9148	LG7:18755468-18755340							groupIX:9317202-9317328
lg03|SphI1602	LG7:11458422-11458288
lg03|SphI1925	LG7:9564427-9564561	NC_022204.1:25902836-25902708	1:32131683-32131552	KI519621.1:298821-298690	JH556971.1:140826-140957	scaffold_62:904088-904219	18:5971369-5971500	groupIX:10854088-10854222		NC_027311.1:17115456-17115336
lg03|SphI2406	LG7:15656725-15656611
lg03|SphI2601	LG7:24194094-24193960	NC_022204.1:7848514-7848641	1:24740998-24740872	KI520093.1:308802-308917	JH556964.1:442523-442409	scaffold_40:282392-282260	18:8919693-8919562	groupIX:5462835-5462968	contig143660:32-150	NC_027307.1:6170726-6170631	KB872157.1:215259-215192
lg03|SphI3439	LG7:21227454-21227527
lg03|SphI3659	LG7:11149445-11149302	NC_022204.1:24396131-24396268		KI520320.1:71552-71429		scaffold_194:457085-457195	18:2078173-2078307	groupIX:14307374-14307496	GeneScaffold_3373:709293-709400	NC_027305.1:11415298-11415415	KB873310.1:4131-4244
lg03|SphI3920	LG7:8288366-8288241
lg03|SphI4649	LG7:22986119-22986247	NC_022204.1:9217467-9217347
lg03|SphI4778	LG7:21739138-21739241	NC_022204.1:10602615-10602487
lg03|SphI4907	LG22-25:2771087-2771178	NT_167575.1:1244492-1244412						groupVII:8473946-8474026
lg03|SphI5439	LG1A:15029277-15029146	NC_022209.1:1273270-1273186						scaffold_27:1697778-1697675
lg03|SphI5853	LG7:21227825-21227720	NC_022204.1:12608256-12608380
lg03|SphI6042	LG7:24874320-24874450	NC_022204.1:11423358-11423287
lg03|SphI6130	LG7:1385103-1384984
lg03|SphI6393	LG16:12989792-12989704	NT_167575.1:1244492-1244420						groupXV:9723627-9723695
lg03|SphI6413	LG7:4868395-4868534
lg03|SphI6634	LG7:12300079-12299950
lg03|SphI6850	LG7:8684064-8683982
lg03|SphI7146	LG7:14341541-14341671
lg03|SphI7334	LG17:2569694-2569786
lg03|SphI7500	LG7:8075685-8075819	NC_022204.1:29039222-29039088
lg03|SphI7589	LG7:14341978-14341844	NC_022204.1:21381005-21381138		KI519852.1:513823-513690		scaffold_189:104264-104185	Un_random:104248277-104248403	groupIX:16824271-16824137
lg03|SphI8150	LG7:9824808-9824907
lg03|SphI8269	LG15:24806328-24806418							groupXI:12593076-12593004
lg03|SphI9257	LG7:18755468-18755340							groupIX:9317202-9317328
lg04|NcoI1485	LG16:17647176-17647053
lg04|NcoI1862	LG16:12283306-12283180							groupXX:9180468-9180552
lg04|NcoI2131	LG16:7491458-7491325	NC_022209.1:19884818-19884900	16:17653663-17653740	KI519644.1:2372266-2372336	JH556690.1:925557-925487	scaffold_205:396857-396928	8:9427139-9427210	groupXX:11433587-11433464		NC_027304.1:60896954-60896884		16:10432962-10433030	JH591522.1:57530-57599	JH128382.1:173608-173541
lg04|NcoI2246	LG16:9654034-9653904	NC_022209.1:16523254-16523145						groupXX:13135267-13135154
lg04|NcoI2721	LGx:922324-922202			KI520332.1:117553-117621
lg04|NcoI2823	LG16:21800307-21800444
lg04|NcoI3301	LG16:7941162-7941278	NC_022209.1:19206612-19206496	16:17192122-17192002	KI519644.1:1646670-1646563	JH556690.1:1594203-1594310	scaffold_205:98041-97933	8:9095248-9095143	groupXX:11769271-11769385	GeneScaffold_1955:61225-61331	NC_027326.1:9097767-9097662	KB882145.1:4158723-4158618	23:21487729-21487625	LG26:11669074-11669179	JH127913.1:334022-333919	GL491871:5008-4905
lg04|NcoI3391	UN:5471181-5471053	NC_022210.1:19964830-19964697		KI519672.1:1874734-1874609	JH556682.1:1339303-1339428			groupVII:6406852-6406735	GeneScaffold_3950:17039-16917		KB871932.1:238820-238718
lg04|NcoI3649	LG16:8521067-8520948							groupXX:12252418-12252339
lg04|NcoI3690	LG16:9361291-9361447	NC_022209.1:16174579-16174700						groupXX:12919150-12919267
lg04|NcoI3845	LG16:1665405-1665498
lg04|NcoI3867	LG16:20473081-20472956
lg04|NcoI3906	LG16:17758037-17758141
lg04|NcoI4047	LG16:17262976-17262852
lg04|NcoI4348	LG16:3634284-3634147	NC_022209.1:31161444-31161575						groupXX:16100661-16100561
lg04|NcoI4683	UN:85679155-85679020	NC_022216.1:24673534-24673655							GeneScaffold_1480:28212-28331
lg04|NcoI4731	LG16:19631368-19631238	NC_022209.1:8975255-8975357			JH556935.1:35900-36020	scaffold_145:305358-305442	8:1763351-1763437
lg04|NcoI5012	LG16:11329318-11329185	NC_022209.1:5897885-5897767		KI519916.1:208211-208348	JH556781.1:693151-693288	scaffold_48:865721-865586		groupXX:9956634-9956753
lg04|NcoI536	LG16:21420508-21420629	NC_022209.1:1762129-1762234	16:1814363-1814287	KI519646.1:2086776-2086678	JH556755.1:794274-794377	scaffold_58:873964-874056	8:10267562-10267654	groupXX:1362787-1362907
lg04|NcoI5371	LG16:4817105-4816974
lg04|NcoI5414	UN:87909261-87909394	NC_022209.1:28327771-28327640	scaffold1409:29537-29670	KI520332.1:143313-143180	AGAJ01047468.1:3119-2986	scaffold_270:79519-79393	Un_random:36803026-36802895		contig334918:1183-1050	NC_027304.1:59208015-59208147	KB872011.1:268746-268612		LG24:8376370-8376246
lg04|NcoI5431	LG16:11491690-11491584
lg04|NcoI574	LG20:24621484-24621602	NC_022219.1:1041751-1041630
lg04|NcoI581	LG16:8100739-8100868
lg04|NcoI6482	LG16:18223808-18223943	NC_022209.1:14699441-14699547						groupXX:4488013-4487934
lg04|NcoI6653	LG16:14627564-14627700	NC_022209.1:10570635-10570769	16:7712657-7712789	KI519610.1:331474-331607	JH556961.1:196357-196224	scaffold_22:794107-794030	8:5012107-5012036	groupXX:7316011-7315867	GeneScaffold_894:184384-184317
lg04|NcoI683	LG16:15210985-15211086	NC_022209.1:11178057-11178184
lg04|NcoI7019	UN:48992909-48993044
lg04|NcoI7485		NC_022218.1:23443584-23443478						groupXX:11629917-11629838
lg04|NcoI7550	LG16:9313988-9313854	NC_022209.1:16119263-16119129	16:15734129-15734257	KI519687.1:336461-336329	JH556968.1:173910-174042	scaffold_202:438234-438116		groupXX:12878286-12878153
lg04|NcoI8375	LG16:24198322-24198195	NT_167540.1:1376079-1376202
lg04|NcoI863	LG16:7262383-7262257	NC_022209.1:20160004-20160138	16:17907320-17907448	KI519644.1:2759864-2759973	JH556690.1:577048-576939	scaffold_256:355423-355311	8:9594181-9594282		contig99299:631-715	NC_027313.1:58748787-58748692	KB882167.1:1698907-1698989	19:6385387-6385306	LG24:1911609-1911707
lg04|NcoI8676	LG16:12472682-12472549	NC_022209.1:7095055-7094923	16:12181142-12181227	KI519715.1:461476-461390	JH556687.1:1047533-1047447	scaffold_384:33486-33618	8:6230287-6230418	groupXX:9015433-9015568	GeneScaffold_4598:266800-266896	NC_027301.1:13638639-13638725	KB871720.1:455928-456006
lg04|SphI1383	LG16:6633189-6633094	NC_022209.1:21112184-21112277						groupXX:743135-743233
lg04|SphI1531	LG16:14315958-14316077
lg04|SphI1552	UN:23272644-23272747
lg04|SphI1939	LG16:5102211-5102346	NC_022209.1:22727496-22727402	16:21244912-21244826			scaffold_35:749711-749800	Un_random:85833795-85833876
lg04|SphI3010	LG16:7941162-7941278	NC_022209.1:19206612-19206496	16:17192122-17192002	KI519644.1:1646670-1646563	JH556690.1:1594203-1594310	scaffold_205:98041-97933	8:9095248-9095143	groupXX:11769271-11769385	GeneScaffold_1955:61225-61331	NC_027326.1:9097767-9097662	KB882145.1:4158723-4158618	23:21487729-21487625	LG26:11669074-11669179	JH127913.1:334022-333919	GL491871:5008-4905
lg04|SphI3290	LG16:10478912-10479027
lg04|SphI3891	LG16:18223808-18223943	NC_022209.1:14699441-14699547						groupXX:4488013-4487934
lg04|SphI4497	LG16:17931792-17931658	NC_022209.1:14384347-14384231
lg04|SphI4684	LG19:10751516-10751422	NC_022204.1:3738310-3738395		KI520278.1:92943-93025	JH557433.1:49777-49870				GeneScaffold_3665:176788-176683
lg04|SphI474	LG16:7053358-7053493	NC_022209.1:20450481-20450347	16:18180222-18180102	KI519644.1:3127384-3127305	JH556690.1:236590-236683			groupXX:11024351-11024492
lg04|SphI4922	LG16:20666873-20666994
lg04|SphI5095	LG16:7386077-7386211	NC_022209.1:20010485-20010352						groupXX:11340568-11340642
lg04|SphI5470	LG11:21784093-21783979
lg04|SphI5676	UN:95364229-95364363	NT_167538.1:993048-992914	12:24693931-24693802	AYCK01029455.1:5684-5801	JH556715.1:1522082-1522216			scaffold_178:53239-53105	contig449837:361-227	NC_027311.1:54677579-54677713		5:52627865-52627776
lg04|SphI5869	LG16:16056458-16056596
lg04|SphI6203	LG16:2350024-2349953
lg04|SphI6283	LG24:6187116-6187241	NC_022209.1:20090896-20091019
lg04|SphI6303	LG20:18987766-18987877
lg04|SphI6340								groupXX:2445659-2445537
lg04|SphI6529	LG16:3355090-3355194
lg04|SphI677	LG16:4437866-4437733
lg04|SphI7279	UN:85679155-85679028	NC_022216.1:24673534-24673666							GeneScaffold_1480:28212-28335			3:55111404-55111294
lg04|SphI7583	LG16:21578742-21578608	NC_022209.1:1952848-1952772
lg04|SphI7768	LG16:14299632-14299698
lg04|SphI7868	LG2:1644638-1644713
lg04|SphI863	LG16:14089991-14089913
lg04|SphI8681														JH127745.1:708590-708662
lg04|SphI929	LG16:20210351-20210227	NC_022209.1:8359927-8360027
lg05|NcoI1035	LG19:19786557-19786691
lg05|NcoI1366	LG14:16452089-16451955	NC_022208.1:12617125-12617002	14:10634556-10634692	KI519613.1:3503660-3503789	JH557470.1:19015-19144	scaffold_176:226837-226962	7:3576488-3576612	groupVII:20449919-20450041	GeneScaffold_4338:28506-28633	NC_027319.1:55077074-55077198	KB882257.1:957558-957684	10:26314324-26314446
lg05|NcoI1448	LG14:23784864-23784730	NC_022208.1:15686354-15686488	14:33397167-33397274	KI519787.1:975785-975664	JH556708.1:1673272-1673393	scaffold_51:171849-171977	7:11195832-11195966	groupVII:25857835-25857702		NC_027303.1:52515476-52515578
lg05|NcoI1672	LG14:16009971-16010105	NC_022208.1:12147195-12147324				scaffold_176:508028-507910	7:3869636-3869520	groupVII:20808810-20808676
lg05|NcoI2321	LG14:7743303-7743169	NC_022208.1:3734042-3733941		KI519703.1:1346042-1346178	JH557012.1:151916-151779		7:676361-676275	groupVII:13717867-13717733	GeneScaffold_4340:698303-698170
lg05|NcoI2692	LG14:7672298-7672397
lg05|NcoI2821		NC_022208.1:6862529-6862641
lg05|NcoI2926	LG14:28293820-28293732					scaffold_233:165765-165842		groupVII:25323805-25323718
lg05|NcoI3465	LG14:14224551-14224421							groupVII:22212397-22212521
lg05|NcoI3589	LG14:12751671-12751805	NC_022208.1:8526349-8526482						groupVII:17861367-17861478
lg05|NcoI3727	LG14:28293488-28293622	NT_167479.1:1996476-1996343	14:28244687-28244556	KI520480.1:69752-69885	JH557245.1:16125-15992	scaffold_233:166093-165965	7:10912495-10912623	groupVII:25323375-25323509	GeneScaffold_4391:40463-40595	NC_027312.1:70544454-70544586	KB871652.1:738234-738366	8:51475933-51475803	LG4:17355709-17355577	JH126685.1:457979-458091	GL477829:43129-43253
lg05|NcoI4150	LG14:12705756-12705882	NC_022208.1:8456401-8456519	14:16336876-16336754	KI519755.1:349600-349719	JH557701.1:33769-33651	scaffold_6:1821592-1821707	7:5857595-5857481	groupVII:17826156-17826290	GeneScaffold_4312:2709-2823	NC_027303.1:46412279-46412395		5:67365908-67365810
lg05|NcoI438	LG14:14453309-14453247
lg05|NcoI4440	LG11:4825202-4825079
lg05|NcoI4704	LG7:27563373-27563284
lg05|NcoI4739	LG6:21113755-21113837
lg05|NcoI4771	LG5:26655670-26655794	NC_022214.1:20910107-20909976
lg05|NcoI478	LG14:16801224-16801346
lg05|NcoI5139	LG14:23784066-23784202
lg05|NcoI5247	LG14:24668947-24668801
lg05|NcoI5282	LG14:7839598-7839464	NC_022208.1:3835434-3835304	14:23030155-23030277	KI519703.1:1226438-1226571	JH557012.1:273679-273546			groupVII:13797246-13797112
lg05|NcoI5520	LG14:23784635-23784508	NC_022208.1:15686579-15686708		KI519787.1:975573-975473		scaffold_51:172080-172148	7:11196068-11196136	groupVII:25857592-25857456
lg05|NcoI5864	UN:26560365-26560444
lg05|NcoI6523	LG14:11457534-11457648					scaffold_6:989881-989949		groupVII:16085633-16085511
lg05|NcoI6733	LG14:24876944-24876812	NC_022208.1:13769163-13769030	14:32262637-32262769	KI519762.1:482731-482597	JH556708.1:573548-573682	scaffold_51:911932-911800	Un_random:27172331-27172199	groupVII:26257310-26257440
lg05|NcoI6796	LG14:7672991-7672858				JH557012.1:58315-58192			groupVII:13652201-13652069
lg05|NcoI6996	LG14:14876152-14876277							groupVII:21691510-21691383
lg05|NcoI7525	LG14:11898792-11898679
lg05|NcoI7624		NT_167495.1:1655797-1655883	14:24974051-24974132	KI520184.1:167522-167599	JH557047.1:189156-189232
lg05|NcoI7770	LG14:17460122-17459973	NT_167628.1:673009-673076						groupVII:19640250-19640367
lg05|NcoI7871	LG20:23479343-23479276
lg05|NcoI8115	LG14:4853578-4853652
lg05|NcoI815	LG14:22648208-22648312
lg05|NcoI8218	LG14:10707839-10707710	NC_022208.1:6171283-6171417	14:18957141-18957270	KI519624.1:2391455-2391320	JH556758.1:532019-531885	scaffold_6:449331-449229	7:7231189-7231287	groupVII:16727747-16727858
lg05|NcoI8517	LG14:21280065-21280185
lg05|NcoI8692	LG14:17477290-17477406							groupVII:19627315-19627205
lg05|NcoI8743	LG14:19065788-19065912
lg05|NcoI915	LG14:28380146-28380267
lg05|SphI1467	LG14:17477290-17477406							groupVII:19627315-19627205
lg05|SphI1508	UN:30297986-30297906	NC_022219.1:19678987-19678916						groupV:1796075-1795982	GeneScaffold_2286:79723-79799
lg05|SphI1510	LG14:13528898-13528779	NC_022208.1:9359123-9359004						groupVII:22750983-22751104
lg05|SphI1583	LG14:8981080-8980948	NT_167575.1:362559-362456						groupVII:14748607-14748486
lg05|SphI1603	LG14:24870272-24870173
lg05|SphI1975	LG14:14224221-14224092			KI519613.1:6138788-6138910	JH556746.1:1750946-1750824	scaffold_6:2769682-2769554	9:3517289-3517167	groupVII:22212635-22212769
lg05|SphI1977	LG14:19066813-19066903	NT_167428.1:2289369-2289263	14:7654263-7654151	KI519613.1:386780-386678	JH556812.1:503364-503262			groupVII:18461124-18460996
lg05|SphI2170	LG14:19066809-19066903	NT_167428.1:2289376-2289263	14:7654266-7654151	KI519613.1:386787-386678	JH556812.1:503371-503262			groupVII:18461124-18461012
lg05|SphI2287	LG14:24921065-24920973
lg05|SphI2828	LG14:13892424-13892558	NC_022208.1:9762116-9762248	14:14645087-14644960	KI519613.1:6533825-6533702	JH556746.1:1388092-1388215			groupVII:22479316-22479224
lg05|SphI2892	LG14:16937844-16937978	NT_167667.1:283861-283960					7:3268648-3268557	groupVII:20091194-20091074
lg05|SphI3086	LG14:8116289-8116422	NC_022208.1:4724723-4724601	14:22728112-22727990	KI519703.1:861900-861779	JH557100.1:56610-56730	scaffold_99:812950-812821	7:970443-970569	groupVII:14022499-14022621	GeneScaffold_4340:1003849-1003969	NC_027303.1:50535441-50535566	KB882299.1:329310-329190	15:20145285-20145407	LG22:4487283-4487402
lg05|SphI3481	LG14:23073439-23073556
lg05|SphI3720	LG14:17941398-17941264	NT_167428.1:3670976-3671098		KI519613.1:1659077-1659204	JH557186.1:226150-226023	scaffold_71:736668-736538	7:8466484-8466614	groupVII:19299121-19299255	GeneScaffold_4258:308636-308750	NC_027310.1:85654655-85654528
lg05|SphI4202	LG14:14399677-14399811	NC_022208.1:10343228-10343346	14:14050610-14050494	KI519613.1:5964363-5964248	JH556807.1:1249630-1249515	scaffold_6:2880392-2880505	7:4808736-4808608	groupVII:22086398-22086264	GeneScaffold_2236:65481-65596	NC_027310.1:77588917-77588804	KB882272.1:289226-289338	10:33496042-33495929	LG2:62532102-62531989
lg05|SphI4538	LG14:24920788-24920900	NC_022208.1:13821537-13821640		KI519762.1:516705-516805	JH556708.1:536422-536327	scaffold_51:926099-926178		groupVII:26511189-26511281	GeneScaffold_4385:244322-244416	NC_027303.1:65663478-65663390			LG22:2286123-2286201
lg05|SphI5040	LG14:5128660-5128744	NC_022208.1:788846-788937
lg05|SphI5130	LG14:22631403-22631510	NT_167479.1:1784496-1784614	14:2111791-2111709			scaffold_71:689989-690070
lg05|SphI5863	LG14:8095386-8095519	NC_022208.1:4745526-4745392	14:22757902-22757769	KI519703.1:891076-890944	JH557100.1:26656-26788			groupVII:14004626-14004762
lg05|SphI613	LG14:14453309-14453247
lg05|SphI6375	LG19:3488209-3488121
lg05|SphI6493	LG14:5314296-5314163
lg05|SphI6836	LG14:4931986-4931855	NC_022208.1:566745-566671
lg05|SphI7479	LG16:10226659-10226798								contig194339:1407-1294
lg06|NcoI1516	LG1A:5851397-5851271
lg06|NcoI1583	LG1A:27953668-27953753	NC_022203.1:23734543-23734456			JH556987.1:477021-477099
lg06|NcoI2528	LG1A:15268013-15268123
lg06|NcoI258	LG1A:26492558-26492473	NC_022203.1:26477205-26477121	5:33624341-33624426	KI519997.1:8698-8614	JH557539.1:18984-19068	scaffold_667:2693-2767	Un_random:14310053-14309960	groupXVII:1296979-1297064	GeneScaffold_904:62570-62650	NC_027311.1:80645590-80645671	KB882145.1:4705245-4705327	11:42421959-42422040	LG5:41520594-41520677
lg06|NcoI2714		NC_022203.1:27373767-27373622
lg06|NcoI2979	LG13:4051160-4051083	NC_022219.1:21084855-21084928				scaffold_2:3238213-3238278	13:9850679-9850746
lg06|NcoI3167	UN:42562844-42562943							groupXIX:19088062-19087962	GeneScaffold_2567:74038-73939
lg06|NcoI3172	LG1A:17039673-17039539
lg06|NcoI3384	LG1A:16923468-16923603	NC_022203.1:19484244-19484357	ultracontig62:114546-114650	KI520231.1:115186-115100	JH556846.1:94043-94122	scaffold_87:382510-382611	11:6621136-6621059	scaffold_27:3218698-3218829
lg06|NcoI3687	LG1A:6071148-6071276	NC_022203.1:7231804-7231892		KI519731.1:1117517-1117395	JH556865.1:136338-136220	scaffold_150:402968-403061	11:11179590-11179500	groupXVII:11023301-11023210	GeneScaffold_2145:38442-38363	NC_027321.1:47692662-47692742		6:668301-668226
lg06|NcoI371	UN:50030857-50030770	NT_167634.1:2398-2315		KI520340.1:34316-34231	JH557169.1:74257-74172	scaffold_3700:6885-6978		groupXVII:492251-492161	GeneScaffold_531:5919-5852
lg06|NcoI3864	LG1A:7109211-7109077
lg06|NcoI4099	LG1A:6589721-6589790
lg06|NcoI4831	LG1A:6071393-6071265							groupXVII:11023117-11023221
lg06|NcoI4948	LG15:9006806-9006677	NT_167677.1:431823-431949						groupVI:11657252-11657367
lg06|NcoI5015	LG5:1193573-1193699
lg06|NcoI509	LG1A:13640044-13640184	NC_022203.1:15842584-15842720	5:28844473-28844382	KI519734.1:754070-753926	JH556773.1:889367-889224	scaffold_79:222807-222897	11:9661841-9661933	scaffold_27:577317-577414	contig467915:202-311	NW_012343282.1:48064-47972
lg06|NcoI5228	LG5:26452432-26452558	NT_167517.1:785754-785869	9:30344718-30344830	KI520865.1:10502-10614	JH557410.1:27139-27016	scaffold_549:15867-15743		groupXII:9707295-9707409		NC_027321.1:30994494-30994621	KB882101.1:2703613-2703490	1:17844848-17844956
lg06|NcoI5244	LG1A:7484964-7484830	NC_022203.1:8990435-8990313								NC_027321.1:14378803-14378707	KB871780.1:674822-674892	6:43522905-43523005
lg06|NcoI547	LG1A:25171082-25170953
lg06|NcoI5474	LG1A:24861017-24861136
lg06|NcoI5572	LG1A:4726244-4726375	NC_022203.1:3003562-3003673
lg06|NcoI6104	LG1A:15058352-15058216	NC_022203.1:17376941-17376859						scaffold_27:1717814-1717695
lg06|NcoI6177	LG1A:14975893-14976027	NC_022203.1:17292426-17292546	ultracontig62:517696-517564	KI519796.1:749848-749982	JH556702.1:2072208-2072074	scaffold_258:392030-392164	11:7800791-7800924	scaffold_27:1653689-1653823	GeneScaffold_155:22771-22901	NC_027321.1:31376356-31376223	KB882242.1:1355113-1354983	23:27210287-27210157	LG4:16573088-16573008
lg06|NcoI6396	LG1A:23481095-23481167
lg06|NcoI6506	LG1A:7484686-7484819	NC_022203.1:8990216-8990288
lg06|NcoI691	LG1A:9095525-9095617
lg06|NcoI720	LG1A:14893321-14893453	NC_022203.1:17209368-17209502	5:27389324-27389206	KI519796.1:629590-629719	JH556702.1:2151285-2151156	scaffold_258:337810-337930		scaffold_27:1589357-1589489	GeneScaffold_3642:311961-312081	NC_027321.1:31576950-31576830			LG5:27720089-27719978
lg06|NcoI7376	LG1A:14622918-14623050
lg06|NcoI7459	LG1A:5913501-5913634
lg06|NcoI7465	LG1B:8601938-8602054	NC_022215.1:29602249-29602365		KI519854.1:682530-682424			9:629314-629208	groupXVI:8039819-8039910
lg06|NcoI7614	LG22-25:19995882-19995974	NC_022218.1:10082379-10082469		KI520581.1:24724-24803	JH558418.1:22938-22859			groupXIV:10995857-10995933
lg06|NcoI7979	LG10:20337780-20337885							groupXV:1090400-1090333	contig807236:121-48		KB871687.1:157271-157195
lg06|NcoI8153	LG1A:14084030-14083896							scaffold_27:940615-940493
lg06|NcoI8802	LG1A:9222000-9221872
lg06|NcoI8820	LG22-25:6851248-6851132
lg06|SphI1582	LG1A:24573567-24573426
lg06|SphI1784	LG1A:7152989-7152866	NC_022203.1:8626602-8626468		KI520187.1:178420-178522	JH557691.1:11926-11824	scaffold_224:38263-38360	11:10851787-10851690	groupXVII:13789134-13789066		NC_027311.1:72751300-72751391
lg06|SphI2094	LG1A:8623553-8623434							groupXVII:10281390-10281458
lg06|SphI2838	LG1A:28242244-28242111
lg06|SphI2918	LG1A:19816985-19817119	NT_167532.1:934131-934248		KI519612.1:2112098-2111980	JH556674.1:3088182-3088279
lg06|SphI3117	LG1A:5638254-5638362
lg06|SphI3287	LG1A:25837799-25837646
lg06|SphI3309	LG1A:4538902-4538784
lg06|SphI3384	LG1A:27953668-27953753	NC_022203.1:23734543-23734456			JH556987.1:477021-477099
lg06|SphI3515	LG1A:17560149-17560026
lg06|SphI4556	LG1A:17559003-17559096
lg06|SphI4677		NC_022203.1:37355529-37355446
lg06|SphI5105	LG7:7214311-7214414
lg06|SphI5118	UN:19397161-19397064	NC_022208.1:2984657-2984741						groupV:2021210-2021119
lg06|SphI5289	LG1A:8501362-8501493							groupXVII:10393618-10393484
lg06|SphI5318	LG1A:7094654-7094531	NC_022203.1:8550712-8550574						groupXVII:13755156-13755031	GeneScaffold_3655:728885-728782
lg06|SphI5337	LG1A:14096842-14096912							scaffold_27:951113-951216
lg06|SphI6758	LG1A:17009702-17009837							scaffold_27:3282311-3282396
lg06|SphI7245	LG1A:19497139-19497259	NT_167532.1:621260-621365	5:8097574-8097668	KI519612.1:2385250-2385165	JH556674.1:2809046-2809147	scaffold_77:71500-71630	11:4673844-4673748		contig86785:1122-1246
lg06|SphI7503	LG1A:27954177-27954038
lg06|SphI8693	LG1A:5398220-5398343
lg07|NcoI1054	LG11:7369662-7369531	NC_022211.1:16166857-16166751						groupVI:6654464-6654354
lg07|NcoI118	LG11:3138336-3138216
lg07|NcoI1603	LG11:9486232-9486137
lg07|NcoI1690	LG11:7221442-7221510
lg07|NcoI2892	LG11:21543150-21543282							groupVI:14754673-14754604
lg07|NcoI3090	LG11:3959650-3959784	NC_022211.1:12286343-12286471						groupVI:3450371-3450294
lg07|NcoI359	LG11:2879727-2879594	NT_167651.1:106971-107105	15:2261521-2261392	KI519811.1:1160547-1160679	JH556663.1:5899879-5899747	scaffold_2300:11209-11343	Un_random:65592068-65592198	groupVI:2225016-2224898	GeneScaffold_4587:41593-41469	NC_027317.1:7614899-7615033	KB871587.1:49089-49211	13:42376530-42376643			GL476396:449176-449262
lg07|NcoI4159	LG11:1693809-1693687	NC_022211.1:10519418-10519269						groupVI:979946-980102
lg07|NcoI4380	LG11:7369434-7369559	NC_022211.1:16166649-16166747					17:3628526-3628605	groupVI:6654255-6654381
lg07|NcoI4459	LG11:3138190-3138321
lg07|NcoI465	LG11:7369417-7369302
lg07|NcoI5258	UN:23832938-23832804	NC_022211.1:7472259-7472125	15:11667534-11667668					groupVI:16717166-16717038
lg07|NcoI532	LG11:20260544-20260634
lg07|NcoI5557	LG11:7978144-7977995	NC_022211.1:16836923-16836807	15:24531457-24531546			scaffold_24:1615449-1615580	17:4004565-4004433
lg07|NcoI5591	LG11:1731072-1731192	NC_022211.1:10564228-10564332	15:5843496-5843417	KI520040.1:339763-339830		scaffold_52:652534-652603	Un_random:95245303-95245228	groupVI:948414-948279
lg07|NcoI6293	LG11:12086204-12086336	NC_022211.1:21433477-21433606	15:20103923-20103793	KI519622.1:1087778-1087909	JH556929.1:283335-283466	scaffold_86:35880-35772		groupVI:10396605-10396734	GeneScaffold_1579:1356803-1356920	NC_027300.1:71642480-71642366
lg07|NcoI6547	LG11:4359070-4359206	NC_022211.1:12734315-12734455						groupVI:3100488-3100360
lg07|NcoI6560	LG11:20458117-20457999	NC_022211.1:5982728-5982649		KI519826.1:531708-531785	JH556815.1:589254-589331	scaffold_381:109428-109516	17:8008877-8008962	groupVI:15283023-15283111	GeneScaffold_31:11642-11729	NC_027300.1:82608856-82608770	KB872573.1:161861-161937	13:2170015-2170092	LG16:593499-593577	JH127174.1:508756-508836
lg07|NcoI7310	LG11:10961803-10961671	NC_022211.1:20221263-20221142						groupVI:9467224-9467136
lg07|NcoI7744	LG11:12770562-12770435
lg07|NcoI8289	LG11:22302147-22302241	NC_022211.1:6892536-6892424	15:9193635-9193726	KI520032.1:424172-424080	JH557765.1:6040-5947	scaffold_121:783690-783602	Un_random:88967071-88966980	groupVI:14506337-14506254	contig432042:160-244	NC_027317.1:24610985-24611064	KB871688.1:924830-924750	11:42874749-42874832	LG16:2338800-2338721
lg07|SphI1515	LG11:4529629-4529506
lg07|SphI1553	LG11:1475727-1475843
lg07|SphI1798	LG11:5307612-5307744	NC_022211.1:13765375-13765510						groupVI:4948376-4948474
lg07|SphI1990	LG11:21192095-21192220
lg07|SphI200	LG11:1789302-1789201
lg07|SphI2086	LG22-25:7129473-7129563
lg07|SphI2102	LG11:21131365-21131274
lg07|SphI2126	LG11:10492938-10493064	NC_022211.1:19690636-19690723
lg07|SphI2259	LG11:3138336-3138216
lg07|SphI2311	LG5:18677024-18677101
lg07|SphI2996	LG11:14102972-14103042
lg07|SphI3401	LG11:9518470-9518341
lg07|SphI3511	UN:41176963-41177093	NT_168308.1:20633-20559	scaffold658:58972-59052	KI519826.1:497784-497858	AGAJ01059707.1:147-76	scaffold_2272:5617-5691	15:5128299-5128221	scaffold_37:740431-740505	GeneScaffold_4005:73064-73152	NW_012358851.1:3060-2988	KB873692.1:2486-2412	KN150605.1:75210-75285
lg07|SphI3558	LG11:19631202-19631328
lg07|SphI3572	LG11:1883387-1883501
lg07|SphI4696	LG11:8685732-8685815
lg07|SphI4745	LG11:6463324-6463219	NC_022211.1:15093092-15092965		KI519625.1:3592423-3592517	JH557006.1:469027-469121			groupVI:5932407-5932282
lg07|SphI598	LG11:18618878-18619014	NC_022211.1:1718479-1718560
lg07|SphI6407	LG11:19948725-19948827	NC_022211.1:3231369-3231498	scaffold5095:1734-1820	KI519861.1:993848-993941	JH556973.1:35185-35092	scaffold_39:187122-187040	17:9366580-9366498	groupVI:15693812-15693732
lg07|SphI6750	LG11:7770338-7770486	NC_022211.1:16590061-16590169	15:24766261-24766188	KI519625.1:1999994-1999923		scaffold_24:1767332-1767257	17:3861407-3861476	groupVI:6956647-6956765		NC_027300.1:88036535-88036602
lg07|SphI7447		NC_022211.1:4529834-4529723
lg07|SphI7449	LG11:5517364-5517226	NC_022211.1:14035461-14035331				scaffold_459:94242-94144	17:2241138-2241040	groupVI:5113621-5113523
lg07|SphI7514	LG11:25277982-25277875
lg07|SphI7519	LG11:21130999-21131127
lg07|SphI7575	LG11:7978144-7977995	NC_022211.1:16836923-16836807	15:24531457-24531546			scaffold_24:1615449-1615580	17:4004565-4004433
lg07|SphI7780	LG11:10493404-10493270	NC_022211.1:19691002-19690890
lg07|SphI7787	LG20:15036525-15036446	NC_022203.1:14659607-14659677						groupVII:19541143-19541069	GeneScaffold_782:273582-273653	NC_027306.1:47484381-47484303		4:60071388-60071316
lg07|SphI7838	LG11:25244555-25244428
lg08|NcoI1407	LG15:25008648-25008531	NC_022214.1:7228060-7228171
lg08|NcoI1671	LG15:25263983-25263908
lg08|NcoI1935	LG20:12880731-12880815
lg08|NcoI205	LG15:297629-297761	NC_022214.1:1695706-1695575	21:29711230-29711100	KI519977.1:156063-155931	JH556684.1:3195612-3195744	scaffold_353:188128-188259	Un_random:35047121-35046990	scaffold_69:353010-353139	GeneScaffold_50:206115-206242	NC_027324.1:26281072-26281200	KB882082.1:8194421-8194293	9:43060797-43060922	LG12:13667234-13667352		GL476400:341206-341288
lg08|NcoI2289		NC_022214.1:5564346-5564433
lg08|NcoI2774	LG15:20252753-20252867
lg08|NcoI3006	LG15:23460117-23459985	NC_022214.1:3474189-3474110
lg08|NcoI3080	LG15:17047701-17047578
lg08|NcoI3611	LG15:7076453-7076316	NC_022214.1:28849532-28849669		KI519750.1:419824-419958	JH557370.1:75708-75840	scaffold_83:395246-395120	2:17419657-17419785	groupXVI:14655387-14655504
lg08|NcoI3999	LG2:11453896-11453827
lg08|NcoI4018	LG15:23226310-23226429	NC_022214.1:3190998-3191127	scaffold781:40284-40168	KI519849.1:357930-357823	JH556796.1:1083003-1082884	scaffold_31:1770613-1770512	2:9035399-9035511	groupXVI:17408782-17408680	GeneScaffold_1683:108475-108587	NC_027309.1:67922810-67922700	KB882254.1:481071-481174	9:22258144-22258261	LG12:6551104-6550995	JH130886.1:686-784
lg08|NcoI4307	LG15:17313122-17312990							groupXVI:6823592-6823662
lg08|NcoI4370	LG15:5569818-5569677
lg08|NcoI4710	LG15:23693358-23693485
lg08|NcoI5224	LG15:5675218-5675353												LG4:40086802-40086888
lg08|NcoI5351	LG15:5569185-5569327
lg08|NcoI6059	LGx:4935580-4935446	NC_022206.1:13977621-13977752	21:30862957-30863038	KI519849.1:656215-656081	JH556796.1:904735-904869			scaffold_160:55013-55147
lg08|NcoI6688	LG15:23200611-23200739	NC_022214.1:3155551-3155668	scaffold781:80459-80350	KI519849.1:363787-363672	JH556796.1:1086912-1087027	scaffold_31:1778474-1778358	2:9030264-9030367	groupXVI:17431299-17431171	GeneScaffold_2971:1514-1616	NC_027302.1:66274545-66274436	KB872661.1:16756-16644	9:22544285-22544398	LG12:6618410-6618513	JH126764.1:1075845-1075734
lg08|NcoI7735	LG15:25263390-25263512
lg08|NcoI8406	LG15:5177680-5177811
lg08|NcoI8480	LG15:22712378-22712246							groupXVI:17689684-17689810
lg08|NcoI8683	LG15:16202973-16202839
lg08|SphI1003	LG20:25263573-25263700	NC_022205.1:7400030-7400155						groupVIII:9669385-9669276
lg08|SphI1085	LG15:6848710-6848823	NC_022214.1:29103619-29103539
lg08|SphI1330	LG15:20082899-20083037
lg08|SphI1496	UN:50710096-50710230	NC_022206.1:13967700-13967595			JH556796.1:881033-881128			groupXVI:4734303-4734171
lg08|SphI2308	LG7:14953678-14953590
lg08|SphI2764	LG12:10804732-10804865	NC_022203.1:25947946-25948032
lg08|SphI2787	LG15:17548514-17548605
lg08|SphI3074								groupXVI:10278178-10278258
lg08|SphI3144	LG15:9580456-9580329
lg08|SphI3192	LG15:13183177-13183314	NC_022214.1:15934047-15933923
lg08|SphI3587	LG5:25488421-25488319	NC_022214.1:34592883-34592998	23:502344-502248		JH556844.1:642954-643067			groupXVI:6208305-6208174	GeneScaffold_4191:42223-42113	NW_012354258.1:8921-9033		12:49183602-49183490
lg08|SphI3862	LG15:22555628-22555745
lg08|SphI3999	LG15:19366040-19366167	NC_022214.1:8006537-8006643						groupXVI:3669235-3669332
lg08|SphI4485	LG15:19741714-19741627
lg08|SphI473	LG20:2333462-2333577	NC_022215.1:29602345-29602243						groupI:23960836-23960949
lg08|SphI5067	LG15:7076628-7076554
lg08|SphI5664	LG15:8882298-8882365
lg08|SphI5821	LG20:21865794-21865903	NC_022218.1:4777568-4777496						groupI:22105111-22105032
lg08|SphI5862	LG15:19832268-19832362
lg08|SphI5898	LG15:12230709-12230845	NC_022214.1:17002623-17002489	21:23218261-23218379	KI519626.1:4062145-4062024	JH556797.1:966677-966798	scaffold_46:200700-200614	2:14257926-14257821	groupXVI:10810102-10809989
lg08|SphI6463	LG15:20115717-20115588
lg08|SphI7914	LG15:14751419-14751560							groupXVI:8845188-8845107
lg08|SphI9164	LG15:8508413-8508547	NC_022214.1:21040349-21040220	21:19202327-19202448	KI519694.1:1705185-1705051	JH556860.1:40257-40123	scaffold_51:911989-912113		groupXVI:13599109-13598975	GeneScaffold_2255:322894-322773	NC_027320.1:32169655-32169522	KB872639.1:69122-69036		LG14:23680504-23680637	JH127012.1:589269-589393
lg09|NcoI1305	LG9:8271897-8271983
lg09|NcoI1610	LG9:14642555-14642420							groupX:5103108-5103016
lg09|NcoI1724	LG9:14390458-14390590	NC_022219.1:11747848-11747743						groupX:4910943-4911075
lg09|NcoI1791	LG10:16831992-16831876
lg09|NcoI2020	LG15:9006806-9006678	NT_167677.1:383927-384041						groupVI:11657252-11657360
lg09|NcoI2195	LG9:17637674-17637750
lg09|NcoI2402	LG9:654552-654671
lg09|NcoI2615	LG9:16401140-16401278	NC_022219.1:9379363-9379227	scaffold1575:11261-11360	KI519779.1:1045085-1045208	JH556670.1:3026997-3026869	scaffold_37:880602-880717		groupX:6420054-6420190
lg09|NcoI2985	LG9:10653117-10653189
lg09|NcoI3760	LG12:5098872-5099006		13:25699926-25699835	KI519674.1:9854-9964	JH556807.1:95454-95344	scaffold_73:290016-289886	Un_random:68604051-68603981
lg09|NcoI386	LG9:21282669-21282536	NC_022219.1:6846070-6846001
lg09|NcoI4024	LG7:8271003-8270879
lg09|NcoI4029	LG9:11824279-11824413	NC_022219.1:14747342-14747222						groupX:8763331-8763211
lg09|NcoI4436	LG9:8013148-8013038
lg09|NcoI5172	LG9:6335150-6335281							groupX:13137337-13137249
lg09|NcoI5375	LG9:274618-274728
lg09|NcoI5403	LG9:10448509-10448376	NC_022219.1:21246957-21247059	11:10451693-10451793	KI519749.1:797348-797249	JH556743.1:1566982-1567081	scaffold_12:2299371-2299460	21:3086776-3086687	groupX:9833080-9833173
lg09|NcoI6000	LG9:15583896-15584030	NC_022219.1:10441797-10441665				scaffold_3603:613-519	21:2339020-2339116
lg09|NcoI6624	LG9:11530698-11530582							groupX:9084596-9084486
lg09|NcoI6856	LG9:21963022-21963109
lg09|NcoI6997	LG9:5661152-5661273
lg09|NcoI734	LG9:14390603-14390471	NC_022219.1:11747743-11747835						groupX:4911084-4910956
lg09|NcoI7343	LG9:17158242-17158108	NC_022219.1:8506399-8506519	11:733237-733163	KI519737.1:1266513-1266647	JH556670.1:2053902-2054036			groupX:4570659-4570793
lg09|NcoI7384	LG9:11421247-11421347					scaffold_37:1459385-1459267
lg09|NcoI7514	LG9:9034768-9034901
lg09|NcoI8152	LG9:19537811-19537676	NC_022219.1:4235527-4235399		KI520018.1:258430-258530	JH557226.1:61155-61255	scaffold_69:624401-624256	21_random:212470-212558	groupX:2728314-2728445	GeneScaffold_644:110563-110706	NC_027326.1:7558243-7558148
lg09|NcoI8484	LG9:17996700-17996564							groupX:3882179-3882290
lg09|SphI1051	LG9:1316151-1316282	NT_167689.1:274037-273911	11:1100079-1100213	KI519845.1:293518-293652	JH556782.1:765998-766132	scaffold_2087:18605-18734	Un_random:15916653-15916763	groupX:14821651-14821776
lg09|SphI1092	LG9:14828659-14828540					scaffold_138:16700-16599		groupX:5230220-5230106
lg09|SphI1164	LG20:25432993-25432873
lg09|SphI1298	LG9:12737543-12737412	NC_022219.1:13755941-13756048	11:21602191-21602121					groupX:8112889-8112992
lg09|SphI1615	LG1A:1263144-1263277
lg09|SphI1834	LG9:10733398-10733488
lg09|SphI2014	LG9:14305224-14305096
lg09|SphI2142	LG1A:1304715-1304849	NT_167657.1:653324-653221			JH556777.1:520475-520344
lg09|SphI2263	LG9:2296105-2296170
lg09|SphI3214	LG9:13482529-13482612	NC_022219.1:12943229-12943130						groupX:7747868-7748003
lg09|SphI3260	LG9:12811276-12811421							groupX:8058060-8057923
lg09|SphI3513	LG9:7601302-7601208
lg09|SphI3687	LG9:7313969-7313842
lg09|SphI3743	UN:64570105-64570014		6:20356806-20356895	KI519694.1:546393-546467	JH558953.1:3692-3600	scaffold_5:1971561-1971468	Un_random:71610760-71610665	groupVIII:17513110-17513013	GeneScaffold_3746:280523-280434	NC_027317.1:66160651-66160555	KB871744.1:7122-7030	24:36421199-36421293	LG24:1744935-1744841		GL498927:1573-1478
lg09|SphI4064		NC_022219.1:21614887-21614994
lg09|SphI4257	LG12:12409172-12409305	NC_022213.1:12242144-12242290	15:26074982-26074850	KI519876.1:315409-315278	JH557215.1:49728-49867	scaffold_3:3881436-3881289	12:2057857-2057974	scaffold_69:688315-688447			KB871919.1:222887-222761	12:27334191-27334287	LG17:28676163-28676292
lg09|SphI4317	LG9:18212030-18212169
lg09|SphI4383	LG9:5507372-5507500							groupX:12491817-12491896
lg09|SphI608	LG9:17532492-17532619
lg09|SphI6438	LG9:13123827-13123954	NC_022219.1:13325932-13325854		KI519631.1:2075827-2075906	JH556677.1:1518912-1518991	scaffold_45:1249373-1249512	21:1456695-1456824	groupX:7474829-7474905
lg09|SphI7243	LG9:14500250-14500375
lg09|SphI7906	LG9:2234717-2234845			KI519802.1:1026790-1026674	JH556800.1:518487-518603
lg09|SphI8089	LG9:13482519-13482456
lg10|NcoI1250	LG5:1334794-1334680
lg10|NcoI2287	LG1B:2716325-2716246
lg10|NcoI2790	LG5:16932705-16932580	NC_022213.1:21793356-21793233						groupVIII:14372544-14372672
lg10|NcoI3551	LG5:16970304-16970436
lg10|NcoI3603	LG5:5382008-5382142	NC_022199.1:21916834-21916700	3:29364022-29363889	KI519656.1:1031338-1031472	JH556668.1:1015466-1015332	scaffold_28:663972-664096		groupII:17811930-17811802	GeneScaffold_3435:888822-888707	NC_027325.1:29676527-29676404
lg10|NcoI3754	LG5:19969911-19969777	NC_022199.1:5550591-5550671					5:9246680-9246609	groupII:6514304-6514404				6:4227080-4227156
lg10|NcoI3792	LG1B:11366295-11366210
lg10|NcoI396	UN:29570369-29570501	NT_167758.1:125032-124904	14:32807802-32807934	KI519972.1:506456-506580	JH556810.1:1009423-1009290	scaffold_74:178747-178616		groupX:13253386-13253518	contig852977:366-239	NC_027321.1:13418133-13418245	KB871647.1:768529-768635	3:49103394-49103309			GL476962:245586-245454
lg10|NcoI4587	LG5:4839912-4839796
lg10|NcoI4815	LG5:20165597-20165504					scaffold_89:490863-490778
lg10|NcoI4903	LG5:22886718-22886574
lg10|NcoI5090								groupII:15368259-15368154
lg10|NcoI526	LG5:5591972-5591838	NC_022199.1:21710013-21710147		KI519656.1:1269749-1269613	JH556668.1:786789-786929
lg10|NcoI570			1:18554341-18554258		AGAJ01051670.1:3501-3582	scaffold_91:565780-565699		groupV:6294784-6294700	GeneScaffold_2040:265106-265190
lg10|NcoI6249	LG5:4699016-4698882	NC_022199.1:22719764-22719898	3:30155801-30155933	KI519656.1:264505-264371	JH556668.1:1787173-1787307			groupII:4120638-4120768		NC_027325.1:28652083-28651962			LG23:2476201-2476113
lg10|NcoI6577	LG3:5693128-5692991	NC_022212.1:3144754-3144835	1:23169216-23169292					groupIV:20073959-20073876
lg10|NcoI6599	LG5:22886253-22886387	NC_022199.1:541341-541475	3:9546626-9546509	KI519639.1:542422-542529	JH556842.1:774182-774059
lg10|NcoI664	LG5:19958409-19958275	NC_022199.1:5563876-5564001	3:13254901-13254992	KI519723.1:555272-555191	JH556701.1:431707-431632	scaffold_1:4651046-4651132	5:9239064-9238980	groupII:6525329-6525461	GeneScaffold_2886:324225-324309
lg10|NcoI6937								groupII:1254495-1254573
lg10|NcoI7107	LG5:23545256-23545125
lg10|NcoI8007			3:29029416-29029545	KI519656.1:1379972-1379906	JH556668.1:660277-660342	scaffold_28:898435-898343		groupII:17545849-17545966
lg10|NcoI8029	LG5:31520573-31520439							scaffold_98:87856-87990	GeneScaffold_2860:20607-20697
lg10|NcoI8391	LG5:5066032-5065892	NC_022199.1:22275368-22275484	3:29722239-29722337					groupII:5633645-5633540
lg10|NcoI8542	LG5:9017390-9017285
lg10|NcoI8648	LG5:26647954-26648048
lg10|NcoI8778	LG5:12988318-12988457
lg10|SphI2017	LG5:9815293-9815140							groupII:14235946-14236065
lg10|SphI207	LG5:13954780-13954914
lg10|SphI2083	LG5:12294699-12294833	NC_022199.1:14255336-14255202	3:21383331-21383195	KI519643.1:2333674-2333804	JH556788.1:686969-686835	scaffold_14:2144655-2144531	5:4671336-4671468	groupII:12359232-12359098	scaffold04373:2896-2764	NC_027325.1:24040014-24039886	KB882081.1:2043969-2044097		LG23:653249-653366	JH126961.1:1178138-1178253
lg10|SphI2262	LG8:22678045-22677942
lg10|SphI2367		NC_022199.1:5654750-5654875
lg10|SphI2488	LG5:6310827-6310693	NC_022199.1:20953277-20953411		KI519656.1:2262668-2262538	JH557405.1:53974-53839	scaffold_28:1420128-1419993		groupII:16978687-16978822
lg10|SphI2823	LG8:1774261-1774127	NC_022203.1:19289569-19289483						groupXIV:8245911-8246038
lg10|SphI2847	LG5:8039103-8039230	NC_022199.1:19064782-19064648	3:26117763-26117641	KI519639.1:2085763-2085868	JH556887.1:749220-749115	scaffold_174:117497-117367	5:13302492-13302388	groupII:15581774-15581643	GeneScaffold_3320:86914-86813	NW_012349685.1:10081-9980	KB872494.1:130783-130678	18:127775-127879	LG3:39093353-39093453
lg10|SphI3208	LG5:6310420-6310543							groupII:16979084-16978987
lg10|SphI3913	LG5:7054650-7054779	NC_022199.1:20152283-20152159		KI519844.1:64068-64183	AGAJ01050862.1:555-670
lg10|SphI4478	LG5:20030147-20030276	NC_022199.1:5499663-5499524	3:13192317-13192240	KI519723.1:620360-620492	JH556701.1:483536-483671	scaffold_1:4609895-4609777	5:9271929-9272058	groupII:6469630-6469512	contig364446:267-176
lg10|SphI4897	LG5:8792478-8792598	NC_022199.1:18196187-18196053	3:25320245-25320118	KI520594.1:20521-20641	JH556668.1:3004423-3004558			groupII:15008692-15008557
lg10|SphI4918	LG5:12102995-12102861	NC_022199.1:14454108-14454224		KI519643.1:2106108-2106036			5:4533788-4533707	groupII:12517959-12518086
lg10|SphI4934	LG17:4640090-4639965	NC_022210.1:19964827-19964956	24:1746829-1746709	KI519635.1:621921-621829	JH556944.1:595768-595645			groupXV:12892866-12892747	GeneScaffold_3207:4201-4079	NC_027322.1:3305377-3305492	KB871582.1:2034-1910	1:30786385-30786501
lg10|SphI499	LG5:6930962-6930828	NC_022199.1:20323081-20323207	3:27461712-27461805	KI520006.1:430153-430248	JH556801.1:1153409-1153520	scaffold_28:1907360-1907245	5:1603713-1603596	groupII:16465164-16465278
lg10|SphI5145	LG5:15365798-15365664	NC_022199.1:10989041-10989173	3:18386104-18386228	KI519671.1:2038547-2038673	JH557085.1:173299-173167	scaffold_14:333823-333955	Un_random:64943629-64943519	groupII:10135277-10135410	GeneScaffold_3298:485748-485859	NC_027310.1:17901034-17901149	KB871795.1:255336-255241	7:66913265-66913168
lg10|SphI5184		NC_022199.1:19511030-19511103						groupII:15870078-15870186
lg10|SphI5321	LG5:23378271-23378396
lg10|SphI5409	LG5:7656485-7656589							groupII:15870525-15870393
lg10|SphI5420	LG5:5378411-5378546	NC_022199.1:21921413-21921301		KI519656.1:1027149-1027262	JH556668.1:1018712-1018599	scaffold_28:661446-661534	Un_random:36541444-36541548	groupII:17815245-17815118
lg10|SphI5684	LG17:18666660-18666746
lg10|SphI7008	LG5:2312342-2312468	NC_022199.1:25548812-25548687	3:33491178-33491054	KI519994.1:7685-7807	JH556943.1:218813-218935	scaffold_646:24931-24809	Un_random:39167274-39167161	groupII:2770019-2770141		NC_027325.1:14116078-14115994
lg10|SphI7123	LG5:1411000-1411076
lg10|SphI742	LG5:2630846-2630973	NC_022199.1:25166639-25166517		KI519994.1:415655-415773		scaffold_92:936943-936823	Un_random:88103197-88103303	groupII:3058239-3058373		NC_027325.1:13793855-13793761
lg10|SphI7508	LG5:11637970-11637830
lg10|SphI7945	LG5:146183-146078
lg10|SphI8101	LG5:1883979-1883851
lg10|SphI8240	LG5:9815297-9815144							groupII:14235946-14236061
lg10|SphI8438	LG5:21000499-21000361	NC_022199.1:4280726-4280861		KI519723.1:1709676-1709542	JH556701.1:1567986-1567852
lg11|NcoI1553	LG20:22277083-22277219	NC_022210.1:7439314-7439395		KI519692.1:655467-655396	JH556780.1:1116398-1116327	scaffold_7:1369383-1369464	12:10808980-10809060	groupXIII:15369421-15369540
lg11|NcoI186	LG20:4767295-4767152
lg11|NcoI2410	LG20:18144791-18144900
lg11|NcoI2595	LG20:11587605-11587717							groupXIII:6131030-6130914
lg11|NcoI2709	LG20:16989893-16990027	NC_022210.1:26833278-26833412	9:1612369-1612502	KI519630.1:3951399-3951265	JH556717.1:2336273-2336407	scaffold_4:2756624-2756490	12:4678898-4678764	groupXIII:17900856-17900990	GeneScaffold_3251:19075-19209	NC_027319.1:2064343-2064477
lg11|NcoI2836	LG20:20531497-20531372	NC_022210.1:30062071-30062198		KI519630.1:2288492-2288388	JH556764.1:1326512-1326608
lg11|NcoI2866	LGx:9412041-9412124	NT_167506.1:59556-59477
lg11|NcoI3573	LG20:13658315-13658183	NC_022210.1:22539645-22539502	9:6072547-6072666	KI519699.1:82360-82459	JH556662.1:5008671-5008571	scaffold_4:1279698-1279579	12:3369365-3369223	groupXIII:4415189-4415277	GeneScaffold_1288:71998-72114
lg11|NcoI3862	LG19:228687-228822
lg11|NcoI3878	LG20:22316901-22316969							groupXIII:15396638-15396739
lg11|NcoI3960	UN:43252980-43253069							groupXX:112012-112085
lg11|NcoI4320	LG20:16679080-16679214	NC_022210.1:26526909-26527043	9:1101073-1101200	KI519702.1:165551-165417	JH556717.1:1969760-1969894	scaffold_4:2955566-2955489		groupXIII:17695582-17695719
lg11|NcoI4510	LG20:18145350-18145264	NC_022210.1:28263410-28263274
lg11|NcoI5226	LG20:654453-654321	NC_022210.1:8048866-8048778	9:20563817-20563891	KI519814.1:1089331-1089462	JH558121.1:14320-14189	scaffold_7:2687321-2687254	12:11940203-11940136	groupXIII:14508258-14508402		NC_027323.1:20526235-20526302
lg11|NcoI5230	UN:25287505-25287645
lg11|NcoI5415	LG20:13266228-13266364	NC_022210.1:22111608-22111723	9:6491087-6491001	KI519699.1:532436-532352	JH556662.1:4544656-4544750	scaffold_7:3004545-3004467	12:9402772-9402848	groupXIII:4745571-4745481	GeneScaffold_1288:490610-490525	NC_027319.1:5881956-5882035	KB882306.1:549469-549549	KN149932.1:88479-88556	LG2:29202141-29202217	JH126676.1:1716026-1715948
lg11|NcoI5545	LG20:26680786-26680652	NC_022210.1:348422-348288	9:27368837-27368707	KI519701.1:1357843-1357977	JH556849.1:242699-242833	scaffold_334:164345-164475	Un_random:23898994-23899124	groupXIII:462576-462442
lg11|NcoI6886	LG20:24490968-24490838							groupXIII:3847267-3847366
lg11|NcoI6898	LG20:20647843-20647730	NC_022210.1:29922611-29922721
lg11|NcoI6917	LG20:20449689-20449554	NC_022210.1:30521347-30521251		KI519630.1:2216019-2215926	JH556764.1:1403665-1403758	scaffold_7:349804-349717	12:9958636-9958535
lg11|NcoI7280	LG20:12166782-12166646	NC_022210.1:20875552-20875421	9:7688772-7688873	KI519699.1:2009336-2009459	JH556662.1:3247445-3247326	scaffold_11:1888168-1888088	12:8768005-8767925	groupXIII:5657826-5657951
lg11|NcoI7517	LG2:1644638-1644705
lg11|NcoI7569	LG20:12971171-12971090
lg11|NcoI8196	LG20:12803534-12803405			KI519699.1:1143224-1143298		scaffold_11:2321609-2321540	12:9161463-9161393	groupXIII:5125903-5125985
lg11|NcoI864	LG20:5247813-5247938	NC_022210.1:14390116-14389985		KI519615.1:171870-171987	JH557505.1:38489-38372
lg11|SphI1149	LG20:27336423-27336349
lg11|SphI1413	LG20:9745325-9745460
lg11|SphI1483	LG20:15376340-15376474
lg11|SphI1628	LG20:16487166-16487294
lg11|SphI1746	LG20:14331818-14331951					scaffold_4:1047875-1047952
lg11|SphI1946		NC_022203.1:3617650-3617747							GeneScaffold_43:53535-53669
lg11|SphI1972	LG20:24450151-24450063
lg11|SphI3020	LG20:24291323-24291189	NC_022210.1:3925517-3925651	9:26116344-26116240	KI519939.1:190861-190729	JH556829.1:223703-223569	scaffold_114:350250-350384	12:12156619-12156753	groupXIII:16747479-16747345	GeneScaffold_1137:29714-29583	NC_027323.1:9936228-9936362	KB872090.1:9529-9395	5:27446925-27447057	LG20:7506264-7506398
lg11|SphI3251	LG20:2501799-2501645							groupXIII:13199750-13199832
lg11|SphI3326	LG20:14746328-14746257
lg11|SphI3425	LG20:14554510-14554658
lg11|SphI3442	UN:82959149-82959265							scaffold_27:34136-34059	contig126428:458-322			22:22383500-22383369
lg11|SphI3764	LG20:16487466-16487339	NC_022210.1:26314605-26314490				scaffold_4:3069899-3069999	12:4953764-4953867	groupXIII:17562107-17562029
lg11|SphI3825	LG20:22322847-22322946	NC_022210.1:7483250-7483349	9:23053232-23053314
lg11|SphI3918	LG3:9674666-9674571	NT_167575.1:1244492-1244412						groupVII:8473946-8474026
lg11|SphI4453	LG20:5077998-5078117
lg11|SphI4657	UN:89672852-89672759	NC_022212.1:13197768-13197854	9:31364149-31364076	KI520171.1:128350-128260	JH557573.1:47375-47467	scaffold_95:415599-415669	Un_random:71626019-71625944	groupXXI:7312585-7312514	contig569775:149-78	NC_027309.1:18014654-18014584	KB882121.1:1062011-1061936	3:37462216-37462145	JH591457.1:92-166	JH127015.1:891959-892031
lg11|SphI4728	LG20:1161366-1161235	NC_022210.1:8490755-8490610						groupXIII:14187972-14188097
lg11|SphI5062	LG20:1220683-1220811	NC_022210.1:8541429-8541561	9:19956580-19956481	KI519814.1:491316-491219	JH556838.1:362157-362256	scaffold_18:1450218-1450120	Un_random:70308588-70308686	groupXIII:14153556-14153460	GeneScaffold_2102:1725009-1724895	NC_027319.1:20662690-20662786	KB871944.1:256450-256356		LG20:8888870-8888964
lg11|SphI5506	LG20:11128119-11128253	NC_022210.1:19654207-19654339	9:8930072-8929938	KI519635.1:2519097-2519229	JH556662.1:2029500-2029632	scaffold_11:1209968-1210102	12:8175464-8175596	groupXIII:6512566-6512433		NC_027323.1:38455309-38455178	KB876822.1:4313-4186	8:29720392-29720524	LG2:54564034-54564166
lg11|SphI5709	LG20:9138664-9138514							groupXIII:7967299-7967427
lg11|SphI6320	LG20:8193940-8193792	NC_022210.1:16176341-16176264	9:12233436-12233532		JH556662.1:7193821-7193911	scaffold_50:528910-528998		groupXIII:8716755-8716881
lg11|SphI6399	LG20:27336022-27336092
lg11|SphI6465	LG19:15605991-15606081
lg11|SphI6722	LG20:8193955-8193796	NC_022210.1:16176341-16176268	9:12233436-12233528		JH556662.1:7193821-7193907	scaffold_50:528910-528994		groupXIII:8716752-8716877
lg11|SphI6989	LG10:2067526-2067616
lg11|SphI724	LG20:25794111-25794246
lg11|SphI7749	LG3:7626227-7626298
lg11|SphI828	LG20:23104568-23104702	NC_022210.1:5471005-5470853		KI519777.1:520790-520934	JH556829.1:1131849-1131705			groupXIII:15953472-15953591
lg11|SphI8451	LG20:8193490-8193624	NC_022210.1:16175969-16176099						groupXIII:8717183-8717049		NC_027323.1:16482250-16482367
lg12|NcoI1062	LGx:11888148-11888265
lg12|NcoI1584	UN:81594303-81594437	NC_022215.1:3469843-3469746		KI519928.1:117616-117711	JH560806.1:1891-1815	scaffold_168:348460-348386		groupIV:21957125-21957030		NW_012365924.1:141-59
lg12|NcoI2832	LGx:6308269-6308391							groupIV:21258912-21258817
lg12|NcoI2948	LG17:13261347-13261238	NT_167946.1:171522-171416	scaffold6126:2742-2636	KI520004.1:153425-153331	JH558696.1:18830-18733			groupVII:11432073-11432181	contig259705:262-154
lg12|NcoI3027	LGx:7966822-7966971
lg12|NcoI31	LGx:16196999-16196866	NC_022215.1:14724833-14724966							GeneScaffold_15:38493-38591
lg12|NcoI3242	UN:10213956-10214078							groupIV:21639826-21639943
lg12|NcoI345	LGx:4516399-4516268	NC_022215.1:4412703-4412824				scaffold_657:40753-40859
lg12|NcoI4315	UN:85679155-85679020	NC_022216.1:24673534-24673655				scaffold_320:11472-11565		groupII:6727586-6727685	GeneScaffold_1480:28212-28331			4:29834022-29833937
lg12|NcoI4842	LGx:14299769-14299903	NC_022215.1:17710031-17709897	23:19583572-19583706	KI519679.1:1597141-1597275	JH556703.1:2337631-2337497	scaffold_8:29435-29569	19:1911809-1911944	groupXIX:9371913-9372047	contig84992:406-276	NC_027306.1:43996874-43996744	KB871735.1:719640-719506	4:22020642-22020522	LG8:30667256-30667122
lg12|NcoI4917	UN:93334444-93334531	NC_022215.1:13101093-13101000
lg12|NcoI5391	LGx:13226949-13226849
lg12|NcoI5805	LGx:10068557-10068423	NC_022215.1:22855947-22856081	23:14300264-14300130	KI519769.1:947017-947151	JH557412.1:22307-22438	scaffold_8:1775162-1775296	19:3566033-3566167	groupIV:28813550-28813416	GeneScaffold_4106:145829-145697	NW_012348544.1:11300-11168	KB882164.1:1213164-1213032	25:18965330-18965198	LG8:40169112-40169244	JH126604.1:2140607-2140741
lg12|NcoI6452	LGx:10068191-10068305
lg12|NcoI6980	LGx:10574206-10574069	NC_022215.1:22277016-22277141	23:14815019-14814895			scaffold_8:1463251-1463382	18:741720-741789	groupIV:29219938-29219862			KB882103.1:8926485-8926414
lg12|NcoI7480	LGx:6798019-6798150	NC_022215.1:28364322-28364189		KI519619.1:1180882-1180994	JH557888.1:14146-14264		19:5826170-5826043	groupIV:20694594-20694460
lg12|NcoI7853	LGx:12993888-12993755	NC_022215.1:19406884-19407004	23:17472379-17472273			scaffold_8:130491-130584		groupIV:31000888-31000757
lg12|NcoI8565	LGx:4227190-4227324	NC_022215.1:5516137-5516003		KI519887.1:730998-731130	JH556720.1:336786-336654			groupXIX:17817567-17817456	GeneScaffold_2640:367087-366993	NC_027306.1:46565960-46566090	KB871617.1:930941-931072
lg12|NcoI8621	LGx:3524882-3524778	NC_022215.1:6230084-6230175
lg12|SphI1088	LGx:12845128-12845262	NC_022215.1:19631753-19631625	23:17304772-17304906	KI520119.1:206440-206306	JH557072.1:246806-246940	scaffold_8:237260-237128	19:2084395-2084263	groupIV:30897949-30898081		NC_027316.1:48749455-48749321
lg12|SphI1174	LG10:17879307-17879232
lg12|SphI2092	LGx:9384534-9384654
lg12|SphI221	LGx:4081845-4081956	NC_022206.1:18198095-18198007
lg12|SphI2991	LGx:13318216-13318097
lg12|SphI3066	LG1B:6956570-6956660
lg12|SphI3255	LGx:4446304-4446242
lg12|SphI3272	LGx:16122020-16121893	NC_022215.1:14820697-14820831		KI519965.1:135253-135376	JH556942.1:179770-179656
lg12|SphI3554	LGx:6650297-6650391
lg12|SphI3726		NC_022215.1:15969120-15969035
lg12|SphI4604	LGx:17707939-17707805	NC_022215.1:11864777-11864907	scaffold2098:8804-8730	KI520166.1:204112-203988	JH556937.1:187077-186953	scaffold_513:48300-48427		scaffold_90:370702-370580
lg12|SphI4895	LGx:4316079-4315960
lg12|SphI533	UN:17871704-17871617
lg12|SphI5407	LGx:3143047-3143125
lg12|SphI5521	UN:25908144-25908010	NC_022207.1:8516354-8516487	17:8027109-8027236	KI520013.1:503109-502975	JH557183.1:221816-221682	scaffold_10546:2603-2479	Un_random:63073518-63073393	groupXVI:14361266-14361134		NC_027321.1:32247800-32247666	KB872015.1:340631-340497	16:32932479-32932612
lg12|SphI6391	LGx:11692185-11692058
lg12|SphI6457	UN:17848172-17848040
lg12|SphI6805	LGx:3510874-3510774
lg12|SphI7011	LGx:1493242-1493131
lg12|SphI7491	LGx:10086741-10086815	NC_022215.1:22836647-22836551							scaffold08279:1211-1142
lg12|SphI7854	LGx:4082283-4082174	NC_022215.1:5678424-5678519
lg12|SphI7932	LGx:12173460-12173568
lg12|SphI8185	LGx:11447991-11447868	NC_022215.1:21248904-21249010
lg12|SphI8362	LGx:5457322-5457190	NC_022215.1:30102249-30102333		KI519928.1:362885-362746	JH557032.1:42114-42034	scaffold_168:140363-140242	19:6376909-6376802
lg12|SphI988	LGx:1369632-1369735							groupIV:23305928-23305804
lg13|NcoI154	LG19:19589609-19589490
lg13|NcoI384	LG1A:14695590-14695695								contig709635:134-218
lg13|NcoI3946	LG19:19176753-19176633	NC_022212.1:21481225-21481294		KI520225.1:8598-8482	JH557066.1:148239-148355
lg13|NcoI4056	LG19:18035007-18034874	NC_022205.1:23342671-23342538	12:18179257-18179126	KI519756.1:1056819-1056952	JH556766.1:814202-814335	scaffold_409:88858-88725	4:917627-917494	groupXIV:9282568-9282436	GeneScaffold_3225:345778-345908	NC_027314.1:6225812-6225682	KB871622.1:890283-890410	10:9260206-9260336	LG2:19103289-19103419	JH128008.1:476265-476145	GL476508:633790-633896
lg13|NcoI4335	LG19:17736688-17736819					scaffold_228:335687-335821	4:796931-797065	groupXIV:9073952-9074086
lg13|NcoI4491	LG19:14829109-14828960	NC_022205.1:19326335-19326262	12:13881824-13881717	KI519616.1:3027795-3027916	JH557076.1:70708-70583	scaffold_84:85159-85241		groupXIV:6840826-6840699	GeneScaffold_3746:328018-327915	NC_027300.1:121288305-121288179
lg13|NcoI5250	LG19:19815927-19815816
lg13|NcoI546	LG19:16109299-16109379
lg13|NcoI5576	LG19:9054537-9054627
lg13|NcoI6043	LG10:13090414-13090322
lg13|NcoI608	LG19:20624990-20625118	NC_022205.1:28914170-28914301
lg13|NcoI641	UN:74908037-74908107
lg13|NcoI6458	LG19:19176457-19176579
lg13|NcoI679	LG19:3360240-3360144					scaffold_106:564188-564255		groupXIV:14702187-14702109
lg13|NcoI705	LG19:1348647-1348759	NC_022205.1:33793395-33793526
lg13|NcoI8164	LG19:22045127-22044996	NC_022205.1:30762928-30762800	12:25108749-25108877	KI520000.1:372442-372315	JH557051.1:397878-398005	scaffold_128:443006-442876	4:9857408-9857278	groupXIV:10672504-10672638	GeneScaffold_3719:392041-392172	NC_027300.1:129398319-129398192
lg13|NcoI8305	LG19:22795579-22795693	NC_022205.1:31708272-31708395				scaffold_216:249674-249570
lg13|NcoI852	LG19:21445247-21445365	NC_022205.1:30004160-30004266
lg13|NcoI8718	LG19:1271853-1271987	NC_022205.1:33737351-33737480						groupXIV:13742231-13742363		NC_027310.1:78185651-78185519			LG3:1663058-1662954	JH126983.1:1243601-1243490	GL478254:30377-30284
lg13|NcoI8777	LG19:16993606-16993712
lg13|NcoI89	LG19:6951916-6952028		12:3686841-3686907
lg13|SphI2544	LG19:13376486-13376607
lg13|SphI3426	LG19:17217707-17217841	NC_022205.1:22542900-22542751	12:16923902-16924045	KI519616.1:132785-132918	JH556766.1:1388298-1388431			groupXIV:8814883-8814750
lg13|SphI3717	LG19:8484306-8484225
lg13|SphI3967	LG7:13298361-13298456
lg13|SphI3987	LG22-25:20334068-20333944	NC_022206.1:25992895-25992781						groupI:8610410-8610287
lg13|SphI4357	LG19:9014181-9014310
lg13|SphI4476	LG19:13272830-13272740
lg13|SphI4527	LG5:7454580-7454458	NT_167513.1:265730-265819						groupII:16728318-16728428	GeneScaffold_1188:19749-19844
lg13|SphI4624	LG19:1388276-1388367
lg13|SphI4836	LG19:13710719-13710586	NC_022205.1:25542623-25542753		KI519616.1:4353525-4353627	JH556762.1:234846-234922			groupXIV:5972943-5972809
lg13|SphI5962	LG19:17311873-17312007	NC_022205.1:20433516-20433382		KI519616.1:292311-292177	JH556766.1:1510829-1510695			groupXIV:8735583-8735717		NC_027300.1:131503698-131503828
lg13|SphI6488	LG19:19169221-19169093
lg13|SphI6838											KB872916.1:34060-33992
lg13|SphI7144	LG19:16990384-16990250	NC_022205.1:20806173-20806292						groupXIV:8516697-8516594
lg13|SphI7446	LG2:643126-643259	NT_167639.1:335123-335214		KI519622.1:3027522-3027611	JH556786.1:98500-98411			groupXVII:13230923-13230840
lg13|SphI7760	LG19:8459806-8459683
lg13|SphI8104	LG19:22045127-22044996	NC_022205.1:30762928-30762800	12:25108749-25108877	KI520000.1:372442-372315	JH557051.1:397878-398005	scaffold_128:443006-442876	4:9857408-9857278	groupXIV:10672504-10672638	GeneScaffold_3719:392041-392172
lg13|SphI8249	LG16:4948071-4948187
lg13|SphI8574	LG19:18540460-18540543	NC_022205.1:23924423-23924548		KI519756.1:572601-572520	JH556766.1:311524-311447	scaffold_712:4542-4451	Un_random:83608108-83608010	groupXIV:9649655-9649744
lg13|SphI920	LG19:23202600-23202500	NC_022205.1:32161950-32161849				scaffold_216:38324-38405		scaffold_88:316874-316756
lg14|NcoI1020	LG3:2557348-2557483	NT_167706.1:238631-238512
lg14|NcoI2426	LG3:7254818-7254906
lg14|NcoI26	LG3:2958559-2958629
lg14|NcoI2672	LG20:3479212-3479332	NC_022208.1:10680736-10680638			JH556687.1:1063084-1063165			groupVI:2756213-2756117
lg14|NcoI2761	UN:25304463-25304326
lg14|NcoI2800	LG14:2594383-2594297
lg14|NcoI2962	LG3:1170941-1170830
lg14|NcoI3091	LG3:10190780-10190644
lg14|NcoI3968	LG3:4777772-4777642	NC_022201.1:4018560-4018464						groupVII:8813238-8813310
lg14|NcoI3976	LG3:4777510-4777376	NC_022201.1:4018223-4018091	18:5139925-5139793	KI519771.1:33623-33491	JH556974.1:408225-408357	scaffold_276:154159-154279	Un_random:211156-211024	groupVII:8813490-8813623	GeneScaffold_4204:97786-97905	NC_027317.1:55407073-55406954		7:22043114-22043232	LG2:60213670-60213780
lg14|NcoI4226	LG16:1989244-1989376
lg14|NcoI4418	LG14:818856-818990
lg14|NcoI4595	LG3:6201454-6201563
lg14|NcoI4920	LG7:3336696-3336830
lg14|NcoI5394	LG3:5621717-5621582	NC_022201.1:5176161-5176031		KI519773.1:630527-630425	JH556699.1:2615878-2616003			groupVII:8134891-8135024
lg14|NcoI6071	LG14:1346906-1346780
lg14|NcoI6179	LG14:1521010-1520888	NT_167635.1:462071-462183
lg14|NcoI6471	LG3:2238111-2238250							scaffold_887:5525-5419
lg14|NcoI6836	LG3:10771002-10771124	NC_022201.1:11437969-11438108
lg14|NcoI6842	UN:25304463-25304325
lg14|NcoI6843	LG13:11362921-11362810	NC_022205.1:18537256-18537165		KI519713.1:1475183-1475081	JH556767.1:846423-846525			groupIX:17593893-17593803
lg14|NcoI7599	LG19:5796832-5796965	NC_022218.1:10274442-10274325	19:6568356-6568286	KI519684.1:831070-830941	JH556673.1:62841-62970	scaffold_27:258477-258410		groupIII:15901538-15901424
lg14|NcoI7846	LG3:5300662-5300779
lg14|NcoI7999	LG3:12094791-12094659
lg14|NcoI8172	UN:70253516-70253599
lg14|NcoI8831		NT_167538.1:1278685-1278580	18:22299068-22299148	KI520228.1:87122-87020	JH557196.1:40951-41051	scaffold_305:77630-77708	Un_random:1619595-1619675	groupVII:1784025-1783953		NC_027317.1:63366774-63366677
lg14|SphI1494	LG3:6201192-6201272
lg14|SphI1734	LG3:12670927-12671061	NC_022201.1:16661769-16661847		KI519759.1:1115456-1115367	JH556845.1:535589-535684		Un_random:1185979-1186070	groupVII:2735492-2735371		NC_027317.1:57667780-57667862
lg14|SphI1864	UN:81209246-81209322
lg14|SphI2297	LG3:9658434-9658302	NC_022201.1:10727336-10727179				scaffold_434:74436-74311		groupVII:4899507-4899646
lg14|SphI2658	LG14:2760531-2760648
lg14|SphI286	LG14:2995187-2995092
lg14|SphI2895								groupVII:6174533-6174628
lg14|SphI3038	LG3:7079592-7079712
lg14|SphI3215		NC_022201.1:8811870-8811779
lg14|SphI339	UN:6726989-6726861	NT_167690.1:139644-139510		KI520147.1:166946-167059	JH558125.1:31265-31147			groupVII:142286-142185
lg14|SphI3419	UN:81239320-81239234	NT_167587.1:1177397-1177326	18:2511783-2511695	KI519898.1:387822-387752	JH557033.1:115234-115164	scaffold_376:113591-113683	Un_random:17981311-17981399	groupVII:331296-331230	GeneScaffold_3805:55549-55468
lg14|SphI5128	LG3:11836451-11836563	NC_022201.1:12770896-12770997		KI519651.1:2354529-2354640	JH556867.1:216697-216586
lg14|SphI5177	LG3:12094573-12094438	NC_022201.1:13098382-13098252		KI519651.1:2713040-2712922	JH557328.1:19974-20077	scaffold_63:1135618-1135528	20:1383335-1383245	groupVII:3117943-3118032	GeneScaffold_3949:159007-159096	NC_027317.1:53798529-53798613	KB882114.1:932858-932946	7:20469927-20469838	LG2:60993106-60993021	JH126981.1:340940-341021
lg14|SphI6331	LG19:5172801-5172936
lg14|SphI6492	LG14:1434487-1434616
lg14|SphI6924	LG3:8073638-8073765	NC_022201.1:8811545-8811669	18:9804020-9803891	KI519721.1:1615537-1615655	JH556761.1:542448-542566
lg14|SphI6977	LG3:11622211-11622079
lg14|SphI7563	LG3:11322590-11322712	NC_022201.1:12136712-12136832	18:16171507-16171611	KI519651.1:1707848-1707972	JH556867.1:841755-841631
lg14|SphI8339	UN:6726330-6726451	NT_167641.1:71701-71599	18:1843150-1843271	KI520471.1:71315-71194	JH558125.1:30884-30999			groupVII:141952-142079		NC_027319.1:77625366-77625436
lg14|SphI865	LG3:4478107-4477990
lg15|NcoI1028	LG1B:2976549-2976483
lg15|NcoI1624	LG1B:5199387-5199255	NC_022206.1:10947385-10947258		KI520022.1:245607-245478	JH556751.1:470917-470788	scaffold_3:1337453-1337580	2:7055036-7054909	groupV:10871201-10871072
lg15|NcoI1849	LG1B:6561377-6561518
lg15|NcoI2837	LG1B:7274578-7274444	NC_022206.1:14549918-14549784	19:5926399-5926533	KI520303.1:97865-97999	JH556775.1:54836-54702	scaffold_81:107508-107374	2:8050055-8049921	groupV:9140313-9140447	GeneScaffold_1440:135591-135692	NC_027318.1:5936351-5936428			LG15:939943-940013
lg15|NcoI2947	LG1B:10250401-10250532
lg15|NcoI3047	UN:35927436-35927556							scaffold_54:210552-210644
lg15|NcoI3342	LG1B:2976227-2976361
lg15|NcoI3923	LG1B:12811014-12810880	NC_022206.1:28817680-28817795						groupV:2757678-2757566
lg15|NcoI3982	LG1B:3883901-3884036	NC_022206.1:8390742-8390634
lg15|NcoI4546	LG1B:12735384-12735453
lg15|NcoI4953	UN:54226419-54226285	NC_022206.1:2647515-2647647	ultracontig231:1239510-1239642	KI520239.1:152535-152667	AGAJ01047603.1:1111-979	scaffold_29:752416-752284	Un_random:54312934-54313066	scaffold_48:790009-789875	GeneScaffold_4531:283780-283648	NC_027327.1:10335073-10334941	KB882130.1:852507-852637	12:33618329-33618200
lg15|NcoI5456	LG1B:9934649-9934516	NC_022206.1:17598480-17598346	19:9558835-9558701	KI519705.1:1330827-1330961	JH556661.1:1196191-1196325	scaffold_59:1188271-1188395	2_random:888103-887978	groupV:550988-550854	GeneScaffold_1971:501282-501154	NC_027318.1:34246884-34247013	KB882125.1:2405113-2405247	13:30421958-30422071	LG5:6647107-6646974	JH127692.1:639694-639575
lg15|NcoI5460	LG1B:8568398-8568510							groupV:8300483-8300419
lg15|NcoI5565	LG1B:3884687-3884554
lg15|NcoI6151	UN:3514840-3514944	NC_022212.1:3144769-3144882				scaffold_16:559050-558968		groupIII:15901423-15901524
lg15|NcoI6921	LG1B:6561525-6561659		19:6686036-6685902	KI519918.1:191837-191971	JH556998.1:518579-518713	scaffold_3:365524-365390	15:6981570-6981436	groupV:9641684-9641550	GeneScaffold_1536:115359-115225	NC_027318.1:4572180-4572314	KB882119.1:257878-257744	12:3911999-3911865		JH128730.1:31487-31621
lg15|NcoI7012	LG1B:9358194-9358060	NC_022206.1:16945388-16945261		KI519705.1:495751-495626	JH556661.1:365187-365061			groupV:114967-114893		NC_027318.1:49022315-49022442	KB882270.1:3772280-3772191	12:31296009-31295905
lg15|NcoI7275	LG1B:13645745-13645869
lg15|NcoI7429	LG1B:8844313-8844174
lg15|NcoI755	LG1B:6561715-6561632		19:6685855-6685929		JH556998.1:518758-518686	scaffold_3:365341-365411	15:6981386-6981461	groupV:9641474-9641577	GeneScaffold_1536:115183-115252	NC_027318.1:62029803-62029874	KB882119.1:257701-257771
lg15|NcoI823	LG1B:6561528-6561387
lg15|NcoI8349	LG1B:5198793-5198925	NC_022206.1:10946803-10946916				scaffold_3:1338046-1337918	2:7054440-7054567	groupV:10870595-10870725
lg15|NcoI910	LG1B:10250562-10250430
lg15|NcoI988	LG1B:13156707-13156825	NC_022206.1:28436954-28436826	19:14480044-14480160	KI519617.1:2374256-2374386	JH556661.1:5843618-5843748	scaffold_134:580897-580785	2:639827-639934	groupV:3065123-3065257	GeneScaffold_1102:265683-265576	NC_027300.1:79267853-79267960	KB873254.1:20308-20415	12:37395723-37395618	LG10:36871176-36871075	JH126581.1:3164510-3164616
lg15|SphI1331	LG1B:2550886-2551037
lg15|SphI1621	LG1B:16056286-16056415	NC_022206.1:24900150-24900022	19:21122653-21122543	KI519617.1:1293639-1293532				groupV:5072363-5072473
lg15|SphI2119	LG1B:10319728-10319851	NC_022206.1:18031430-18031554		KI519705.1:932711-932604	JH556661.1:815639-815534	scaffold_59:950093-949999	2_random:1124605-1124723	groupV:809397-809477
lg15|SphI2157	LG1B:13605852-13605986
lg15|SphI2250	LG10:7871947-7871848	NC_022203.1:32032285-32032377
lg15|SphI2307	LG1B:11268068-11267956	NC_022206.1:19078024-19077894						groupV:1526626-1526530
lg15|SphI2413	LG1B:8811229-8811125
lg15|SphI2988	LG1A:17502695-17502602	NT_167575.1:1244492-1244405			JH556682.1:3370303-3370383			groupVII:8473946-8474026
lg15|SphI3079	LG1B:2973974-2974108	NC_022206.1:9498080-9498000						groupV:11232457-11232370
lg15|SphI3657	LG1B:8451623-8451738
lg15|SphI4012	LG1B:12605844-12605749
lg15|SphI4877	UN:54211344-54211210	NC_022206.1:2695308-2695409	ultracontig231:1285997-1286081	KI520006.1:325134-325031	JH557015.1:487415-487518	scaffold_29:745617-745538	Un_random:54318781-54318878	scaffold_48:776976-776859	GeneScaffold_4531:270397-270314	NC_027327.1:10324313-10324235	KB882130.1:879275-879360	12:33599401-33599316	LG10:30819350-30819266
lg15|SphI4954	LG1B:447288-447409
lg15|SphI5078	UN:5421996-5421862	NC_022206.1:1852202-1852083	ultracontig231:788010-788126	KI519992.1:5935-6051	JH556978.1:425720-425604	scaffold_29:908291-908176	2:3322222-3322106	scaffold_48:1131296-1131414	GeneScaffold_3217:201451-201564	NW_012347940.1:20295-20407	KB872217.1:232552-232440	12:47243415-47243299
lg15|SphI5205	LG1B:4708124-4708266
lg15|SphI6313	LG2:3750419-3750333	NT_167510.1:1011246-1011349	8:19766639-19766737						GeneScaffold_300:102909-103043	NC_027322.1:49264677-49264765	KB882112.1:2743058-2742962	5:53107614-53107704	LG5:20082695-20082615
lg15|SphI6681	LG1B:13292009-13292135	NC_022206.1:28297715-28297622
lg15|SphI6872	LG1B:13493076-13493201
lg15|SphI7009	LG1B:2693216-2693080	NC_022206.1:7890194-7890277						groupV:5826628-5826733
lg15|SphI749	LG1B:5116894-5116765	NC_022206.1:10849823-10849741	19:8311206-8311297	KI520249.1:178064-177971	JH556751.1:354093-354002
lg15|SphI7911	LG1B:11991199-11991302
lg15|SphI7922	LG1B:11757246-11757141
lg15|SphI8091	LG1B:13603753-13603889	NC_022206.1:27952153-27952076		KI519617.1:2875589-2875659	JH556661.1:6379923-6379993		2:914183-914254	groupV:3415921-3415988
lg15|SphI8122	UN:35965425-35965518
lg16|NcoI1501	LG6:8158527-8158661	NC_022205.1:42637367-42637229	6:15821785-15821716			scaffold_30:728995-729088	13:4661803-4661725	groupXIX:15588060-15588130		NC_027315.1:22375411-22375488
lg16|NcoI1949	LG6:2125079-2124951	NC_022205.1:49526302-49526422				scaffold_241:377960-377861		groupXIX:19543594-19543729
lg16|NcoI2650	LG6:3440455-3440590
lg16|NcoI2662	LG6:5439865-5439989			KI519897.1:137530-137637	JH556898.1:470148-470034
lg16|NcoI2726	LG6:10953337-10953213	NC_022205.1:39586290-39586417
lg16|NcoI2785	LG6:2228769-2228903	NC_022205.1:49419708-49419574	6:23519947-23520082	KI520059.1:296975-296860	JH557833.1:4830-4928		13:1539290-1539424	groupXIX:19465392-19465258		NC_027309.1:98115481-98115587
lg16|NcoI2827	LG6:11512598-11512731	NC_022205.1:38998291-38998159	6:12159873-12159781					groupXIX:12382442-12382543	GeneScaffold_2011:507973-508061	NC_027315.1:27671333-27671447
lg16|NcoI406	UN:69135511-69135440
lg16|NcoI4757	LG6:20928457-20928591	NT_167450.1:959999-960132	ultracontig72:2701594-2701461	KI519868.1:97358-97224	JH556979.1:241342-241476	scaffold_2:4519003-4519137	13:11069828-11069962	groupXIX:10354069-10353936	GeneScaffold_4132:21570-21440	NC_027309.1:103523166-103523036	KB871793.1:228505-228371	25:18477798-18477932	LG8:11168138-11168008	JH128996.1:80059-80189
lg16|NcoI4990	LG12:9144954-9144839							groupXV:15006887-15006960
lg16|NcoI5003	LG15:4772140-4772013
lg16|NcoI5450		NC_022211.1:30287822-30287725						groupXIX:5799317-5799448
lg16|NcoI5461	LG3:9485855-9485948	NT_167479.1:763400-763325							GeneScaffold_1643:29604-29493			23:24798954-24798844
lg16|NcoI5587	LG3:2430379-2430462
lg16|NcoI6042	LG6:10953334-10953469	NC_022205.1:39586293-39586168
lg16|NcoI6491	LG12:3641355-3641266
lg16|NcoI6838	LG6:11306063-11306192	NC_022205.1:39217767-39217644	6:12387423-12387336	KI519691.1:158354-158451	JH556685.1:1767422-1767519			groupXIX:12211051-12211181
lg16|NcoI6896	LG6:5845574-5845438	NC_022205.1:45367656-45367789	6:18440127-18440223			scaffold_119:805912-805818		groupXIX:13856372-13856272
lg16|NcoI6928	LG6:21378485-21378388	NT_167450.1:1387146-1387251	ultracontig72:2026254-2026344	KI519619.1:1164629-1164546	JH556720.1:2107995-2107912	scaffold_521:7586-7670	19:5839273-5839354	groupXIX:10072838-10072912	GeneScaffold_4118:14790-14871	NC_027309.1:68126021-68125929	KB871833.1:763692-763773	4:28075024-28075106
lg16|NcoI7070	LG6:5054758-5054886	NT_168079.1:46398-46271
lg16|NcoI7849	LG6:26226705-26226571	NC_022205.1:2992162-2992071
lg16|NcoI7994	LG6:9024137-9024244
lg16|NcoI8436	LG12:1607657-1607540				JH556697.1:337252-337320					NC_027303.1:53631671-53631757
lg16|NcoI8440	LG6:25508789-25508916	NC_022205.1:4434604-4434706	6:22691460-22691576	KI519707.1:268244-268136	JH556669.1:1924157-1924265	scaffold_30:103971-103853	13:1131889-1132014	groupXIX:694780-694681	GeneScaffold_497:225404-225301	NC_027315.1:34434590-34434510		25:14325398-14325299	LG23:5745749-5745851
lg16|NcoI8525	LG6:14591623-14591757	NC_022211.1:29503345-29503479	6:8738525-8738393	KI520015.1:83089-83219	JH556669.1:2737669-2737801	scaffold_2:3834956-3834824	13:10425444-10425314	groupXIX:11828809-11828941	GeneScaffold_1811:30607-30737	NC_027309.1:108930388-108930258		25:34526585-34526453	LG8:15700617-15700483
lg16|NcoI8612	LG9:1353734-1353651	NT_167615.1:394269-394201
lg16|NcoI8667	LG6:19645797-19645940
lg16|SphI1013	LG6:7355640-7355507
lg16|SphI1045	LG6:4388975-4389058
lg16|SphI1385	LG6:3277222-3277356	NC_022205.1:48103585-48103476	6:24701011-24701117	KI519665.1:2211747-2211640	JH556666.1:725268-725375	scaffold_85:464803-464910	13:2190505-2190615
lg16|SphI1755	LG6:5135483-5135387							groupXIX:13296119-13295991
lg16|SphI2458	LG13:1869472-1869590	NC_022210.1:27381483-27381375			JH556731.1:1710976-1711054			groupVI:10062439-10062343
lg16|SphI3651	LG6:12392650-12392520	NC_022205.1:38005623-38005754	6:11236420-11236550	KI519691.1:1541191-1541084	JH556839.1:361373-361265	scaffold_2:1347581-1347469	13:8178145-8178015	groupXIX:6700865-6700758
lg16|SphI3719	LG6:5845530-5845398	NC_022205.1:45367696-45367829	6:18440164-18440262		JH556898.1:13998-14079	scaffold_119:805912-805781
lg16|SphI4871	LG6:7312252-7312334	NC_022205.1:43821241-43821370						groupXIX:14931576-14931693
lg16|SphI5326	LG15:4772140-4772013
lg16|SphI5352	LG15:19163055-19162967	NT_167575.1:1244492-1244405						groupV:2021210-2021117
lg16|SphI5597	LG6:4485999-4485867	NC_022205.1:46848506-46848626						groupXIX:17872204-17872100
lg16|SphI5659	LG6:22507494-22507363
lg16|SphI7176	LG6:3296905-3297027							groupXIX:18665453-18665350
lg16|SphI7256	LG6:12476777-12476643	NC_022205.1:37920436-37920566		KI519691.1:1643618-1643506				groupXIX:6770796-6770664
lg16|SphI8087	LG9:1353734-1353651	NT_167615.1:394269-394201
lg16|SphI8183	LG6:13165971-13165841	NC_022211.1:27897425-27897302						groupXIX:7353113-7353018
lg16|SphI8345	LG6:4572529-4572636
lg16|SphI907	LG3:8942078-8942177
lg16|SphI9522	LG6:3484781-3484900	NC_022205.1:47897735-47897641						groupXIX:18513024-18512924
lg17|NcoI1582	LG22-25:5049098-5049167	NC_022218.1:9298756-9298876
lg17|NcoI1587	LG22-25:8740864-8740730	NC_022218.1:13466921-13466789	7:16870828-16870901	KI519745.1:651644-651508	AGAJ01063663.1:282-162	scaffold_75:1049926-1050043	9:6341814-6341896	groupXII:669403-669514		NC_027314.1:57376648-57376743
lg17|NcoI1589	LG22-25:5735481-5735557
lg17|NcoI2228	LG22-25:16698296-16698422	NC_022218.1:29916290-29916415	7:7708652-7708531	KI519666.1:2556809-2556929	JH556705.1:315402-315522	scaffold_20:1994621-1994749	9:1221894-1221769	groupXII:7792655-7792529	GeneScaffold_1269:218609-218476	NC_027314.1:98782327-98782450	KB882098.1:3195515-3195396	23:21420332-21420456	LG25:8590815-8590941	JH126562.1:10228988-10229113
lg17|NcoI2735	LG22-25:9095333-9095201	NC_022218.1:13857874-13857743
lg17|NcoI2945	LG22-25:7256292-7256423	NC_022218.1:11727319-11727439			JH557073.1:315594-315527
lg17|NcoI4036	LG22-25:19083702-19083812
lg17|NcoI4175	LG22-25:7754390-7754524	NC_022218.1:12315922-12316046	7:17931460-17931328	KI519745.1:1526271-1526144	JH557423.1:2077-2204	scaffold_180:142778-142907	9:7003438-7003308	scaffold_99:51606-51736		NC_027314.1:59774751-59774625
lg17|NcoI4217	LG22-25:20616792-20616723
lg17|NcoI4232	LG22-25:8824306-8824440	NC_022218.1:13560473-13560537						groupXII:608929-608852
lg17|NcoI4360	LG22-25:6578056-6578154		7:19724924-19724855			scaffold_60:126178-126114		groupXII:1474927-1474858
lg17|NcoI4735	LG22-25:11564914-11564782	NC_022218.1:24284718-24284598	7:13447702-13447811	KI519842.1:207626-207732	JH556892.1:274501-274607	scaffold_93:857474-857369	9:4561040-4561146	groupXII:12033485-12033582	GeneScaffold_1847:195807-195921	NC_027321.1:8105022-8105126	KB871745.1:665291-665196	6:55007330-55007235	LG3:23604175-23604274
lg17|NcoI4834	LG22-25:4968240-4968106	NC_022218.1:9200269-9200135	7:21644275-21644382	KI519667.1:407941-408019	JH556989.1:391123-391045	scaffold_226:59882-60016	9:8975897-8976031	groupXII:15984675-15984532	GeneScaffold_1609:589297-589163	NC_027314.1:81975804-81975873
lg17|NcoI5004	LG22-25:9942418-9942286	NC_022218.1:14785435-14785301	7:15322526-15322628			scaffold_75:236502-236624	9:5566751-5566833
lg17|NcoI5283	LG22-25:23105831-23105707
lg17|NcoI5970	LG22-25:4877295-4877427	NC_022218.1:9085491-9085611	7:21756414-21756311	KI519667.1:580657-580558	JH556989.1:218882-218981	scaffold_226:127551-127453	9:9050781-9050683	groupXII:15906622-15906745		NW_012375464.1:425-517	KB871817.1:74827-74917	8:36561856-36561948	LG1:3070841-3070934
lg17|NcoI7444	LG22-25:11706874-11706953
lg17|NcoI7629	LG22-25:12693231-12693163
lg17|NcoI7657	LG20:20527039-20527173
lg17|NcoI8173	LG22-25:4392646-4392775	NC_022218.1:8409620-8409739	7:22332870-22332748	KI519667.1:1248113-1247992	JH556691.1:433365-433246	scaffold_226:373460-373341	9:9276560-9276441	groupXII:15591932-15592053	GeneScaffold_1609:116058-116182	NC_027312.1:40477519-40477634	KB880329.1:82-177	8:28427417-28427316	LG18:3831861-3831976	JH130899.1:85810-85721
lg17|NcoI8204	LG22-25:14091046-14091166	NC_022218.1:26983042-26983157	7:10671503-10671398	KI519880.1:455092-455206	JH556723.1:114080-113967	scaffold_20:222795-222911	9:2870660-2870548	groupXII:9987299-9987180	GeneScaffold_4582:241039-240939	NC_027314.1:97994113-97994230		8:25313290-25313380	LG3:32629870-32629962	JH126576.1:3654495-3654586
lg17|NcoI859	LG1A:10067394-10067504	NT_167388.1:1697860-1697935						groupVI:11657249-11657155
lg17|NcoI8643	LG22-25:10351041-10351150	NC_022218.1:23044372-23044460
lg17|NcoI8711	LG22-25:5049550-5049440
lg17|SphI132	LG22-25:8711998-8712100
lg17|SphI1511	LG22-25:9716525-9716429	NC_022218.1:14542179-14542095				scaffold_75:353973-354053
lg17|SphI1598	LG1B:3101978-3101845	NC_022213.1:19489673-19489781						groupXIII:14090756-14090632
lg17|SphI2068	LG22-25:17701939-17701807
lg17|SphI455	LG22-25:8553899-8553771
lg17|SphI4587	LG22-25:13985271-13985138	NC_022218.1:26875355-26875259
lg17|SphI4664	LG22-25:16698296-16698422	NC_022218.1:29916290-29916415	7:7708652-7708531	KI519666.1:2556809-2556929	JH556705.1:315402-315522	scaffold_20:1994621-1994749	9:1221894-1221769	groupXII:7792655-7792529	GeneScaffold_1269:218609-218476	NC_027314.1:98782327-98782450	KB882098.1:3195515-3195396	23:21420332-21420456	LG25:8590815-8590941	JH126562.1:10228988-10229113
lg17|SphI5376	LG22-25:3414512-3414635	NC_022218.1:7193282-7193393		KI519667.1:2654998-2654878	JH557577.1:56716-56592			groupXII:14311505-14311420
lg17|SphI6152	LG7:21949349-21949266
lg17|SphI6644	LG22-25:7177100-7177181
lg17|SphI6820		NC_022218.1:7374493-7374610				scaffold_325:217365-217284		groupXII:14183707-14183613
lg17|SphI7538	LG22-25:5900303-5900424
lg17|SphI7591	LG22-25:15572676-15572553							groupXII:8758946-8759058
lg17|SphI7694	LG22-25:20105880-20105728							groupXII:5223995-5224121
lg17|SphI7975	LG22-25:9716246-9716112	NC_022218.1:14540849-14540748				scaffold_75:354445-354519	9:5657797-5657871
lg17|SphI7977	LG22-25:3465708-3465842	NC_022218.1:7247053-7247187						groupXII:14268452-14268322
lg17|SphI8685	LG1A:27498480-27498602		7:7204772-7204705
lg18|NcoI1391		NT_167953.1:130567-130496			JH556676.1:1443168-1443237							2:56199678-56199755
lg18|NcoI3882	LG10:10655886-10655788
lg18|NcoI4130	LG10:2560225-2560359	NC_022216.1:720656-720788	17:21195280-21195155	KI519782.1:282072-281949	JH556675.1:939166-939043	scaffold_109:828080-827948	Un_random:54767838-54767711	groupIII:6377614-6377739
lg18|NcoI4724	LG10:13379551-13379683	NC_022216.1:11859051-11859215	17:26489267-26489394	KI519714.1:728838-728755	JH556667.1:4398194-4398277	scaffold_289:260347-260268		groupIII:938741-938602
lg18|NcoI4976	LG10:678372-678238	NT_167598.1:508833-508950	17:5263525-5263639	KI520562.1:19992-20102	JH556912.1:483821-483717	scaffold_74:842732-842618	Un_random:59016406-59016487	groupIII:5089719-5089846		NC_027302.1:25576339-25576231
lg18|NcoI5109	LG10:2370380-2370520
lg18|NcoI5705	LG10:13729158-13729271	NC_022216.1:12270804-12270930		KI519714.1:250986-250866	JH556667.1:4847285-4847392	scaffold_289:32481-32366	15:7192692-7192809	groupIII:650436-650325		NC_027302.1:28678549-28678659	KB872809.1:75567-75677
lg18|NcoI6048	LG22-25:20263062-20262967
lg18|NcoI621	LG10:19385538-19385647							groupIII:11012979-11012890
lg18|NcoI6758	LG10:10880047-10880163							groupIII:6830588-6830459
lg18|NcoI690	LG10:2074744-2074856
lg18|NcoI7165	LG10:10823122-10822990							groupIII:6864648-6864720
lg18|NcoI7301	LG10:8420756-8420830
lg18|NcoI8326	LG10:20219445-20219339
lg18|NcoI8815	LG6:5488971-5488886							groupIX:279489-279575
lg18|SphI1267	LG10:12153870-12153748
lg18|SphI1554	LG10:9646420-9646554	NC_022216.1:7132825-7132957	17:22474834-22474967	KI519885.1:192232-192364	JH556675.1:2217087-2217219	scaffold_214:409270-409399	15:4486975-4487104	groupIII:7783374-7783242	GeneScaffold_3233:38651-38566	NC_027302.1:36783358-36783271
lg18|SphI2015	LG10:17243883-17244004	NC_022216.1:17291705-17291800		KI519761.1:1391765-1391667	JH557241.1:32298-32207			groupIII:12579484-12579366
lg18|SphI2059	LG10:16820558-16820671
lg18|SphI2121	LG10:12905223-12905089	NC_022216.1:11321002-11320918	17:25941904-25941826	KI519714.1:1362222-1362308	JH556667.1:3788473-3788387	scaffold_4716:6418-6489	15:6468060-6467982	groupIII:1336317-1336410		NC_027313.1:26457463-26457376			LG9:42031128-42031059
lg18|SphI277	LG10:10401717-10401581
lg18|SphI3073	LG10:13982791-13982677	NC_022216.1:12538708-12538612	17:27268718-27268612	KI519637.1:3714739-3714845	JH556667.1:5129587-5129481	scaffold_107:812648-812751	Un_random:77495200-77495297	groupIII:10466402-10466268	GeneScaffold_2754:22226-22132	NC_027313.1:28999371-28999275	KB876466.1:6211-6297	2:990338-990432	LG9:48651832-48651918
lg18|SphI3882	LG10:13982245-13982360
lg18|SphI3911	LG10:8000050-7999950
lg18|SphI4474	LG10:5354623-5354740									NC_027313.1:34633544-34633477
lg18|SphI5255	LG13:8528392-8528259	NC_022206.1:28837333-28837450		KI519622.1:3027521-3027610	JH556786.1:98501-98412			groupVIII:949281-949153
lg18|SphI627	LG10:7065278-7065143	NT_167508.1:455520-455615						groupIII:9670325-9670452
lg18|SphI6301	LG10:10348948-10349070							groupIII:7238827-7238710
lg18|SphI638	LG10:10452494-10452363	NC_022216.1:8066692-8066559	17:23410801-23410691	KI519964.1:100247-100374	JH556675.1:3255049-3254928			groupIII:7159152-7159263
lg18|SphI6564	LG10:7593228-7593099	NC_022216.1:4812795-4812674	17:14769243-14769364	KI519677.1:478326-478447	JH556737.1:1373095-1373216	scaffold_166:302962-303033		groupIII:9277211-9277337
lg18|SphI7493	LG10:14172918-14172795	NC_022216.1:12725202-12725099			JH557157.1:117068-117155		15_random:379215-379145	groupIII:10612701-10612570
lg18|SphI7641	LG10:6897719-6897852	NT_167508.1:647309-647175	17:16426866-16426942	KI519677.1:1378236-1378351	JH556880.1:95221-95139	scaffold_166:14631-14737	15:3068578-3068693	groupIII:9774777-9774653	GeneScaffold_3074:97320-97231	NC_027313.1:8685603-8685521	KB882253.1:1005383-1005304
lg18|SphI850	LG10:12153561-12153695
lg19|NcoI1597	LG12:3572563-3572680	NC_022217.1:11397567-11397676		KI519618.1:1747583-1747650	JH556694.1:836742-836675
lg19|NcoI1639	LG12:11739949-11740083	NC_022217.1:1858774-1858908	22:11578390-11578256	KI519733.1:1610829-1610695	JH556719.1:1094349-1094215	scaffold_88:563711-563819	10:6144292-6144408	groupXV:5813159-5813293	GeneScaffold_2004:911413-911540	NC_027308.1:5980152-5980027	KB871950.1:148858-148986
lg19|NcoI3083	LG12:9548337-9548438	NC_022217.1:19324390-19324291			JH557362.1:14596-14715
lg19|NcoI3304	LG12:14501613-14501486	NT_167818.1:198972-199096						groupXV:9679908-9680038
lg19|NcoI3770	LG12:11740307-11740191
lg19|NcoI4014	LG12:3334567-3334700
lg19|NcoI4298	LG12:9396936-9396803	NC_022217.1:19479962-19480094						groupXV:2525054-2525175
lg19|NcoI4519	LG12:15311739-15311671
lg19|NcoI4702	LG14:7989945-7990046	NC_022211.1:20808929-20809021		KI519622.1:3027529-3027623	JH556786.1:98493-98399			groupVIII:14525053-14525153
lg19|NcoI4723	LG12:10054419-10054295	NC_022217.1:18778503-18778638				scaffold_23:1949147-1949007	10:4926514-4926385	groupXV:2066062-2066181
lg19|NcoI4936	UN:41518933-41518802				JH557432.1:1971-2061		Un_random:53428786-53428918	scaffold_247:48395-48479
lg19|NcoI5253	LG12:11472839-11472692	NC_022217.1:1568257-1568114						groupXV:5598326-5598228
lg19|NcoI5272	LG10:10010728-10010800
lg19|NcoI5899	LG12:3334811-3334703
lg19|NcoI6141	LG12:20553740-20553611							groupXV:1370267-1370386
lg19|NcoI6500	LG12:17810867-17810999
lg19|NcoI6786	LG12:6359214-6359348					scaffold_2500:9653-9774	10:2531076-2530946	groupXV:1711259-1711329		NC_027300.1:28830504-28830379
lg19|NcoI7014	LG16:18353020-18352897
lg19|NcoI7085	LG12:13575919-13575785	NC_022217.1:3855392-3855262	22:9247933-9248001	KI519955.1:38756-38878	JH556722.1:262848-262970	scaffold_10:700851-700723	10:7244650-7244534	groupXV:7235318-7235184
lg19|NcoI7409	LG12:10220916-10220782	NC_022217.1:116464-116326	22:13140506-13140640	KI519640.1:3045825-3045757	JH556680.1:821615-821547	scaffold_193:528161-528250	10:5066753-5066653	groupXV:4558044-4557965	contig468086:235-161	NC_027300.1:24422136-24422007
lg19|NcoI776	LG12:8212193-8212333
lg19|NcoI8347								groupXV:8533561-8533445
lg19|NcoI914	LG12:20164170-20164036	NC_022217.1:10230704-10230838	scaffold604:69814-69702	KI519851.1:129610-129476	JH556860.1:400978-401112	scaffold_388:45626-45511	10:12115239-12115117	groupXV:1586032-1585898	GeneScaffold_3456:34764-34673	NC_027308.1:45644116-45644037			LG7:19372675-19372607
lg19|SphI1145	LG12:12062738-12062872	NC_022217.1:2229831-2229958	22:11226565-11226438	KI519733.1:1174537-1174419	JH556719.1:627190-627072	scaffold_88:745209-745343	10:6298589-6298718	groupXV:6037836-6037965	GeneScaffold_2004:1200053-1200156	NC_027308.1:13578720-13578623
lg19|SphI1157	LG12:6318974-6318863		scaffold1754:10961-10889	KI520802.1:48337-48267	JH557167.1:236862-236932	scaffold_872:2872-2790	10:2553497-2553578	groupIV:1789175-1789247	GeneScaffold_3480:88637-88707	NC_027308.1:56002480-56002410	KB882091.1:3068391-3068318		LG4:53176555-53176626
lg19|SphI1367	UN:79944612-79944721
lg19|SphI1724	UN:49035317-49035200	NC_022206.1:28837333-28837450		KI519622.1:3027521-3027622	JH556786.1:98501-98400		Un_random:91483510-91483435	groupXIV:8245911-8246036
lg19|SphI1974	LG12:18553705-18553839	NC_022217.1:9123064-9123196		KI519813.1:1179266-1179398	JH556695.1:1216676-1216544	scaffold_227:38707-38573	10:11396706-11396840	groupXV:11243977-11244109	GeneScaffold_2375:300771-300903	NC_027300.1:41415678-41415810		17:7753379-7753284	LG1:28393831-28393962	JH129227.1:106094-106221
lg19|SphI2039	LG12:15063570-15063436	NC_022217.1:5010290-5010156	22:6875620-6875486	KI519618.1:4126734-4126604	JH556686.1:1245931-1245801	scaffold_10:1720771-1720644	10:8207979-8207845	groupXV:9211903-9212037	GeneScaffold_2010:298449-298583	NC_027308.1:28763102-28763236
lg19|SphI2113	LG12:15063574-15063440	NC_022217.1:5010294-5010160	22:6875624-6875490	KI519618.1:4126734-4126608	JH556686.1:1245931-1245805	scaffold_10:1720782-1720648	10:8207983-8207849	groupXV:9211902-9212033	GeneScaffold_2010:298445-298579	NC_027308.1:28763098-28763232
lg19|SphI2120	LG12:20409666-20409762							groupXV:1445391-1445316
lg19|SphI3037	LG12:15443311-15443445	NC_022217.1:5392316-5392440						groupXV:8904879-8904796
lg19|SphI3228	LG12:9081091-9081219					scaffold_23:1266097-1266214		groupXV:2770387-2770285
lg19|SphI444	LG12:10470584-10470716	NC_022217.1:380379-380510						groupXV:4768641-4768751
lg19|SphI4611	LG12:12838022-12837908				JH556737.1:1755307-1755227				contig134878:93-14	NC_027317.1:21355005-21354926
lg19|SphI5285	LG12:10986763-10986898	NC_022217.1:1060610-1060749	22:12321226-12321126	KI519664.1:386647-386770	JH556680.1:1801457-1801583	scaffold_88:44606-44697	Un_random:105166065-105166172	groupXV:5192234-5192327
lg19|SphI5301	LG12:22563306-22563171
lg19|SphI5577	LG12:13786954-13787085
lg19|SphI5881	LG12:11443529-11443395	NC_022217.1:1537350-1537218	22:11877696-11877830	KI520010.1:181101-180969	JH556719.1:1574340-1574472	scaffold_88:355098-354966	10:5940948-5940816	groupXV:5573179-5573047	GeneScaffold_2004:599933-599801	NC_027308.1:24585730-24585598	KB871786.1:401651-401776	14:17145158-17145284	LG4:43968436-43968305
lg19|SphI5985	LG12:15311739-15311671
lg19|SphI6753	UN:41132231-41132376
lg19|SphI7186	LG12:15244145-15244276	NC_022217.1:5187498-5187621
lg19|SphI7299	LG12:6090915-6090779
lg19|SphI7771	LG12:17146039-17145907
lg19|SphI8217	LG12:10470955-10470832
lg19|SphI8470	LG12:12682166-12682298
lg19|SphI9492	LG12:9295143-9295049	NC_022217.1:19650584-19650716					10:4399065-4398946
lg20|NcoI1758	LG2:25307411-25307551
lg20|NcoI2160	LG2:22030647-22030786	NC_022200.1:4727335-4727418
lg20|NcoI2205	LG2:24658276-24658410	NC_022200.1:7609138-7609272		KI519649.1:2417022-2417152	JH556711.1:1999830-1999928	scaffold_5:3011711-3011637		groupIV:2048504-2048375
lg20|NcoI2253	UN:12079404-12079509
lg20|NcoI3899	LG2:11426387-11426521	NC_022200.1:21711797-21711931	10:14986304-14986438	KI519636.1:3776943-3777077	JH556664.1:3879949-3880083	scaffold_89:476130-475996	1:2032185-2032319	groupIV:12830644-12830778	GeneScaffold_3590:2841094-2841228	NC_027312.1:81861702-81861835	KB871580.1:2664553-2664420	5:23130884-23131017	LG7:41939947-41940080	JH127756.1:104122-103989
lg20|NcoI4284	LG2:22260723-22260615	NC_022200.1:4956710-4956577
lg20|NcoI4711	LG2:23641474-23641600	NC_022200.1:6447442-6447564
lg20|NcoI4744	LG2:10176599-10176730	NC_022200.1:20137169-20137303		KI519636.1:2112179-2112309	JH556664.1:2286746-2286876	scaffold_126:473154-473286	1:1134996-1135122	groupIV:11716363-11716472	GeneScaffold_3560:47562-47695
lg20|NcoI497	LG2:6777454-6777345
lg20|NcoI5118												3:3600242-3600336
lg20|NcoI535	LG2:5777910-5777785
lg20|NcoI5356	LG2:2755676-2755542			KI519900.1:745585-745669	JH557568.1:63961-64045			groupIV:7740977-7741097
lg20|NcoI6300	UN:11982980-11983115	NT_167510.1:630240-630109	10:19758379-19758268			scaffold_2176:16308-16224
lg20|NcoI6890	LG2:22260478-22260610	NC_022200.1:4956437-4956561		KI519913.1:147374-147294	JH560031.1:5173-5253			groupIV:3615277-3615147
lg20|NcoI727	LG2:17618043-17618177
lg20|NcoI8162	LG2:2006226-2006092	NC_022200.1:9798773-9798640	10:1979667-1979598	KI519841.1:142780-142659	JH556732.1:855633-855754	scaffold_5:2026355-2026440	1:5581397-5581491	groupIV:1006013-1006131
lg20|NcoI865	LG2:14966039-14965908							groupIV:16047488-16047359
lg20|SphI1366	LG2:5016939-5017070	NC_022200.1:13311639-13311749				scaffold_132:313330-313425	1:8910420-8910313	groupIV:5974361-5974236
lg20|SphI2408	LG2:14003603-14003719	NC_022200.1:24612813-24612954
lg20|SphI3154	LG2:1405273-1405138	NT_167510.1:1705845-1705957			JH556863.1:313160-313257	scaffold_146:417854-417729		groupIV:26713148-26713022
lg20|SphI3856	LG2:2755574-2755450							groupIV:7741070-7741179
lg20|SphI3858	LG2:5095152-5095235	NC_022200.1:13398981-13399049						groupIV:5920810-5920711
lg20|SphI3990								groupIV:9609375-9609486
lg20|SphI436	LG2:14076845-14076716	NC_022200.1:24700372-24700243	10:18460865-18460744	KI519676.1:1589002-1589131	JH556995.1:236099-236228	scaffold_5:224277-224158	1:3899882-3899764	groupIV:15252499-15252374
lg20|SphI4706	UN:12079404-12079509
lg20|SphI486	LG2:5589865-5589731	NC_022200.1:13936782-13936648	10:7406786-7406652	KI519678.1:1277397-1277531		scaffold_2217:12389-12271		groupIV:5531574-5531708	GeneScaffold_3590:274130-274264	NC_027308.1:63374151-63374285	KB882260.1:523522-523422
lg20|SphI5016	UN:15273017-15273151	NC_022200.1:3911662-3911530	ultracontig115:3903910-3904042	KI520068.1:12903-12771	JH557097.1:55213-55081	scaffold_680:14809-14677	Un_random:37433444-37433310	groupIV:154410-154278	contig29550:312-179	NC_027303.1:15669078-15668946	KB871579.1:2260122-2259990	1:51971255-51971122	LG4:47216389-47216521	JH128081.1:490798-490666	GL480265:10133-10030
lg20|SphI5432												3:3600243-3600336
lg20|SphI6144	UN:11982980-11983115	NT_167510.1:630240-630109	10:19758379-19758268			scaffold_2176:16308-16224
lg20|SphI6284	UN:77788383-77788491
lg20|SphI661	LG2:6777454-6777345
lg20|SphI6940	LG2:14860698-14860545					scaffold_163:17046-16975
lg20|SphI7531	LG2:9584174-9584042							groupIV:11283907-11283785
lg20|SphI7935	LG2:8319722-8319595							groupIV:9819464-9819348
lg20|SphI876	UN:27195163-27195263
lg21|NcoI2791	LG7:24315112-24315045
lg21|NcoI3631								groupVIII:9615148-9615280
lg21|NcoI4722	LG4:25595699-25595830
lg21|NcoI5459	LG4:13953641-13953507	NC_022220.1:19910858-19910927						groupVIII:13105283-13105150
lg21|NcoI5964	LG4:14952264-14952161
lg21|NcoI7341	LG4:13951954-13952045	NC_022220.1:19913575-19913498	4:8871376-8871306	KI519662.1:1998407-1998340	JH556710.1:1634318-1634385	scaffold_122:667925-667844	1:16200895-16200815	groupVIII:13103745-13103825	GeneScaffold_1112:67688-67763	NC_027315.1:39314940-39315018	KB871924.1:75650-75727
lg21|NcoI7387	LG4:19741141-19741282
lg21|NcoI7660	LG4:13953379-13953513	NC_022220.1:19911055-19910921	4:8868154-8868028	KI519662.1:1997246-1997113	JH556710.1:1635491-1635624	scaffold_122:666770-666636	1:16199935-16199803	groupVIII:13105021-13105153	GeneScaffold_1112:70172-70304	NC_027315.1:39316379-39316509	KB882121.1:1939297-1939410	22:10735311-10735443	LG24:699077-698945	JH126613.1:1257951-1257835
lg21|NcoI8566	LG4:18715108-18715249
lg21|NcoI966	UN:16507959-16507874
lg21|NcoI987	LG4:16490223-16490096	NC_022220.1:17959498-17959364	4:31753972-31754075	KI519708.1:1246115-1246235	JH558045.1:10984-10864	scaffold_250:318444-318560	1:14745009-14745125	groupVIII:15032619-15032540	contig394249:377-464	NW_012348369.1:4724-4824
lg21|SphI1059	LG4:19165702-19165561
lg21|SphI137	LG4:17284443-17284574
lg21|SphI1966	LG1A:26057340-26057215	NC_022203.1:27269910-27269992		KI521121.1:1201-1088	JH557253.1:29722-29609			groupXVII:6120-6035	scaffold02290:4975-5067	NC_027328.1:28202067-28202154	KB882296.1:33435-33317		LG6:18175214-18175301
lg21|SphI2202	LG4:24490612-24490525	NC_022220.1:6136064-6136226		KI519675.1:1654964-1655040	AGAJ01042666.1:5163-5239			groupVIII:2216552-2216711
lg21|SphI233	LG4:11563207-11563339	NT_167448.1:69408-69276	4:13199964-13200090	KI519620.1:2909705-2909835	JH556707.1:856069-855939	scaffold_137:449159-449027	1:16647474-16647606	groupVIII:11294982-11295114	GeneScaffold_1668:64365-64494	NC_027315.1:53681433-53681303
lg21|SphI3104	LG4:7126853-7126703
lg21|SphI3319	LG4:8531005-8531091	NC_022218.1:11196389-11196473		KI519614.1:1195438-1195326	JH556814.1:952025-952104	scaffold_214:312659-312748	1:19833499-19833577	groupVIII:9204266-9204400	contig136497:446-533	NC_027301.1:9804189-9804085	KB872017.1:195629-195709	7:61288061-61288154
lg21|SphI3933	LG4:24286407-24286519	NC_022220.1:6367969-6367865					1:10451400-10451494	groupVIII:2361736-2361653
lg21|SphI4002	LG4:6511086-6511191	NC_022215.1:1427347-1427245
lg21|SphI4246	LG4:5196409-5196544
lg21|SphI6352	LG4:2926118-2926220							groupVIII:5170952-5171054
lg21|SphI6733	LG4:12586411-12586334	NT_167553.1:1061420-1061296			JH556710.1:32822-32706			groupVIII:11999360-11999244		NC_027309.1:3502596-3502686
lg21|SphI6756	LG4:25613267-25613133	NC_022220.1:5018991-5019117		KI519675.1:553654-553778	JH557000.1:146299-146371			scaffold_56:443272-443152
lg21|SphI7169	LG4:8531408-8531292
lg21|SphI7369	LG4:13287524-13287611
lg21|SphI7466	LG4:7976485-7976367
lg21|SphI7578	LG7:7618955-7618879
lg21|SphI781	LG4:12585927-12586061	NT_167553.1:1060954-1061043						groupVIII:11998858-11998981
lg21|SphI7943	LG7:7328376-7328249	NC_022202.1:22591526-22591426		KI519824.1:621693-621620	JH556890.1:445229-445149
lg21|SphI8258	LG4:8830920-8830786	NT_167448.1:2981435-2981539
lg22|NcoI2076	LG17:9772077-9771952
lg22|NcoI2523	LG17:16251128-16251019
lg22|NcoI364	LG17:17294490-17294607
lg22|NcoI4305	LG17:15315751-15315885	NC_022213.1:269815-269712						groupXVIII:9537388-9537261
lg22|NcoI5236	LG17:9415592-9415726	NC_022213.1:19241252-19241121
lg22|NcoI5270	LG17:6864022-6863888	NC_022213.1:22493859-22493986		KI519806.1:675178-675047	JH556803.1:1252232-1252364			groupXVIII:14088278-14088156
lg22|NcoI5304	UN:74367901-74367791
lg22|NcoI5481	LG17:6539911-6539803	NC_022213.1:22858216-22858316				scaffold_16:217905-217811	14:7834568-7834663
lg22|NcoI6136	LG17:6981156-6981022	NC_022213.1:22357386-22357519			JH556803.1:1115858-1115940		14:7555522-7555599
lg22|NcoI6411	LG17:16435983-16435849							groupXVIII:8659150-8659286
lg22|NcoI6600	LG17:7615786-7615908	NC_022213.1:21670687-21670546
lg22|NcoI6962	LG17:17294635-17294505
lg22|NcoI6992	LG17:19635541-19635418	NT_167592.1:194621-194542
lg22|NcoI8018	LG17:15388946-15388816
lg22|NcoI809	LG17:9865558-9865422							groupXVIII:11128865-11128932
lg22|SphI1137	LG17:4617964-4617828	NC_022213.1:25129686-25129811	24:12442193-12442313					groupXVIII:1683351-1683259
lg22|SphI4606	LG17:11328740-11328657
lg22|SphI4932	LG17:16034238-16034349
lg22|SphI5497	LG17:20300768-20300894
lg22|SphI5854	LG17:10501628-10501761	NC_022213.1:17385079-17384945	24:13678845-13678712	KI519663.1:1635344-1635213	JH556706.1:1178938-1178807	scaffold_72:287994-288128	14:5722343-5722243	groupXVIII:10722317-10722186			KB882221.1:777486-777570	20:19530393-19530477
lg22|SphI5917	LG17:17762379-17762249							groupXVIII:11909352-11909458
lg22|SphI7606	LG4:17822007-17821915	NC_022205.1:7400030-7400122						groupXV:3366689-3366599
lg22|SphI7617	LG17:13616493-13616602
lg22|SphI7777	LG17:6629962-6629828	NC_022213.1:22752556-22752689	24:2025168-2025268	KI519806.1:408146-408018	JH556685.1:3067721-3067593	scaffold_16:281294-281163	14:7773166-7773298			NC_027314.1:49323509-49323646	KB871616.1:469111-469201	20:45271054-45270957
lg23|NcoI1700	LG12:8798443-8798538
lg23|NcoI2219	LG16:2244693-2244789
lg23|NcoI3608	LG16:3818604-3818676
lg23|NcoI3883	LG22-25:1730853-1730983				JH556729.1:856739-856657	scaffold_570:64621-64734		groupXII:12904029-12903908
lg23|NcoI5054		NT_168702.1:5877-5768		KI519810.1:1117032-1116950	JH556729.1:1741216-1741120		9:10155037-10155161	groupXII:15347388-15347285
lg23|NcoI617	LG22-25:9067720-9067843	NC_022218.1:13826351-13826478
lg23|NcoI8048	LG18-21:13752527-13752431
lg23|NcoI8623	LG22-25:3573759-3573659	NC_022218.1:7374905-7374804						groupXII:14183312-14183437
lg23|SphI1077	LG6:21516452-21516544
lg23|SphI1090	UN:54151097-54151006	NC_022219.1:14365950-14366046		KI519621.1:1059726-1059805	JH556676.1:2129322-2129401			groupVI:10384253-10384166
lg23|SphI1390	LG22-25:3573759-3573659	NC_022218.1:7374905-7374804						groupXII:14183312-14183437
lg23|SphI1624	LG22-25:18013809-18013674	NC_022218.1:31308040-31307914	7:6232397-6232507					groupXII:6824880-6824961		NC_027312.1:28188639-28188720
lg23|SphI5094		NT_167631.1:845140-845249
lg23|SphI5270		NT_167631.1:845178-845249
lg23|SphI5272	LG22-25:431897-431769	NC_022218.1:5097962-5097844						groupXII:15447443-15447550
lg23|SphI6708	LG22-25:431477-431614	NC_022218.1:5097568-5097679
lg23|SphI7524	UN:43192524-43192612	NC_022218.1:3602610-3602696
lg23|SphI7534	LG22-25:2206406-2206483		7:25467094-25467018			scaffold_199:486816-486898	9:10036375-10036466	groupXII:15190700-15190605		NC_027314.1:87495646-87495562
lg24|NcoI2061	UN:15923301-15923204	NC_022200.1:3858900-3858796	ultracontig115:3966883-3966973	KI520348.1:15492-15575	JH557097.1:15286-15202	scaffold_4897:5996-6080	Un_random:60550920-60550839	groupIV:126949-126859	GeneScaffold_3364:18689-18607	NC_027304.1:29491800-29491716		14:6076589-6076504
lg24|NcoI2135	LG2:8591942-8592073
lg24|NcoI4701	LG20:20928894-20928962
lg24|NcoI5853	LG2:22497979-22497856
lg24|NcoI6953	LG2:2754561-2754695
lg24|NcoI7756	LG13:6174746-6174837
lg24|NcoI8281	LG2:13562080-13561990			KI519676.1:2421958-2422044	JH556664.1:6522665-6522579		2:5172758-5172828				KB871626.1:135440-135505
lg24|NcoI8467	LG2:4018373-4018241	NC_022200.1:12166411-12166287	10:5440886-5440757	AYCK01029289.1:42587-42501	JH556698.1:2725263-2725349	scaffold_5:753380-753453		groupIV:6739268-6739346
lg24|NcoI9664									scaffold11342:25677-25748
lg24|SphI2478	LG2:25594436-25594314
lg24|SphI3884	LG2:13527391-13527264	NC_022200.1:24076759-24076632				scaffold_280:88406-88297		groupIV:14731136-14731014
lg24|SphI4228	LG2:21413023-21412901
lg24|SphI4536	LG2:8257926-8258017
lg24|SphI4576	UN:47270661-47270570
lg24|SphI4789	LG2:25594014-25594157	NC_022200.1:8534394-8534497
lg24|SphI4825	LG2:24086983-24087117	NC_022200.1:6961967-6962101	ultracontig115:1232543-1232677	KI519649.1:1745294-1745428	JH556711.1:1338102-1338236	scaffold_5:3372626-3372492	20:2261969-2261835	groupIV:2433692-2433558	GeneScaffold_3449:14934-14800	NC_027304.1:24977827-24977961					GL476329:1707662-1707796
lg24|SphI5660	LG2:4831764-4831898	NC_022200.1:13127493-13127639	10:6836746-6836672	KI519678.1:2321090-2320982	JH556698.1:1487257-1487150	scaffold_132:177889-178001	1:9044373-9044261	groupIV:6143260-6143121		NC_027304.1:33793074-33793000
lg24|SphI5725	LG2:12026993-12027127	NC_022200.1:22400975-22401109	10:15890946-15891080	KI519738.1:958669-958535	JH556664.1:4682900-4683034	scaffold_89:12836-12704	1:2476580-2476714	groupIV:13340533-13340667	GeneScaffold_3590:3430935-3431042	NC_027308.1:79304035-79304148	KB882239.1:678816-678892		LG6:37454847-37454966
lg24|SphI6594	LG2:4831999-4831865	NC_022200.1:13127731-13127607						groupIV:6143016-6143152
lg24|SphI8132	LG2:11083872-11083738	NC_022200.1:21326704-21326578	10:14501328-14501201	KI519636.1:3333636-3333504	JH556664.1:3431652-3431520		1:1773546-1773433	groupIV:12518195-12518063
lg24|SphI8658	UN:34073340-34073226	NT_167555.1:673423-673356					Un_random:81179167-81179079		GeneScaffold_559:135508-135432
lg24|SphI873	LG2:2754561-2754695
lg25|NcoI1527	LG17:19364462-19364596	NT_167774.1:336839-336707	24:305262-305132	KI519778.1:37461-37331	JH556824.1:619994-620124	scaffold_120:19067-19199		groupXVIII:13255985-13256116	GeneScaffold_2372:49754-49884
lg25|NcoI2248	UN:2164437-2164571	NC_022213.1:4775031-4775160	8:11122642-11122762	KI520827.1:10142-10016	JH556915.1:602912-602782	scaffold_120:772822-772693	3:10332467-10332337	groupXI:9794979-9795107	contig251927:345-466	NW_012353499.1:3414-3282	KB871702.1:608393-608290	3:12610969-12610839
lg25|NcoI5166	LG17:9665521-9665653	NT_168960.1:4859-4986					Un_random:81492214-81492134	groupXVII:8718110-8717988	GeneScaffold_716:85150-85018	NC_027305.1:40041288-40041160	KB871749.1:629689-629786	17:3938909-3938780	LG8:30723252-30723176
lg25|NcoI7142	UN:72378788-72378890			KI520259.1:107825-107694	JH556893.1:347522-347391				GeneScaffold_1432:14272-14373
lg25|NcoI768	LG17:18725040-18725155
lg25|NcoI8502	LG17:18456646-18456513
lg25|NcoI8745	LG17:22301727-22301861	NC_022213.1:6207510-6207641
lg25|SphI1527	LG13:21651051-21650917	NC_022215.1:29602243-29602366		KI519914.1:28887-28977			9:629324-629208	groupVII:17623404-17623534		NC_027303.1:71215229-71215117
lg25|SphI2013	LG12:20240139-20240214
lg25|SphI2051	LG17:22244019-22243883
lg25|SphI24	LG17:21785682-21785770
lg25|SphI4446	LG17:20178331-20178214	NC_022211.1:22550089-22549981
lg25|SphI6435	LG7:20441422-20441345	NT_167575.1:1244492-1244416						groupVII:8473946-8474022
lg26|NcoI38	LG10:19895245-19895379	NC_022216.1:20424156-20424290	17:3827620-3827494					groupIII:10693442-10693310
lg26|NcoI3838	LG10:19200619-19200493
lg26|NcoI4339	LG5:29137842-29137708	NT_167500.1:919429-919296	17:10546419-10546549	KI520223.1:7954-8087		scaffold_9723:2016-2135		scaffold_135:46429-46297
lg26|NcoI5161	LG10:22536667-22536801	NC_022216.1:25049352-25049219		KI520195.1:98232-98366	JH556671.1:3580453-3580319	scaffold_468:95738-95872	15:716617-716751	groupIII:14151844-14151978	GeneScaffold_3598:43841-43973	NC_027313.1:19348962-19349094	KB872000.1:335114-335245	2:42521505-42521636	LG9:39971838-39971969		GL479289:17869-17995
lg26|NcoI713	LG10:23230690-23230592
lg26|NcoI8830	LG10:20078513-20078379	NC_022216.1:20649566-20649432	17:3437184-3437318	KI519818.1:950776-950642	JH556671.1:122400-122266	scaffold_80:6310-6442	Un_random:99831763-99831632	groupIII:15949675-15949541	GeneScaffold_3439:11442-11310	NC_027302.1:35094996-35095130		7:2281868-2281748
lg26|SphI1243	LG19:22972024-22971936	NC_022207.1:3954696-3954773
lg26|SphI1594	LG10:23896576-23896654
lg26|SphI1911	LG10:18275545-18275419	NC_022216.1:18480374-18480298						groupIII:11818530-11818618
lg26|SphI3535	UN:39814914-39814794	NC_022216.1:3041156-3041052		KI519661.1:912399-912317				groupXIV:5011826-5011710
lg26|SphI3736	LG5:23670428-23670523
lg26|SphI3813		NT_167719.1:481102-481186
lg26|SphI5120	UN:27885853-27885989							scaffold_120:282529-282426
lg26|SphI6436	LG9:15048709-15048615
lg26|SphI7096	LG10:17988088-17987954	NC_022216.1:18144304-18144192		KI519761.1:474737-474847	JH556730.1:93999-93889			groupIII:12063721-12063797
lg26|SphI8358	UN:65240727-65240813	NT_167719.1:97649-97733	17:12545358-12545432	KI520076.1:378218-378144	AGAJ01050517.1:2492-2566		15_random:42003-42077	scaffold_120:268042-268118	GeneScaffold_375:66839-66913	NC_027313.1:21238317-21238391	KB882246.1:468472-468546
lg27|NcoI2164	LG22-25:23661122-23661048
lg27|NcoI243	LG12:19093683-19093815	NC_022217.1:9689405-9689532		KI519741.1:626688-626818	JH556695.1:609635-609505			groupXV:11784164-11784030
lg27|NcoI4188	LG12:22840189-22840078	NC_022217.1:22967026-22966906	22:23267903-23267796		JH557584.1:2075-2184	scaffold_403:124792-124895	10:13060284-13060178	scaffold_184:106588-106483
lg27|NcoI8732	LG19:15342681-15342793
lg27|SphI4341	LG12:20962739-20962610
lg27|SphI4652	LG12:22843517-22843651	NC_022217.1:22969924-22970058	22:23271395-23271518		JH558921.1:6717-6584	scaffold_403:123164-123033	10:13061839-13061971	scaffold_184:108688-108820	contig446783:219-107	NW_012555631.1:361-228
lg27|SphI4893	LG12:20655573-20655439	NC_022217.1:20405144-20405046						groupXV:1303688-1303800
lg27|SphI5359	LG12:22552813-22552906	NC_022217.1:22627161-22627263
lg27|SphI605	UN:40204792-40204666
lg27|SphI6752	LG12:20655312-20655436	NC_022217.1:20404926-20405043
lg27|SphI8287	UN:49429710-49429844	NC_022217.1:23405833-23405967	22:23652917-23653049					scaffold_159:81938-81806
lg27|SphI975	UN:337628-337758	NC_022217.1:23586503-23586408	22:23861305-23861229	KI519799.1:468359-468288	JH557107.1:263607-263684	scaffold_419:114269-114347	Un_random:47382241-47382324		contig175916:92-9	NC_027308.1:33532531-33532461	KB882179.1:411142-411212	17:8883169-8883091	LG7:5073292-5073365
lg28|NcoI1212	LG24:4849823-4849922	NT_167571.1:989139-989208						groupI:21490127-21490241
lg28|NcoI2373	LG24:12056281-12056165
lg28|NcoI3231	UN:71408962-71408828	NT_167425.1:506313-506447	15:11703536-11703670	KI519984.1:477125-477257	JH557360.1:44457-44589	scaffold_57:939997-940127	Un_random:52158334-52158468	groupXX:9815196-9815064	GeneScaffold_3281:89388-89256	NC_027312.1:40534051-40534180	KB871684.1:720562-720430	23:35593040-35592909	LG12:30870182-30870048	JH128459.1:268985-268852	GL480837:20670-20802
lg28|NcoI3331	LG24:3842005-3841915
lg28|NcoI5582	LG24:5020866-5020742	NT_167658.1:274288-274421	2:31055355-31055278	KI519907.1:300414-300528	JH557092.1:36351-36236	scaffold_36:1356275-1356146	3:2504415-2504494	groupI:22271772-22271850	GeneScaffold_2993:21181-21256	NC_027316.1:11923342-11923417	KB871578.1:690181-690106		LG14:21251853-21251927
lg28|NcoI599		NT_167425.1:113191-113116
lg28|NcoI7224	LG22-25:3230693-3230558	NT_168158.1:26605-26529	scaffold2068:8691-8617	KI519646.1:1460739-1460811	JH557693.1:6937-7009	scaffold_2896:3515-3591	Un_random:63170159-63170237	scaffold_1382:4609-4533	contig246508:470-544	NC_027301.1:20481733-20481659	KB872227.1:259339-259254	4:68224483-68224408
lg28|NcoI8341	LG24:4868267-4868135	NT_167571.1:1006748-1006616		KI519785.1:1316869-1316749			3:2588027-2588127	groupI:22436448-22436582
lg28|NcoI8725	UN:39812322-39812193	NT_168198.1:53989-53870	2:18417962-18417832	KI520532.1:2701-2582	AGAJ01055726.1:343-461	scaffold_2257:9120-9235	17:7753328-7753217	groupXVIII:15823082-15823205	scaffold10777:10464-10354	NC_027315.1:23914303-23914414	KB874506.1:4901-5018	22:9585409-9585518	JH591928.1:7285-7173
lg28|SphI7489	LG24:3608961-3608831	NT_167506.1:131427-131560
lg28|SphI844	LG24:4220727-4220795
lg29|NcoI1071	UN:63337626-63337759	NC_022206.1:20837208-20837095		KI519797.1:78816-78686				scaffold_309:7344-7447	scaffold12633:20307-20173		KB875140.1:1845-1742	4:59663606-59663508
lg29|NcoI3626	LG18-21:752355-752476
lg29|NcoI4070	UN:54153303-54153225
lg29|NcoI5045	LG18-21:12124500-12124366	NC_022207.1:15531764-15531632	20:19953625-19953494	KI519794.1:300041-299907	JH556688.1:411604-411736	scaffold_210:184701-184568	6:5909184-5909054	groupXXI:10206190-10206057	GeneScaffold_4611:1570199-1570065	NC_027328.1:13977044-13976912	KB882267.1:788793-788661
lg29|NcoI519	UN:20408039-20407905	NC_022207.1:1963034-1963167	20:4757116-4757025	KI519728.1:1704390-1704493	JH556787.1:1382874-1382979			scaffold_37:2035055-2034923
lg29|NcoI5392	LG18-21:2588262-2588131	NC_022207.1:5477178-5477297						groupXXI:2241400-2241280
lg29|NcoI7609	LG18-21:6090999-6091133	NC_022207.1:8181059-8181193	20:13106180-13106305	KI519632.1:828739-828592	JH556944.1:74588-74729	scaffold_152:264837-264971	6:2179795-2179929	groupXXI:5764655-5764789		NC_027328.1:24955550-24955452
lg29|NcoI8783	LG18-21:2035727-2035593	NC_022207.1:4124626-4124492		KI519718.1:631173-631267	JH556882.1:206889-206983			groupXXI:1795434-1795342
lg29|SphI1574	LG18-21:8707811-8707698
lg29|SphI3096	LG18-21:10773668-10773802
lg29|SphI3111	LG18-21:6793537-6793671	NC_022207.1:8969442-8969556	20:13871506-13871585	KI519632.1:36925-36822	JH557402.1:86793-86896	scaffold_475:52951-52849	6:2567276-2567378	groupXXI:6290666-6290783	GeneScaffold_658:1459-1538	NC_027318.1:11942316-11942392	KB882193.1:445888-445812
lg29|SphI4297	LG18-21:815539-815656
lg29|SphI4498	LG18-21:8714779-8714662							groupXXI:7794432-7794311
lg29|SphI5273	LG18-21:2588092-2588211	NC_022207.1:5477297-5477229						groupXXI:2241253-2241377
lg29|SphI6974	LG18-21:6090999-6091133	NC_022207.1:8181059-8181193	20:13106180-13106305	KI519632.1:828739-828592	JH556944.1:74588-74729	scaffold_152:264837-264971	6:2179795-2179929	groupXXI:5764655-5764789		NC_027328.1:24955550-24955452
lg29|SphI8266	LG18-21:2588453-2588366
lg30|NcoI2879	LG6:22333034-22332902	NC_022205.1:36978710-36978618	ultracontig73:45941-46029	KI520232.1:237250-237339	JH556701.1:2586355-2586444	scaffold_104:597413-597323	13:13111672-13111582	groupXIX:9652252-9652354	GeneScaffold_1650:66301-66387	NC_027322.1:37022713-37022794		25:27844476-27844400
lg30|NcoI4288	LG6:19839540-19839674	NT_167554.1:157990-157863	6:1808101-1807968	KI519795.1:660950-661083	JH557181.1:109731-109863	scaffold_2:4476434-4476549	6:4265915-4266035	groupXIX:11016690-11016556	GeneScaffold_1842:77453-77319	NC_027309.1:105201191-105201325	KB871580.1:1975319-1975453	25:16486491-16486625	LG8:20215039-20215171	JH129650.1:20721-20847
lg30|NcoI5013	LG1B:13681795-13681716
lg30|NcoI5106	UN:93655801-93655935					scaffold_105:896741-896873	13:12708067-12708199			NC_027309.1:92654603-92654724	KB872039.1:281154-281035	25:19414395-19414514	LG3:38760874-38760744
lg30|NcoI5193	LG6:22266614-22266497	NC_022210.1:18733108-18733209				scaffold_32:1624057-1623987
lg30|NcoI6279	LG6:19646675-19646542	NT_167554.1:418431-418553								NC_027309.1:67110894-67110809
lg30|NcoI7730		NT_168001.1:91881-91984	ultracontig237:250089-249988	KI519924.1:281252-281152	JH556669.1:2190991-2191091	scaffold_191:101969-102064	13:12392821-12392727	groupXIX:8696261-8696154		NC_027315.1:10276803-10276908	KB882100.1:2150978-2150880
lg30|NcoI8601	LG22-25:1201396-1201288
lg30|SphI1114	LG6:17708590-17708715
lg30|SphI1951	LG6:19819253-19819378
lg30|SphI3334		NC_022217.1:23208618-23208534										17:8821125-8821202
lg30|SphI4444	LG6:19819758-19819626	NT_167554.1:184442-184539
lg30|SphI6325	LG16:10362142-10362050	NT_167575.1:1244492-1244405						groupVII:8473946-8474026
lg30|SphI6771	LG19:14506805-14506730
lg30|SphI9422	LG19:22877320-22877388
lg31|NcoI4820	LG18-21:12822477-12822611	NC_022207.1:16550594-16550728				scaffold_408:134625-134483	6:6286386-6286475	groupXXI:10706017-10706133
lg31|NcoI5312	LG18-21:15253022-15253162	NC_022207.1:19717657-19717772				scaffold_96:404746-404610
lg31|NcoI5991	LG18-21:8479824-8479721							groupXXI:7614645-7614530
lg31|NcoI7204	UN:4876720-4876586	NT_167605.1:341660-341536				scaffold_317:185901-185799	Un_random:11068118-11068214
lg31|NcoI7519	LG18-21:11268452-11268351
lg31|NcoI7927	LG10:18659502-18659637	NC_022214.1:7743221-7743341
lg31|NcoI800	LG18-21:9902135-9901991
lg31|SphI2004	LG18-21:11453219-11453085	NC_022207.1:14464758-14464622	20:19089429-19089296	KI519846.1:733245-733368	JH556688.1:1287015-1287144	scaffold_223:204432-204288	6:5521660-5521510	groupXXI:9733700-9733568		NC_027328.1:12785113-12785019
lg31|SphI5076	UN:10967020-10967147	NC_022206.1:28837333-28837450						groupVIII:949281-949153
lg32|NcoI2238	LG22-25:18725997-18726072						Un_random:3444542-3444451	groupXII:6293753-6293674
lg32|NcoI4199	LG22-25:19603374-19603264
lg32|NcoI4554	LG6:23457243-23457339
lg32|NcoI7750	LG11:22062752-22062627	NC_022212.1:20099539-20099619
lg32|NcoI7886	UN:34073086-34073226	NC_022210.1:7892881-7893022						groupVII:8458120-8458042
lg32|SphI1636	LG22-25:19918361-19918295
lg32|SphI2818	LG2:15812517-15812383					scaffold_149:549189-549279	2:19648698-19648825	groupII:5390654-5390545	contig228142:87-14			5:50414553-50414484
lg32|SphI4865	LG22-25:20767916-20767773
lg32|SphI6265	LG22-25:22296195-22296052
lg32|SphI6662	LG22-25:21329799-21329702
lg32|SphI7204	LG22-25:21049861-21049771
lg32|SphI8461	LG22-25:24770552-24770441
lg33|NcoI1920	LG16:19877464-19877339	NT_167628.1:505223-505091
lg33|NcoI4279	LG24:13514385-13514466
lg33|NcoI5986	LG24:7461751-7461885	NT_167388.1:1977207-1977340	2:24098092-24098193	KI519693.1:50105-50241	JH556962.1:351810-351668	scaffold_64:509171-509300	3:4158138-4158267	groupI:23262793-23262900
lg33|NcoI6882	LG24:13327942-13328052
lg33|NcoI8181	LG24:6890800-6890918							groupI:20837874-20837940
lg33|NcoI8663	LG24:5917134-5917015	NT_167974.1:159565-159463
lg33|SphI2455	LG22-25:22532263-22532350	NC_022204.1:25801910-25801830						groupIII:7908068-7908155
lg33|SphI4200	LG24:5483073-5483199					scaffold_64:5407-5327
lg34|NcoI166	UN:40731646-40731516
lg34|NcoI212	LG4:1965160-1965299	NT_167615.1:326370-326461	4:22777129-22777059
lg34|NcoI2731	LG13:3473586-3473715								contig655314:235-352	NC_027309.1:19777776-19777892
lg34|NcoI4238	LG4:643304-643170	NC_022215.1:10375139-10375269						groupVIII:3964063-3963941
lg34|NcoI5199	LG15:17381602-17381679	NC_022213.1:17009762-17009692
lg34|NcoI747		NC_022216.1:6161466-6161386
lg34|SphI1952	LG4:9918014-9917885	NT_167448.1:1800229-1800309
lg34|SphI7390	LG16:906117-906207
lg34|SphI7841	LG19:228687-228816
lg35|NcoI2656	LG9:20023290-20023409	NC_022219.1:4868956-4869092						groupX:1848528-1848620
lg35|NcoI4260	LG9:21152461-21152596
lg35|NcoI6061	LG9:422799-422673	NT_167498.1:1111486-1111618
lg35|NcoI7936	LG9:726824-726708						Un_random:16453782-16453855
lg35|SphI2507	LG9:20043962-20044051
lg35|SphI2567	LG9:20541085-20541218	NC_022219.1:5792450-5792571
lg35|SphI6937	LG9:21152464-21152330	NC_022219.1:6683504-6683370	11:16674362-16674494	KI519722.1:1244369-1244503	JH556745.1:397080-396946	scaffold_45:118612-118746	21:524940-525074	groupX:1568855-1568989	GeneScaffold_4591:106035-106169	NC_027313.1:56890809-56890676	KB882093.1:1418679-1418546	19:43525353-43525220	LG6:186219-186087	JH126748.1:1237790-1237658	GL499053:854-724
